# Supplementary material for: Single-cell multiomics of the human retina reveals hierarchical transcription factor collaboration in mediating cell type-specific effects of genetic variants on gene regulation
Source: Genome Biol. 2023 Nov 27;24:269. doi: 10.1186/s13059-023-03111-8 (PMC10680294; doi:10.1186/s13059-023-03111-8)
Supplement: Supplementary file 2 — Additional file 2: Table S1. The donor retina sample information. Table S2. The cell number per cell type per donor from snRNA-seq and snATAC-seq. Table S3. snATAC-seq OCR list. Table S4. The summary statistics of sc-eQTL with gene level FDR < 0.1 per cell type. Table S5. The effect size of sc-eQTL in significant retinal cell types. Table S6. The distance between eGene TSS and sc-eQTL in significant retinal cell types. Table S7. The gene expression level of transcription factors with motifs perturbed by cell type-specific sc-eQTLs. Table S8. The summary statistics of sc-caQTL with genome level FDR < 0.1 per cell type. Table S9. The effect size of sc-caQTL in significant retinal cell types. Table S10. The gene expression level of transcription factors with motifs perturbed by cell type-specific sc-caQTLs. Table S11. The master and dependent regions of sc-caQTLs across retinal cell types. Table S12. The regulatory activities of sequences tested with MPRAs. Table S13. The fine-mapped GWAS variants with PIP >0.1 and overlapped with sc-QTL and/or sc-ASCA. Table S14. The target genes of the prioritized GWAS variants with PIP >0.1 and overlapped with sc-QTL and/or sc-ASCA. [file 13059_2023_3111_MOESM2_ESM.xlsx]

## Sheet: Table S1
Table S1. The donor retina sample information
Sample ID	Donor ID	Retinal region	Ethnicity	Sex	Age	Disociation	Library_platform	Sequencing_platform	Number of cells after QC
snRNA-seq samples
snRNA_19_D003	19_D003	macular	European	Male	86	single nuclei	10x-3'-v3	Illumina Novaseq 6000	10669
snRNA_19_D005	19_D005	macular	Latino	Male	53	single nuclei	10x-3'-v3	Illumina Novaseq 6000	9001
snRNA_19_D006	19_D006	macular	European	Male	90	single nuclei	10x-3'-v3	Illumina Novaseq 6000	7756
snRNA_19_D007	19_D007	macular	European	Male	66	single nuclei	10x-3'-v3	Illumina Novaseq 6000	8072
snRNA_19_D008	19_D008	macular	Latino	Female	64	single nuclei	10x-3'-v3	Illumina Novaseq 6000	8735
snRNA_19_D009	19_D009	macular	Latino	Male	68	single nuclei	10x-3'-v3	Illumina Novaseq 6000	9407
snRNA_19_D010	19_D010	macular	European	Female	88	single nuclei	10x-3'-v3	Illumina Novaseq 6000	11920
snRNA_19_D011	19_D011	macular	European	Female	90	single nuclei	10x-3'-v3	Illumina Novaseq 6000	11335
snRNA_19_D019	19_D019	macular	European	Female	82	single nuclei	10x-3'-v3	Illumina Novaseq 6000	11214
snRNA_D005_13	D005_13	macular	European	Male	80	single nuclei	10x-3'-v3	Illumina Novaseq 6000	9051
snRNA_D009_13	D009_13	macular	Asian	Male	85	single nuclei	10x-3'-v3	Illumina Novaseq 6000	10247
snRNA_D013_13	D013_13	macular	European	Male	69	single nuclei	10x-3'-v3	Illumina Novaseq 6000	13640
snRNA_D017_13	D017_13	macular	European	Male	65	single nuclei	10x-3'-v3	Illumina Novaseq 6000	7294
snRNA_D018_13	D018_13	macular	European	Female	91	single nuclei	10x-3'-v3	Illumina Novaseq 6000	7992
snRNA_D19_13	D19_13	macular	European	Male	82	single nuclei	10x-3'-v3	Illumina Novaseq 6000	7906
snRNA_D21_13	D21_13	macular	European	Male	86	single nuclei	10x-3'-v3	Illumina Novaseq 6000	9165
snRNA_D026_13	D026_13	macular	European	Male	81	single nuclei	10x-3'-v3	Illumina Novaseq 6000	10554
snRNA_D27_13	D27_13	macular	European	Male	77	single nuclei	10x-3'-v3	Illumina Novaseq 6000	9967
snRNA_D28_13	D28_13	macular	European	Male	67	single nuclei	10x-3'-v3	Illumina Novaseq 6000	10568
snRNA_D30_13	D30_13	macular	European	Female	73	single nuclei	10x-3'-v3	Illumina Novaseq 6000	8299
snATAC-seq samples
snATAC_19_D003_lobe	19_D003	lobe	European	Male	86	single nuclei	10x ATAC	Illumina Novaseq 6000	7040
snATAC_19_D003_macular	19_D003	macular	European	Male	86	single nuclei	10x ATAC	Illumina Novaseq 6000	3302
snATAC_19_D005_lobe	19_D005	lobe	Latino	Male	53	single nuclei	10x ATAC	Illumina Novaseq 6000	6705
snATAC_19_D005_macular	19_D005	macular	Latino	Male	53	single nuclei	10x ATAC	Illumina Novaseq 6000	8136
snATAC_19_D006_lobe	19_D006	lobe	European	Male	90	single nuclei	10x ATAC	Illumina Novaseq 6000	6203
snATAC_19_D006_macular	19_D006	macular	European	Male	90	single nuclei	10x ATAC	Illumina Novaseq 6000	6932
snATAC_19_D007_lobe	19_D007	lobe	European	Male	66	single nuclei	10x ATAC	Illumina Novaseq 6000	7124
snATAC_19_D007_macular	19_D007	macular	European	Male	66	single nuclei	10x ATAC	Illumina Novaseq 6000	5203
snATAC_19_D008_lobe	19_D008	lobe	Latino	Female	64	single nuclei	10x ATAC	Illumina Novaseq 6000	8371
snATAC_19_D008_macular	19_D008	macular	Latino	Female	64	single nuclei	10x ATAC	Illumina Novaseq 6000	5330
snATAC_19_D009_lobe	19_D009	lobe	Latino	Male	68	single nuclei	10x ATAC	Illumina Novaseq 6000	11570
snATAC_19_D009_macular	19_D009	macular	Latino	Male	68	single nuclei	10x ATAC	Illumina Novaseq 6000	6141
snATAC_19_D010_lobe	19_D010	lobe	European	Female	88	single nuclei	10x ATAC	Illumina Novaseq 6000	6324
snATAC_19_D010_macular	19_D010	macular	European	Female	88	single nuclei	10x ATAC	Illumina Novaseq 6000	6534
snATAC_19_D011_lobe	19_D011	lobe	European	Female	90	single nuclei	10x ATAC	Illumina Novaseq 6000	5634
snATAC_19_D011_macular	19_D011	macular	European	Female	90	single nuclei	10x ATAC	Illumina Novaseq 6000	8422
snATAC_19_D019_lobe	19_D019	lobe	European	Female	82	single nuclei	10x ATAC	Illumina Novaseq 6000	7339
snATAC_19_D019_macular	19_D019	macular	European	Female	82	single nuclei	10x ATAC	Illumina Novaseq 6000	6683
snATAC_D005_13_lobe	D005_13	lobe	European	Male	80	single nuclei	10x ATAC	Illumina Novaseq 6000	5384
snATAC_D005_13_macular	D005_13	macular	European	Male	80	single nuclei	10x ATAC	Illumina Novaseq 6000	5575
snATAC_D009_13_lobe	D009_13	lobe	Asian	Male	85	single nuclei	10x ATAC	Illumina Novaseq 6000	931
snATAC_D009_13_macular	D009_13	macular	Asian	Male	85	single nuclei	10x ATAC	Illumina Novaseq 6000	5240
snATAC_D013_13_lobe	D013_13	lobe	European	Male	69	single nuclei	10x ATAC	Illumina Novaseq 6000	5445
snATAC_D013_13_macular	D013_13	macular	European	Male	69	single nuclei	10x ATAC	Illumina Novaseq 6000	6206
snATAC_D017_13_lobe	D017_13	lobe	European	Male	65	single nuclei	10x ATAC	Illumina Novaseq 6000	4771
snATAC_D017_13_macular	D017_13	macular	European	Male	65	single nuclei	10x ATAC	Illumina Novaseq 6000	6700
snATAC_D018_13_lobe	D018_13	lobe	European	Female	91	single nuclei	10x ATAC	Illumina Novaseq 6000	4569
snATAC_D018_13_macular	D018_13	macular	European	Female	91	single nuclei	10x ATAC	Illumina Novaseq 6000	2489
snATAC_D019_13_lobe	D019_13	lobe	European	Male	82	single nuclei	10x ATAC	Illumina Novaseq 6000	7790
snATAC_D019_13_macular	D019_13	macular	European	Male	82	single nuclei	10x ATAC	Illumina Novaseq 6000	7112
snATAC_D021_13_lobe	D021_13	lobe	European	Male	86	single nuclei	10x ATAC	Illumina Novaseq 6000	7163
snATAC_D021_13_macular	D021_13	macular	European	Male	86	single nuclei	10x ATAC	Illumina Novaseq 6000	4172
snATAC_D026_13_lobe	D026_13	lobe	European	Male	81	single nuclei	10x ATAC	Illumina Novaseq 6000	6085
snATAC_D026_13_macular	D026_13	macular	European	Male	81	single nuclei	10x ATAC	Illumina Novaseq 6000	8240
snATAC_D027_13_lobe	D027_13	lobe	European	Male	77	single nuclei	10x ATAC	Illumina Novaseq 6000	8321
snATAC_D027_13_macular	D027_13	macular	European	Male	77	single nuclei	10x ATAC	Illumina Novaseq 6000	6578
snATAC_D028_13_lobe	D028_13	lobe	European	Male	67	single nuclei	10x ATAC	Illumina Novaseq 6000	6923
snATAC_D028_13_macular	D028_13	macular	European	Male	67	single nuclei	10x ATAC	Illumina Novaseq 6000	8882
snATAC_D030_13_lobe	D030_13	lobe	European	Female	73	single nuclei	10x ATAC	Illumina Novaseq 6000	2515
snATAC_D030_13_macular	D030_13	macular	European	Female	73	single nuclei	10x ATAC	Illumina Novaseq 6000	1856

## Sheet: Table S2
Table S2. The cell number per cell type per donor from snRNA-seq and snATAC-seq
snRNA-seq
Donor ID	AC	Astro	BC	Cone	Endo	HC	MG	Mic	RGC	Rod
19_D003	630	50	1848	227	10	238	1181	84	284	6117
19_D005	93	7	1236	251	3	118	574	35	149	6535
19_D006	598	27	1832	368	3	346	915	15	530	3122
19_D007	465	15	1404	371	11	212	969	22	517	4086
19_D008	565	82	1411	260	17	57	1144	24	532	4643
19_D009	561	19	1938	241	10	236	1116	18	357	4911
19_D010	727	103	2424	306	11	381	1321	74	336	6237
19_D011	892	60	3018	335	7	452	1262	62	448	4799
19_D019	546	40	848	318	11	369	1062	21	468	7531
D005_13	426	62	1268	210	18	173	714	40	359	5781
D009_13	865	47	2499	336	23	362	1272	12	501	4330
D013_13	1082	20	3057	426	17	401	1482	60	1201	5894
D017_13	414	63	1396	166	10	178	719	28	265	4055
D018_13	985	269	3125	179	17	637	1942	31	222	585
D019_13	441	47	1719	310	11	428	1078	66	66	3740
D021_13	619	27	1734	306	9	369	1224	30	822	4025
D026_13	473	114	1694	237	7	135	1234	9	268	6383
D027_13	105	81	2040	404	7	411	1214	31	239	5435
D028_13	332	39	1652	46	42	59	922	52	113	7311
D030_13	689	66	1935	237	0	433	208	2	112	4617
snATAC-seq
Donor ID	AC	Astro	BC	Cone	HC	MG	Mic	RGC	Rod
19_D003	883	60	1882	116	239	683	40	122	6317
19_D005	1319	51	2733	497	442	946	69	236	8548
19_D006	1173	39	3024	475	471	1034	23	239	6657
19_D007	724	11	2480	493	290	640	17	43	7629
19_D008	1007	15	2645	270	284	656	12	163	8649
19_D009	1184	55	3253	608	367	711	39	175	11319
19_D010	1053	57	2771	399	288	672	28	145	7445
19_D011	1349	22	3657	493	549	1015	62	226	6683
19_D019	1087	21	2357	387	322	836	22	151	8839
D005_13	732	15	1763	203	180	566	22	48	7430
D009_13	680	9	2016	162	266	701	18	112	2207
D013_13	1168	47	3278	534	473	783	14	216	5138
D017_13	532	16	1986	306	225	658	11	60	7677
D018_13	542	74	1845	195	338	1238	24	73	2729
D019_13	1402	159	3003	336	674	1008	62	92	8166
D021_13	606	17	1937	358	298	837	17	116	7149
D026_13	841	6	2471	313	236	850	36	9	9563
D027_13	863	52	2989	364	337	1443	21	121	8709
D028_13	938	169	2820	457	289	1018	47	93	9974
D030_13	172	2	559	120	134	421	2	2	2959

## Sheet: Table S3
Table S3. snATAC-seq OCR list
OCR coordinate (hg19)	OCR annotation
chr7:26432802-26433037	MG_OCR;MG_specific_OCR;
chr4:132186292-132186463	Rod_OCR|BC_OCR;
chr6:124190518-124191012	HC_OCR;HC_specific_OCR;
chr2:15728555-15728839	BC_OCR;BC_specific_OCR;
chr3:11447214-11447547	Cone_OCR;Cone_specific_OCR;
chr11:38276393-38277009	AC_OCR|RGC_OCR;RGC_dar_OCR;
chr9:35127118-35127366	Cone_OCR;Cone_specific_OCR;
chr11:31856766-31857682	AC_OCR|RGC_OCR|HC_OCR;RGC_dar_OCR;
chr1:242441493-242442548	BC_OCR;BC_specific_OCR;BC_dar_OCR;
chr13:27172387-27176398	Rod_OCR|Cone_OCR|AC_OCR|BC_OCR|RGC_OCR|HC_OCR|MG_OCR|Astro_OCR;
chrX:45758777-45759348	Rod_OCR|BC_OCR;
chr7:29667220-29667476	AC_OCR;AC_specific_OCR;
chr3:183196836-183198689	Rod_OCR|Cone_OCR|BC_OCR|MG_OCR|Astro_OCR;
chr2:193098717-193099075	BC_OCR;BC_specific_OCR;
chr18:25653523-25653875	Rod_OCR;Rod_specific_OCR;
chr4:146458880-146459259	BC_OCR;BC_specific_OCR;
chr7:38858601-38859439	Cone_OCR;Cone_specific_OCR;
chr7:155601161-155602157	AC_OCR|BC_OCR|RGC_OCR|HC_OCR|MG_OCR;RGC_dar_OCR;
chr11:80635392-80636058	RGC_OCR;RGC_specific_OCR;
chr4:93368445-93368976	RGC_OCR;RGC_specific_OCR;RGC_dar_OCR;
chr15:40284794-40285869	AC_OCR;AC_specific_OCR;
chr3:177032405-177032636	Rod_OCR;Rod_specific_OCR;
chr3:23378354-23379300	Cone_OCR;Cone_specific_OCR;
chr3:150256477-150256934	AC_OCR|RGC_OCR;
chr10:104992691-104993216	Cone_OCR;Cone_specific_OCR;Cone_dar_OCR;
chr3:101255163-101255431	BC_OCR;BC_specific_OCR;
chr8:38587674-38588192	HC_OCR;HC_specific_OCR;
chr15:88171024-88171402	RGC_OCR;RGC_specific_OCR;
chr1:112147471-112147876	MG_OCR;MG_specific_OCR;
chr2:95660656-95661010	Rod_OCR;Rod_specific_OCR;
chr6:162372070-162372896	AC_OCR|MG_OCR|Astro_OCR;MG_dar_OCR|Astro_dar_OCR;
chr1:187996538-187997113	MG_OCR;MG_specific_OCR;
chr15:75442535-75442980	Rod_OCR;Rod_specific_OCR;
chr14:66007536-66007766	HC_OCR;HC_specific_OCR;
chr21:35493971-35494640	Rod_OCR|Cone_OCR|BC_OCR;
chr5:723993-724701	AC_OCR|BC_OCR|RGC_OCR|HC_OCR;RGC_dar_OCR;
chr2:203192473-203193479	AC_OCR|RGC_OCR|HC_OCR;
chr10:18677342-18677596	RGC_OCR;RGC_specific_OCR;
chr2:195950391-195950638	AC_OCR|RGC_OCR;
chr12:57503966-57506614	Rod_OCR|Cone_OCR|AC_OCR|BC_OCR|RGC_OCR|HC_OCR|MG_OCR|Astro_OCR;RGC_dar_OCR|MG_dar_OCR|Astro_dar_OCR;
chr5:86607151-86607929	Rod_OCR|Cone_OCR|AC_OCR|BC_OCR|HC_OCR;
chr7:1126307-1128285	Rod_OCR|Cone_OCR|AC_OCR|BC_OCR|RGC_OCR|HC_OCR|MG_OCR|Astro_OCR;MG_dar_OCR|Astro_dar_OCR;
chr17:74619731-74620581	Rod_OCR|Cone_OCR|AC_OCR|BC_OCR|RGC_OCR|HC_OCR|MG_OCR|Astro_OCR;
chrX:71809055-71809243	HC_OCR;HC_specific_OCR;
chr2:117631176-117632210	Rod_OCR|Cone_OCR|BC_OCR;
chr3:195443557-195444049	AC_OCR|BC_OCR|HC_OCR;
chr4:173976670-173976979	AC_OCR;AC_specific_OCR;
chr4:87728716-87729016	Rod_OCR;Rod_specific_OCR;
chr13:113256028-113257099	Cone_OCR|AC_OCR|BC_OCR|HC_OCR;HC_dar_OCR;
chr8:125810255-125811611	AC_OCR|MG_OCR|Astro_OCR;MG_dar_OCR|Astro_dar_OCR;
chr5:172066120-172066950	Rod_OCR|Cone_OCR;
chrX:73769879-73770756	Rod_OCR|Cone_OCR|AC_OCR|BC_OCR|RGC_OCR|HC_OCR|MG_OCR|Astro_OCR;
chr15:94472770-94473369	Astro_OCR;Astro_specific_OCR;Astro_dar_OCR;
chr10:109039877-109040288	RGC_OCR;RGC_specific_OCR;RGC_dar_OCR;
chrX:20433472-20433860	AC_OCR|HC_OCR;
chr6:133415948-133416540	BC_OCR|HC_OCR;
chr6:151205662-151206021	MG_OCR|Astro_OCR;Astro_dar_OCR;
chr8:29444806-29445730	RGC_OCR;RGC_specific_OCR;
chr14:83767635-83768614	AC_OCR;AC_specific_OCR;
chr11:27026647-27027710	Cone_OCR;Cone_specific_OCR;Cone_dar_OCR;
chr1:232583003-232584774	Rod_OCR|Cone_OCR|AC_OCR|BC_OCR|HC_OCR;Rod_dar_OCR;
chr1:73592802-73593048	AC_OCR;AC_specific_OCR;
chr8:11962208-11963458	Rod_OCR|Cone_OCR;
chr14:50024412-50025132	Rod_OCR|Cone_OCR;
chr1:176770646-176771272	AC_OCR|BC_OCR;
chr2:97799650-97801046	Rod_OCR|Cone_OCR|BC_OCR;
chr14:71201482-71202318	AC_OCR|BC_OCR|RGC_OCR|HC_OCR;RGC_dar_OCR;
chr12:77917964-77918137	HC_OCR;HC_specific_OCR;
chr2:139296775-139296939	Rod_OCR;Rod_specific_OCR;
chr4:21708032-21708836	AC_OCR;AC_specific_OCR;
chr15:92462104-92462946	AC_OCR|BC_OCR|MG_OCR|Astro_OCR;MG_dar_OCR|Astro_dar_OCR;
chr13:99694342-99696500	Cone_OCR|AC_OCR|BC_OCR|RGC_OCR|HC_OCR|MG_OCR;RGC_dar_OCR;
chr7:134451857-134452549	RGC_OCR;RGC_specific_OCR;RGC_dar_OCR;
chr14:35974884-35975350	Rod_OCR|Cone_OCR;
chrX:37676031-37676538	AC_OCR;AC_specific_OCR;
chr11:17034322-17037627	Rod_OCR|Cone_OCR|AC_OCR|BC_OCR|RGC_OCR|MG_OCR|Astro_OCR;Rod_dar_OCR;
chr17:1679968-1680434	Cone_OCR|AC_OCR;
chr17:43821334-43821623	AC_OCR;AC_specific_OCR;
chr1:162088922-162089732	Cone_OCR;Cone_specific_OCR;Cone_dar_OCR;
chr5:113769948-113770847	Rod_OCR|Cone_OCR|BC_OCR;
chr9:76484255-76485669	AC_OCR|BC_OCR|HC_OCR;BC_dar_OCR;
chr5:163454415-163455280	BC_OCR;BC_specific_OCR;
chr16:74787223-74787542	Cone_OCR;Cone_specific_OCR;
chr8:28837179-28838417	BC_OCR;BC_specific_OCR;BC_dar_OCR;
chr19:47582311-47583896	Rod_OCR|Cone_OCR|AC_OCR|BC_OCR|RGC_OCR|HC_OCR|MG_OCR|Astro_OCR;
chr12:92975050-92976849	AC_OCR|RGC_OCR|HC_OCR;HC_dar_OCR;
chr1:2405116-2409020	Rod_OCR|Cone_OCR|AC_OCR|BC_OCR|RGC_OCR|HC_OCR|MG_OCR|Astro_OCR;Rod_dar_OCR;
chr4:121832212-121832924	BC_OCR|RGC_OCR|MG_OCR;
chr11:134653273-134653618	MG_OCR;MG_specific_OCR;
chr6:147462821-147463230	AC_OCR;AC_specific_OCR;
chr12:126257568-126258048	Rod_OCR;Rod_specific_OCR;
chr5:68245592-68246744	AC_OCR|MG_OCR;
chr3:54163910-54164261	RGC_OCR;RGC_specific_OCR;RGC_dar_OCR;
chr7:131324016-131324280	Rod_OCR|BC_OCR;
chr20:16794103-16794531	MG_OCR;MG_specific_OCR;
chr6:148846898-148848320	BC_OCR;BC_specific_OCR;BC_dar_OCR;
chr15:59949245-59950454	Rod_OCR|Cone_OCR|AC_OCR|BC_OCR|RGC_OCR|HC_OCR|MG_OCR|Astro_OCR;
chr11:42893017-42893806	RGC_OCR|HC_OCR;RGC_dar_OCR;
chr5:66417493-66417774	AC_OCR|BC_OCR|MG_OCR;
chr14:104685925-104687294	BC_OCR|HC_OCR;BC_dar_OCR;
chr6:58274919-58275734	HC_OCR;HC_specific_OCR;
chr19:11248170-11250640	Rod_OCR|Cone_OCR|AC_OCR|BC_OCR|RGC_OCR|HC_OCR|MG_OCR|Astro_OCR;
chr2:135335815-135336435	AC_OCR|RGC_OCR|HC_OCR;RGC_dar_OCR;
chr4:25174763-25175596	AC_OCR|RGC_OCR|HC_OCR|Astro_OCR;HC_dar_OCR|Astro_dar_OCR;
chr21:45087048-45087430	Rod_OCR;Rod_specific_OCR;
chr1:10821889-10822322	Rod_OCR|Cone_OCR;Rod_dar_OCR;
chr16:10223500-10225284	AC_OCR|BC_OCR|RGC_OCR|HC_OCR;AC_dar_OCR|RGC_dar_OCR;
chr12:72272177-72272450	AC_OCR;AC_specific_OCR;
chr3:59240174-59240503	AC_OCR|MG_OCR;
chr5:11372162-11373233	MG_OCR;MG_specific_OCR;
chr8:133007100-133008246	Cone_OCR|BC_OCR;
chr21:38126541-38127195	Rod_OCR|Cone_OCR;Cone_dar_OCR;
chr21:16793869-16794204	MG_OCR;MG_specific_OCR;
chr18:10715751-10716325	MG_OCR|Astro_OCR;Astro_dar_OCR;
chr14:41010848-41011105	BC_OCR;BC_specific_OCR;
chr7:70048019-70050382	AC_OCR|BC_OCR|HC_OCR;
chr5:83386974-83387932	AC_OCR|BC_OCR|RGC_OCR;RGC_dar_OCR;
chr13:26489180-26489865	Rod_OCR|AC_OCR;
chr16:23962220-23962437	RGC_OCR;RGC_specific_OCR;
chr6:94330904-94331837	AC_OCR|BC_OCR;AC_dar_OCR;
chr1:233849916-233851014	AC_OCR|HC_OCR|MG_OCR;HC_dar_OCR|MG_dar_OCR;
chr19:1847714-1849162	Rod_OCR|Cone_OCR|AC_OCR|BC_OCR|RGC_OCR|HC_OCR|MG_OCR|Astro_OCR;
chr6:4317952-4318334	HC_OCR;HC_specific_OCR;
chr1:169018426-169019156	MG_OCR;MG_specific_OCR;MG_dar_OCR;
chr7:1863316-1863499	HC_OCR;HC_specific_OCR;
chr22:42430345-42431616	Rod_OCR|Cone_OCR;
chr8:30045942-30046375	Rod_OCR|BC_OCR|RGC_OCR;
chr1:164749812-164750537	AC_OCR|MG_OCR|Astro_OCR;Astro_dar_OCR;
chr5:36388888-36389081	MG_OCR;MG_specific_OCR;
chr6:10793863-10794215	Rod_OCR;Rod_specific_OCR;
chr9:23027379-23028351	BC_OCR;BC_specific_OCR;
chr10:21212491-21212694	AC_OCR;AC_specific_OCR;
chr12:31363907-31364482	Rod_OCR|BC_OCR;
chr4:46260219-46261084	AC_OCR|BC_OCR|MG_OCR;
chr5:138985474-138986533	AC_OCR|RGC_OCR|HC_OCR|MG_OCR;
chr7:22057626-22057966	AC_OCR;AC_specific_OCR;
chr4:11422841-11423067	RGC_OCR|HC_OCR;
chr6:33284953-33286237	Rod_OCR|Cone_OCR|AC_OCR|BC_OCR|RGC_OCR|HC_OCR|MG_OCR|Astro_OCR;
chr12:131533827-131534308	RGC_OCR;RGC_specific_OCR;
chr20:48317202-48317427	Astro_OCR;Astro_specific_OCR;Astro_dar_OCR;
chr9:93829541-93829886	RGC_OCR;RGC_specific_OCR;
chr5:6718439-6718747	Rod_OCR|Cone_OCR;
chr1:7068263-7068548	Cone_OCR;Cone_specific_OCR;
chr10:72253558-72253909	RGC_OCR;RGC_specific_OCR;RGC_dar_OCR;
chr1:109435603-109436082	AC_OCR|HC_OCR;
chr11:126002157-126002484	AC_OCR|MG_OCR;
chr2:39859954-39860358	Astro_OCR;Astro_specific_OCR;Astro_dar_OCR;
chr18:494129-494366	MG_OCR;MG_specific_OCR;
chr13:24799153-24799721	AC_OCR;AC_specific_OCR;
chr4:88002361-88002723	Rod_OCR|Cone_OCR;
chr22:23399718-23400505	Rod_OCR|Cone_OCR;
chr16:61812079-61812353	HC_OCR;HC_specific_OCR;
chrX:97611908-97612392	AC_OCR;AC_specific_OCR;
chr2:33898844-33899424	Cone_OCR|AC_OCR|HC_OCR|MG_OCR;
chr14:84017425-84018147	MG_OCR;MG_specific_OCR;
chr15:72121728-72122653	Rod_OCR|RGC_OCR;
chr17:49143567-49144150	BC_OCR;BC_specific_OCR;
chr1:234873363-234874312	AC_OCR|BC_OCR|HC_OCR|MG_OCR|Astro_OCR;
chr5:116567703-116567926	AC_OCR;AC_specific_OCR;
chr1:28661441-28662312	Rod_OCR|Cone_OCR;
chr2:170044585-170044776	Rod_OCR;Rod_specific_OCR;
chr8:40691136-40693495	AC_OCR|BC_OCR|RGC_OCR|HC_OCR;AC_dar_OCR|RGC_dar_OCR;
chr17:64205779-64205949	BC_OCR;BC_specific_OCR;
chr9:119009762-119010035	RGC_OCR;RGC_specific_OCR;
chr18:44181600-44181797	MG_OCR;MG_specific_OCR;
chr1:72689935-72690332	Rod_OCR;Rod_specific_OCR;
chrX:25573143-25573532	RGC_OCR;RGC_specific_OCR;
chr3:186142672-186143800	Cone_OCR;Cone_specific_OCR;
chr1:168711423-168713182	Rod_OCR|BC_OCR;
chr5:76010646-76012485	Rod_OCR|Cone_OCR|AC_OCR|BC_OCR|RGC_OCR|MG_OCR|Astro_OCR;
chr9:27385612-27386956	AC_OCR|RGC_OCR;RGC_dar_OCR;
chr2:185615855-185616357	AC_OCR;AC_specific_OCR;
chr10:124316889-124317607	Rod_OCR;Rod_specific_OCR;
chr7:156061237-156061845	MG_OCR;MG_specific_OCR;
chr6:152898367-152898818	BC_OCR;BC_specific_OCR;
chr11:34544337-34545260	Cone_OCR|BC_OCR;Cone_dar_OCR;
chr5:142445641-142446797	AC_OCR;AC_specific_OCR;
chr3:129401798-129402488	AC_OCR|MG_OCR;
chr20:42637544-42638515	RGC_OCR;RGC_specific_OCR;
chr15:77638802-77639771	MG_OCR;MG_specific_OCR;MG_dar_OCR;
chr1:198980915-198981420	AC_OCR;AC_specific_OCR;
chr1:223276206-223276908	AC_OCR|RGC_OCR|HC_OCR;RGC_dar_OCR|HC_dar_OCR;
chr8:135806684-135806848	Rod_OCR;Rod_specific_OCR;
chr17:10549418-10550355	Rod_OCR|Cone_OCR|AC_OCR|BC_OCR|HC_OCR|MG_OCR|Astro_OCR;
chr7:73918896-73921015	Rod_OCR|Cone_OCR|AC_OCR|BC_OCR|RGC_OCR|HC_OCR;
chr14:49891200-49891551	RGC_OCR;RGC_specific_OCR;
chr5:54713048-54713533	Cone_OCR|BC_OCR;
chr3:28988508-28988951	RGC_OCR;RGC_specific_OCR;
chr1:52007688-52008013	BC_OCR;BC_specific_OCR;
chr13:83615403-83616088	BC_OCR;BC_specific_OCR;
chr4:96281756-96282923	AC_OCR|RGC_OCR;
chr8:48433405-48434076	MG_OCR|Astro_OCR;MG_dar_OCR|Astro_dar_OCR;
chr4:88053901-88054829	Rod_OCR|Cone_OCR|BC_OCR;
chr7:99806400-99806815	HC_OCR;HC_specific_OCR;
chr10:21387077-21387308	HC_OCR;HC_specific_OCR;
chr1:34532263-34532870	HC_OCR;HC_specific_OCR;HC_dar_OCR;
chr10:104660627-104660812	BC_OCR;BC_specific_OCR;
chr3:192355744-192356858	AC_OCR|BC_OCR;BC_dar_OCR;
chr4:59849579-59850442	AC_OCR;AC_specific_OCR;AC_dar_OCR;
chr10:12408421-12409246	Rod_OCR|Cone_OCR|BC_OCR;Rod_dar_OCR;
chr6:167010175-167012479	AC_OCR|BC_OCR|HC_OCR|MG_OCR|Astro_OCR;AC_dar_OCR|HC_dar_OCR|Astro_dar_OCR;
chr12:101632130-101633345	AC_OCR;AC_specific_OCR;AC_dar_OCR;
chr10:23858060-23858276	Cone_OCR;Cone_specific_OCR;
chr16:77978268-77979462	Rod_OCR|Cone_OCR|BC_OCR|MG_OCR;
chr7:76873672-76874306	Rod_OCR|Cone_OCR|HC_OCR|MG_OCR;
chr1:146569924-146570209	Rod_OCR|Cone_OCR|RGC_OCR|MG_OCR;
chr16:66459663-66459856	RGC_OCR;RGC_specific_OCR;RGC_dar_OCR;
chr2:68411943-68412293	Rod_OCR;Rod_specific_OCR;
chr12:675767-676123	AC_OCR;AC_specific_OCR;
chr4:98641843-98642583	AC_OCR|BC_OCR|RGC_OCR|HC_OCR|Astro_OCR;
chr12:12185448-12186857	Rod_OCR|Cone_OCR|AC_OCR|BC_OCR|RGC_OCR|HC_OCR|MG_OCR|Astro_OCR;RGC_dar_OCR;
chr22:17746581-17748129	Rod_OCR|Cone_OCR|AC_OCR|BC_OCR|RGC_OCR|MG_OCR|Astro_OCR;Rod_dar_OCR;
chr14:59978761-59979128	Rod_OCR|Astro_OCR;
chr10:66389866-66391010	Rod_OCR|RGC_OCR;
chr5:134769172-134770290	AC_OCR|BC_OCR|RGC_OCR|HC_OCR;AC_dar_OCR|RGC_dar_OCR|HC_dar_OCR;
chr2:10544722-10546439	AC_OCR|BC_OCR|MG_OCR|Astro_OCR;MG_dar_OCR|Astro_dar_OCR;
chr1:205108924-205111788	Rod_OCR|Cone_OCR|AC_OCR|BC_OCR|RGC_OCR|HC_OCR|MG_OCR|Astro_OCR;Cone_dar_OCR;
chr11:92243606-92243999	AC_OCR;AC_specific_OCR;
chr11:101316272-101316940	Cone_OCR|AC_OCR|HC_OCR;
chr5:146831560-146835228	Rod_OCR|Cone_OCR|AC_OCR|BC_OCR|RGC_OCR|HC_OCR|MG_OCR|Astro_OCR;Rod_dar_OCR|Cone_dar_OCR;
chr3:51218008-51218293	Cone_OCR;Cone_specific_OCR;
chr15:40697102-40698662	Rod_OCR|Cone_OCR|AC_OCR|BC_OCR|RGC_OCR|HC_OCR|MG_OCR|Astro_OCR;
chr20:1290149-1290370	Rod_OCR;Rod_specific_OCR;
chr4:71289276-71289763	BC_OCR;BC_specific_OCR;
chr1:7514130-7514677	MG_OCR;MG_specific_OCR;
chr12:83592377-83593155	AC_OCR|RGC_OCR;RGC_dar_OCR;
chrX:44969322-44970208	BC_OCR;BC_specific_OCR;
chr7:16131643-16131893	Astro_OCR;Astro_specific_OCR;
chr3:117074474-117075270	AC_OCR|BC_OCR|HC_OCR|MG_OCR|Astro_OCR;
chr14:30600102-30601333	AC_OCR|BC_OCR|RGC_OCR;RGC_dar_OCR;
chr6:149028893-149029369	AC_OCR;AC_specific_OCR;
chr7:153765092-153765260	AC_OCR;AC_specific_OCR;
chr3:116679111-116680460	AC_OCR|HC_OCR;AC_dar_OCR;
chr20:49187075-49187412	Rod_OCR|Cone_OCR;
chr8:123182444-123182939	Cone_OCR|RGC_OCR;
chr7:140262320-140262909	HC_OCR;HC_specific_OCR;HC_dar_OCR;
chr11:108623633-108624177	AC_OCR;AC_specific_OCR;AC_dar_OCR;
chr18:46338940-46339205	Rod_OCR;Rod_specific_OCR;
chr7:104268375-104268974	AC_OCR|BC_OCR;
chr3:188362642-188362838	RGC_OCR;RGC_specific_OCR;
chr2:228904386-228905207	Rod_OCR|Cone_OCR|AC_OCR|BC_OCR|MG_OCR;
chr13:96990423-96990956	RGC_OCR;RGC_specific_OCR;
chr1:1950698-1952703	Rod_OCR|AC_OCR|BC_OCR|HC_OCR|MG_OCR;
chr21:37956583-37957479	BC_OCR;BC_specific_OCR;
chr16:74949591-74950310	HC_OCR;HC_specific_OCR;
chr9:46132463-46133851	Cone_OCR|AC_OCR|BC_OCR|RGC_OCR|MG_OCR;
chr4:162602018-162602298	AC_OCR|HC_OCR;
chr1:62286755-62287372	AC_OCR|RGC_OCR;
chr1:45865610-45866192	Rod_OCR|Cone_OCR;
chr8:133592107-133592741	HC_OCR;HC_specific_OCR;HC_dar_OCR;
chr4:36739907-36740247	BC_OCR;BC_specific_OCR;
chr2:26904876-26905344	AC_OCR|RGC_OCR;
chr16:84521016-84521574	Rod_OCR|Cone_OCR;
chr9:131526561-131528226	Rod_OCR|Cone_OCR|AC_OCR|BC_OCR;
chr19:39832062-39833676	Rod_OCR|Cone_OCR|AC_OCR|BC_OCR|RGC_OCR|HC_OCR|MG_OCR|Astro_OCR;
chr3:93585927-93586528	Rod_OCR|Cone_OCR;
chr5:78318750-78319803	BC_OCR;BC_specific_OCR;BC_dar_OCR;
chr17:1029870-1030896	AC_OCR|BC_OCR|MG_OCR|Astro_OCR;
chr13:48809215-48811608	Rod_OCR|Cone_OCR|AC_OCR|BC_OCR|RGC_OCR|HC_OCR|MG_OCR;BC_dar_OCR;
chr11:43285626-43286284	BC_OCR;BC_specific_OCR;
chr6:80237063-80238781	Rod_OCR;Rod_specific_OCR;
chr11:64483079-64484288	AC_OCR|HC_OCR;HC_dar_OCR;
chr16:12079301-12079736	Cone_OCR;Cone_specific_OCR;
chrX:12502385-12502591	AC_OCR;AC_specific_OCR;
chr9:77631089-77631774	Cone_OCR|AC_OCR|BC_OCR;
chr4:61671384-61671958	AC_OCR|BC_OCR|RGC_OCR|HC_OCR|MG_OCR;
chr4:186714399-186714615	MG_OCR;MG_specific_OCR;
chr5:167420858-167421414	AC_OCR|HC_OCR;
chr12:123466862-123468075	AC_OCR|HC_OCR;
chr14:54162790-54163245	AC_OCR;AC_specific_OCR;
chr9:127427915-127428231	AC_OCR|MG_OCR;
chr8:7770772-7771709	Rod_OCR|Cone_OCR|AC_OCR|BC_OCR|RGC_OCR|HC_OCR|MG_OCR|Astro_OCR;
chr7:76015692-76017100	Rod_OCR|Cone_OCR|BC_OCR;Cone_dar_OCR;
chr5:89111955-89112153	AC_OCR;AC_specific_OCR;
chr15:61160403-61160827	RGC_OCR;RGC_specific_OCR;
chr5:6726132-6726550	Rod_OCR;Rod_specific_OCR;
chr8:92459533-92460150	AC_OCR;AC_specific_OCR;
chr6:16658723-16659127	AC_OCR|RGC_OCR;RGC_dar_OCR;
chr12:71457645-71459097	HC_OCR;HC_specific_OCR;HC_dar_OCR;
chr12:21809676-21811389	Rod_OCR|Cone_OCR|AC_OCR|BC_OCR|RGC_OCR|HC_OCR|MG_OCR|Astro_OCR;AC_dar_OCR;
chr2:2476331-2477412	AC_OCR|BC_OCR|HC_OCR;AC_dar_OCR;
chr12:26221372-26222763	Rod_OCR|BC_OCR|HC_OCR;
chr14:19373685-19373952	Cone_OCR;Cone_specific_OCR;
chr19:29902012-29902800	AC_OCR|BC_OCR;
chr2:99321046-99321495	AC_OCR;AC_specific_OCR;
chr18:5429447-5431063	Cone_OCR|AC_OCR|BC_OCR;BC_dar_OCR;
chr8:105222690-105222885	AC_OCR;AC_specific_OCR;
chr1:74756345-74756640	RGC_OCR;RGC_specific_OCR;
chr11:60623657-60624115	HC_OCR;HC_specific_OCR;
chrX:141144288-141144543	MG_OCR;MG_specific_OCR;
chr18:3383411-3384030	Rod_OCR|Cone_OCR;
chr1:170257324-170257818	RGC_OCR;RGC_specific_OCR;
chr4:48969619-48970354	MG_OCR;MG_specific_OCR;MG_dar_OCR;
chr14:90271438-90272381	Cone_OCR|AC_OCR|HC_OCR;Cone_dar_OCR|AC_dar_OCR;
chr22:25631501-25632524	Rod_OCR|Cone_OCR|AC_OCR|BC_OCR|RGC_OCR|HC_OCR|MG_OCR|Astro_OCR;
chr3:54805109-54805496	AC_OCR;AC_specific_OCR;
chr9:31776424-31776646	BC_OCR;BC_specific_OCR;
chr8:73828582-73829205	Cone_OCR;Cone_specific_OCR;Cone_dar_OCR;
chr7:133373877-133374495	Rod_OCR;Rod_specific_OCR;
chr5:155913673-155914093	Cone_OCR;Cone_specific_OCR;
chr6:3783079-3783397	BC_OCR;BC_specific_OCR;
chr2:60713580-60713945	AC_OCR|BC_OCR|HC_OCR;
chr16:6265251-6265990	RGC_OCR;RGC_specific_OCR;RGC_dar_OCR;
chr5:14364049-14365339	Rod_OCR|Cone_OCR|AC_OCR|BC_OCR|HC_OCR;
chr6:43095156-43095381	Cone_OCR;Cone_specific_OCR;
chr18:3664220-3664971	Cone_OCR;Cone_specific_OCR;Cone_dar_OCR;
chr16:21870243-21870762	AC_OCR|RGC_OCR|HC_OCR;
chr9:115036083-115036687	BC_OCR;BC_specific_OCR;
chr11:132944314-132945709	BC_OCR|RGC_OCR;RGC_dar_OCR;
chr8:143178498-143179940	AC_OCR|BC_OCR|HC_OCR;BC_dar_OCR;
chr7:79418787-79419446	AC_OCR|BC_OCR|RGC_OCR;RGC_dar_OCR;
chr16:71344763-71346132	Rod_OCR|Cone_OCR|AC_OCR|HC_OCR;
chr5:73882866-73883223	AC_OCR;AC_specific_OCR;
chr1:57343426-57344230	MG_OCR;MG_specific_OCR;MG_dar_OCR;
chrX:17026133-17026310	AC_OCR;AC_specific_OCR;
chr6:142779965-142780706	BC_OCR;BC_specific_OCR;BC_dar_OCR;
chr19:53227235-53228068	BC_OCR;BC_specific_OCR;
chr3:75300481-75301591	HC_OCR;HC_specific_OCR;HC_dar_OCR;
chr4:13974816-13975056	AC_OCR;AC_specific_OCR;
chr5:96965054-96965305	AC_OCR|MG_OCR;
chrX:30253470-30254153	HC_OCR;HC_specific_OCR;
chr16:10885616-10886131	Cone_OCR|BC_OCR;Cone_dar_OCR;
chr7:94828999-94829886	Rod_OCR|Cone_OCR|AC_OCR|BC_OCR|RGC_OCR|HC_OCR|MG_OCR;
chr15:54330377-54330608	BC_OCR;BC_specific_OCR;
chr7:69445427-69446031	HC_OCR;HC_specific_OCR;
chr5:113320356-113322502	AC_OCR|BC_OCR|RGC_OCR|HC_OCR;HC_dar_OCR;
chr11:13394857-13396152	AC_OCR|HC_OCR;
chr2:20798132-20800329	AC_OCR|BC_OCR|HC_OCR|MG_OCR|Astro_OCR;MG_dar_OCR|Astro_dar_OCR;
chr22:36580609-36581202	MG_OCR|Astro_OCR;Astro_dar_OCR;
chr13:33202964-33203867	RGC_OCR;RGC_specific_OCR;
chr4:7699659-7699846	BC_OCR;BC_specific_OCR;
chr1:175120965-175121630	Rod_OCR|Cone_OCR|AC_OCR|BC_OCR|RGC_OCR|HC_OCR|MG_OCR;
chr2:82135716-82135985	RGC_OCR;RGC_specific_OCR;
chr4:85775691-85776057	Cone_OCR;Cone_specific_OCR;
chr4:150450846-150451239	AC_OCR;AC_specific_OCR;
chr1:37964690-37965357	AC_OCR|RGC_OCR|HC_OCR|MG_OCR;
chrX:38065148-38066415	RGC_OCR|Astro_OCR;RGC_dar_OCR|Astro_dar_OCR;
chr9:44344870-44345171	AC_OCR;AC_specific_OCR;
chr17:64925813-64926026	AC_OCR;AC_specific_OCR;
chr6:151694176-151694366	Rod_OCR;Rod_specific_OCR;
chr13:51931795-51932456	AC_OCR;AC_specific_OCR;
chr1:212352430-212353341	AC_OCR;AC_specific_OCR;
chr20:24337444-24338123	AC_OCR;AC_specific_OCR;
chr20:18868147-18869568	HC_OCR;HC_specific_OCR;HC_dar_OCR;
chr4:85613215-85613452	RGC_OCR;RGC_specific_OCR;
chr5:154569495-154569759	Astro_OCR;Astro_specific_OCR;Astro_dar_OCR;
chr3:181659073-181659615	AC_OCR;AC_specific_OCR;
chr21:16110825-16111069	BC_OCR;BC_specific_OCR;
chr1:16985159-16985685	Rod_OCR|BC_OCR|RGC_OCR|MG_OCR;
chr6:45044293-45044742	MG_OCR;MG_specific_OCR;
chr1:94339622-94339864	Rod_OCR;Rod_specific_OCR;
chr6:138943856-138944485	BC_OCR|HC_OCR;BC_dar_OCR;
chr7:34292655-34293251	AC_OCR;AC_specific_OCR;
chr16:56894329-56895549	AC_OCR|RGC_OCR|HC_OCR;AC_dar_OCR|RGC_dar_OCR;
chr12:73377798-73379045	Rod_OCR|Cone_OCR|BC_OCR;
chr11:113576078-113577617	AC_OCR|HC_OCR|MG_OCR|Astro_OCR;HC_dar_OCR|MG_dar_OCR|Astro_dar_OCR;
chr11:41683087-41683751	Rod_OCR|BC_OCR;
chrX:63204862-63205357	Cone_OCR;Cone_specific_OCR;
chr12:51147782-51148326	BC_OCR;BC_specific_OCR;
chr18:60217987-60219640	Rod_OCR|Cone_OCR|AC_OCR|BC_OCR|RGC_OCR|HC_OCR;Cone_dar_OCR;
chr10:73256547-73256866	MG_OCR;MG_specific_OCR;
chr17:75136040-75137845	Rod_OCR|Cone_OCR|AC_OCR|BC_OCR|RGC_OCR|HC_OCR|MG_OCR|Astro_OCR;
chr13:52553261-52553544	BC_OCR;BC_specific_OCR;
chr9:141136364-141136570	AC_OCR;AC_specific_OCR;
chr11:113102298-113102931	Rod_OCR;Rod_specific_OCR;
chr6:131827824-131828132	Cone_OCR|AC_OCR;
chr19:12510821-12512577	Rod_OCR|Cone_OCR|AC_OCR|BC_OCR|RGC_OCR|HC_OCR|MG_OCR|Astro_OCR;
chr6:116182421-116183422	Rod_OCR|BC_OCR;
chr10:125555639-125555930	MG_OCR;MG_specific_OCR;
chr20:62875585-62875894	RGC_OCR;RGC_specific_OCR;
chr5:56733862-56734329	AC_OCR;AC_specific_OCR;
chr15:32457645-32458493	AC_OCR;AC_specific_OCR;
chr2:15955317-15955845	RGC_OCR;RGC_specific_OCR;
chr8:126292457-126292709	BC_OCR;BC_specific_OCR;
chr6:143389266-143389643	AC_OCR;AC_specific_OCR;
chr2:111925141-111925645	Rod_OCR;Rod_specific_OCR;
chr3:129306013-129306185	Astro_OCR;Astro_specific_OCR;Astro_dar_OCR;
chr5:162688556-162689146	AC_OCR;AC_specific_OCR;
chr15:42065977-42067500	Rod_OCR|Cone_OCR|AC_OCR|BC_OCR|RGC_OCR|HC_OCR|MG_OCR|Astro_OCR;Cone_dar_OCR;
chr9:111891870-111892139	Cone_OCR;Cone_specific_OCR;
chr2:200946013-200946403	Cone_OCR|AC_OCR|BC_OCR;
chr3:79158870-79159341	BC_OCR|HC_OCR;
chr14:42109403-42110519	AC_OCR|RGC_OCR;RGC_dar_OCR;
chr7:110738501-110739204	AC_OCR|BC_OCR|RGC_OCR|MG_OCR;
chr9:77236903-77237151	RGC_OCR;RGC_specific_OCR;
chr10:68605591-68605863	Cone_OCR;Cone_specific_OCR;
chr4:104675708-104676314	AC_OCR|BC_OCR|HC_OCR|MG_OCR;
chr4:98683138-98683382	RGC_OCR;RGC_specific_OCR;
chr5:129904475-129904765	RGC_OCR;RGC_specific_OCR;
chr6:21540536-21541133	MG_OCR;MG_specific_OCR;
chr19:48534466-48534771	BC_OCR;BC_specific_OCR;
chr13:39876935-39877375	AC_OCR;AC_specific_OCR;
chr10:101801187-101801794	AC_OCR;AC_specific_OCR;
chr16:57892587-57892827	HC_OCR;HC_specific_OCR;
chrX:9899783-9900850	Rod_OCR|Cone_OCR;Cone_dar_OCR;
chr4:164693419-164694819	Rod_OCR|Cone_OCR|AC_OCR|RGC_OCR;
chr6:119547955-119548895	AC_OCR|BC_OCR;
chr7:65388905-65389484	HC_OCR;HC_specific_OCR;
chr10:107521336-107521831	AC_OCR;AC_specific_OCR;
chr3:2360063-2360558	AC_OCR|HC_OCR;
chr13:84703814-84705682	Cone_OCR|AC_OCR|BC_OCR|HC_OCR;BC_dar_OCR;
chr21:9904107-9904337	AC_OCR;AC_specific_OCR;
chr10:47057871-47058714	Cone_OCR|AC_OCR|RGC_OCR;
chr1:61323730-61324613	AC_OCR|BC_OCR|MG_OCR;AC_dar_OCR;
chr6:80386609-80387527	Rod_OCR|AC_OCR|RGC_OCR|HC_OCR;
chr10:123623746-123623991	Rod_OCR;Rod_specific_OCR;
chrX:2451175-2451905	Cone_OCR|BC_OCR|RGC_OCR;
chr18:9563195-9564105	AC_OCR|HC_OCR;
chr12:131299711-131301011	AC_OCR|BC_OCR|RGC_OCR|HC_OCR;AC_dar_OCR|HC_dar_OCR;
chr18:34841404-34842062	AC_OCR;AC_specific_OCR;
chr12:18968276-18970007	AC_OCR;AC_specific_OCR;
chr4:54975848-54976150	BC_OCR|MG_OCR;
chr20:47934700-47935869	Rod_OCR|Cone_OCR|AC_OCR|RGC_OCR|MG_OCR;MG_dar_OCR;
chr6:4942100-4943491	AC_OCR|BC_OCR|RGC_OCR|HC_OCR|MG_OCR|Astro_OCR;RGC_dar_OCR;
chr20:29523757-29525521	AC_OCR|BC_OCR|RGC_OCR|MG_OCR;MG_dar_OCR;
chr11:11625735-11627221	AC_OCR|HC_OCR|MG_OCR;
chr7:27901396-27901700	RGC_OCR;RGC_specific_OCR;RGC_dar_OCR;
chr3:15033297-15034326	Rod_OCR|Cone_OCR|AC_OCR;
chr8:80930263-80930868	Rod_OCR|Cone_OCR;
chr20:62139677-62140026	RGC_OCR;RGC_specific_OCR;
chr4:85402240-85403539	Rod_OCR|Cone_OCR|BC_OCR;
chr11:61302216-61302628	RGC_OCR;RGC_specific_OCR;
chr15:42739003-42740826	Rod_OCR|Cone_OCR|RGC_OCR;Rod_dar_OCR;
chr1:159309447-159309790	AC_OCR;AC_specific_OCR;
chr1:31360061-31361794	Rod_OCR|Cone_OCR|AC_OCR|BC_OCR|RGC_OCR;Rod_dar_OCR;
chr20:43421989-43422173	RGC_OCR;RGC_specific_OCR;RGC_dar_OCR;
chr12:31731266-31731947	AC_OCR|HC_OCR;
chr6:155591153-155591484	Rod_OCR;Rod_specific_OCR;
chr3:119735951-119737293	Cone_OCR;Cone_specific_OCR;Cone_dar_OCR;
chr4:78088571-78088841	Rod_OCR|AC_OCR;
chr2:26972303-26973591	Rod_OCR|Cone_OCR|BC_OCR;Cone_dar_OCR;
chr3:170767082-170768606	Rod_OCR|Cone_OCR|AC_OCR|BC_OCR|HC_OCR|MG_OCR;
chr11:115621788-115623211	BC_OCR;BC_specific_OCR;BC_dar_OCR;
chr12:81142870-81143604	MG_OCR;MG_specific_OCR;
chr5:72044573-72045960	Rod_OCR|Cone_OCR|BC_OCR;Rod_dar_OCR;
chr3:110913939-110915472	BC_OCR;BC_specific_OCR;BC_dar_OCR;
chr7:35888507-35889260	Cone_OCR|AC_OCR|HC_OCR|MG_OCR;
chrX:19596780-19597983	AC_OCR|RGC_OCR|HC_OCR;
chr3:132162637-132163414	Rod_OCR|Cone_OCR|HC_OCR;
chr5:74873513-74873940	HC_OCR;HC_specific_OCR;
chr1:198012973-198013233	AC_OCR;AC_specific_OCR;
chr11:111689876-111690843	Cone_OCR|AC_OCR|BC_OCR;
chr14:105807042-105807822	Rod_OCR|HC_OCR|MG_OCR|Astro_OCR;HC_dar_OCR;
chrX:2615462-2615878	MG_OCR;MG_specific_OCR;
chr17:49078301-49079005	Rod_OCR|Cone_OCR|AC_OCR|BC_OCR|HC_OCR|MG_OCR;
chr15:65337275-65338031	AC_OCR|BC_OCR;BC_dar_OCR;
chr9:91117557-91118613	AC_OCR;AC_specific_OCR;
chrX:135312690-135313216	BC_OCR;BC_specific_OCR;
chr12:82259471-82260858	AC_OCR;AC_specific_OCR;
chr2:181014859-181015282	BC_OCR|RGC_OCR;
chr7:65551295-65551498	AC_OCR;AC_specific_OCR;
chr2:9938726-9940759	Rod_OCR|Cone_OCR|AC_OCR|BC_OCR|RGC_OCR|HC_OCR|MG_OCR|Astro_OCR;HC_dar_OCR;
chr3:157335879-157336903	Rod_OCR|Cone_OCR|AC_OCR|BC_OCR|RGC_OCR|HC_OCR|MG_OCR;
chr19:18820338-18820841	HC_OCR;HC_specific_OCR;HC_dar_OCR;
chr7:117444616-117447101	Cone_OCR|AC_OCR|BC_OCR|RGC_OCR|HC_OCR|MG_OCR;Cone_dar_OCR|AC_dar_OCR|RGC_dar_OCR;
chr4:40213275-40213958	AC_OCR;AC_specific_OCR;
chr11:67033404-67035093	Rod_OCR|Cone_OCR|AC_OCR|BC_OCR|RGC_OCR|HC_OCR|MG_OCR|Astro_OCR;
chr16:9222659-9222917	RGC_OCR;RGC_specific_OCR;
chr7:50989165-50989658	AC_OCR|RGC_OCR;
chr5:74700099-74700348	AC_OCR;AC_specific_OCR;
chr22:27207423-27207644	RGC_OCR;RGC_specific_OCR;
chr8:116460462-116460867	AC_OCR;AC_specific_OCR;
chr2:239177971-239178280	Rod_OCR;Rod_specific_OCR;
chr3:128543266-128543927	AC_OCR;AC_specific_OCR;
chr8:103343516-103343822	Cone_OCR|BC_OCR;
chr3:131873507-131873717	HC_OCR;HC_specific_OCR;
chr16:82866151-82867610	AC_OCR|BC_OCR;BC_dar_OCR;
chr7:55550826-55551097	Rod_OCR;Rod_specific_OCR;
chr2:27303556-27304621	Rod_OCR|Cone_OCR|AC_OCR|BC_OCR|RGC_OCR|HC_OCR|MG_OCR;
chr4:169969913-169971094	AC_OCR|HC_OCR|Astro_OCR;Astro_dar_OCR;
chr11:3605450-3606517	Cone_OCR|BC_OCR;BC_dar_OCR;
chr12:88938919-88939341	HC_OCR;HC_specific_OCR;
chr2:210587546-210589761	Rod_OCR|Cone_OCR|AC_OCR|RGC_OCR;
chr6:128301313-128301511	AC_OCR;AC_specific_OCR;
chr11:122136416-122137902	AC_OCR|BC_OCR;BC_dar_OCR;
chr7:151167721-151168365	Cone_OCR|AC_OCR|BC_OCR|HC_OCR|MG_OCR;HC_dar_OCR|MG_dar_OCR;
chr11:46512158-46512855	BC_OCR;BC_specific_OCR;
chr2:46977143-46977416	AC_OCR;AC_specific_OCR;
chr8:107645025-107645512	Rod_OCR;Rod_specific_OCR;
chr15:79514123-79514349	AC_OCR;AC_specific_OCR;
chr1:11985688-11987118	Rod_OCR|Cone_OCR|AC_OCR|BC_OCR|RGC_OCR|HC_OCR|MG_OCR|Astro_OCR;
chr19:39737518-39738711	AC_OCR|BC_OCR|RGC_OCR|HC_OCR|MG_OCR;
chr6:163847216-163847425	AC_OCR;AC_specific_OCR;
chr6:152136497-152137848	HC_OCR;HC_specific_OCR;HC_dar_OCR;
chr2:97249869-97250039	AC_OCR;AC_specific_OCR;
chr13:94337442-94339016	Rod_OCR|Cone_OCR;Rod_dar_OCR;
chr8:102795731-102795997	AC_OCR;AC_specific_OCR;
chr16:76100891-76101245	Cone_OCR;Cone_specific_OCR;
chr19:5603649-5603903	AC_OCR;AC_specific_OCR;
chr16:56742322-56743688	BC_OCR;BC_specific_OCR;
chr4:154143243-154145398	Rod_OCR|Cone_OCR|AC_OCR|BC_OCR|RGC_OCR|HC_OCR|MG_OCR|Astro_OCR;
chr12:125169187-125170489	AC_OCR|RGC_OCR|Astro_OCR;RGC_dar_OCR|Astro_dar_OCR;
chr3:46743680-46744044	AC_OCR;AC_specific_OCR;
chr18:53774317-53774503	AC_OCR;AC_specific_OCR;
chr10:23368700-23369125	BC_OCR;BC_specific_OCR;
chr3:132188105-132188350	Rod_OCR;Rod_specific_OCR;
chr8:138490034-138490391	AC_OCR;AC_specific_OCR;
chr10:65341840-65342127	AC_OCR;AC_specific_OCR;
chrX:94288295-94288491	MG_OCR;MG_specific_OCR;
chr8:1971104-1972995	Rod_OCR|Cone_OCR|AC_OCR|BC_OCR|RGC_OCR|HC_OCR|MG_OCR|Astro_OCR;HC_dar_OCR;
chr3:5861737-5862248	RGC_OCR;RGC_specific_OCR;
chr12:54783224-54783633	Rod_OCR;Rod_specific_OCR;
chrX:46637398-46637808	MG_OCR;MG_specific_OCR;
chr8:109797508-109800215	Rod_OCR|Cone_OCR|AC_OCR|BC_OCR|RGC_OCR|HC_OCR|MG_OCR|Astro_OCR;
chr21:44561327-44561882	MG_OCR;MG_specific_OCR;MG_dar_OCR;
chr11:30354926-30355640	Rod_OCR|Cone_OCR;
chr2:44404622-44404915	Rod_OCR;Rod_specific_OCR;
chr5:153466365-153467044	AC_OCR;AC_specific_OCR;
chr2:104774343-104775138	AC_OCR|RGC_OCR;RGC_dar_OCR;
chr18:69529345-69529817	AC_OCR|HC_OCR;
chr12:13382151-13382981	AC_OCR|RGC_OCR;RGC_dar_OCR;
chr15:38755449-38755627	Rod_OCR;Rod_specific_OCR;
chr10:86301631-86301812	AC_OCR;AC_specific_OCR;
chr17:75894577-75895170	AC_OCR|MG_OCR;
chr6:143816221-143816770	HC_OCR;HC_specific_OCR;
chr3:175455556-175456247	MG_OCR;MG_specific_OCR;
chr16:51959133-51959731	AC_OCR|RGC_OCR;
chr6:79321474-79322091	AC_OCR|BC_OCR|RGC_OCR;
chr18:75816072-75816279	AC_OCR;AC_specific_OCR;
chr5:100051290-100051973	HC_OCR;HC_specific_OCR;
chr6:89910192-89910911	BC_OCR|HC_OCR;
chr14:51762315-51762627	AC_OCR|MG_OCR;
chr6:43110768-43111819	Rod_OCR|Cone_OCR|AC_OCR|BC_OCR|RGC_OCR|HC_OCR|MG_OCR|Astro_OCR;Cone_dar_OCR|AC_dar_OCR|RGC_dar_OCR|HC_dar_OCR|MG_dar_OCR;
chr10:134240563-134240835	MG_OCR;MG_specific_OCR;
chr20:9755568-9755971	AC_OCR;AC_specific_OCR;
chr4:72107305-72108124	AC_OCR|RGC_OCR;RGC_dar_OCR;
chr12:41131332-41131703	Cone_OCR;Cone_specific_OCR;
chr1:94101039-94102472	BC_OCR|MG_OCR|Astro_OCR;MG_dar_OCR|Astro_dar_OCR;
chr21:20543951-20544262	RGC_OCR;RGC_specific_OCR;RGC_dar_OCR;
chr12:21584745-21584985	Rod_OCR|BC_OCR;
chr1:220696189-220696358	MG_OCR;MG_specific_OCR;
chr1:211949081-211949318	Rod_OCR|BC_OCR;
chr9:107880997-107882152	Cone_OCR|BC_OCR|Astro_OCR;BC_dar_OCR|Astro_dar_OCR;
chr17:1291149-1291857	Rod_OCR|Cone_OCR|BC_OCR;
chr6:165444579-165445558	AC_OCR|RGC_OCR|HC_OCR;RGC_dar_OCR;
chr9:71844285-71844610	BC_OCR;BC_specific_OCR;
chr7:147967095-147967516	AC_OCR|RGC_OCR|HC_OCR;
chr2:133805571-133805927	BC_OCR;BC_specific_OCR;
chr1:28612279-28613188	BC_OCR;BC_specific_OCR;
chr14:49150592-49150819	BC_OCR;BC_specific_OCR;
chr2:85740606-85741031	Rod_OCR|BC_OCR;
chr2:223570679-223570963	Cone_OCR;Cone_specific_OCR;
chr19:1081788-1083083	Rod_OCR|Cone_OCR|BC_OCR|MG_OCR;
chr5:36305566-36306391	Rod_OCR|Cone_OCR|AC_OCR|BC_OCR|RGC_OCR|HC_OCR|MG_OCR|Astro_OCR;MG_dar_OCR;
chr1:235100983-235101184	Astro_OCR;Astro_specific_OCR;Astro_dar_OCR;
chr2:209246211-209246794	Rod_OCR|Cone_OCR;Rod_dar_OCR;
chr11:113064445-113065238	AC_OCR|HC_OCR|MG_OCR;MG_dar_OCR;
chr16:84041554-84042116	AC_OCR;AC_specific_OCR;
chr1:86289508-86290082	Cone_OCR;Cone_specific_OCR;Cone_dar_OCR;
chr22:42304607-42305888	Rod_OCR|Cone_OCR|AC_OCR|BC_OCR|RGC_OCR|HC_OCR;HC_dar_OCR;
chr3:139279133-139279804	AC_OCR|HC_OCR;
chr11:119757025-119758290	AC_OCR|RGC_OCR|HC_OCR;AC_dar_OCR|RGC_dar_OCR|HC_dar_OCR;
chr7:112880159-112880338	Rod_OCR;Rod_specific_OCR;
chr13:84431457-84432017	AC_OCR;AC_specific_OCR;
chr16:1140949-1141828	AC_OCR|BC_OCR|HC_OCR;HC_dar_OCR;
chr10:89637807-89638287	Rod_OCR|BC_OCR|MG_OCR;
chr2:24722899-24723631	Rod_OCR;Rod_specific_OCR;
chr20:15545555-15545976	BC_OCR;BC_specific_OCR;
chr4:170946633-170948992	Rod_OCR|Cone_OCR|AC_OCR|BC_OCR|RGC_OCR|HC_OCR|MG_OCR|Astro_OCR;
chr13:32497485-32497808	BC_OCR;BC_specific_OCR;
chr20:40036333-40036569	AC_OCR|BC_OCR;
chr2:9877276-9877620	HC_OCR;HC_specific_OCR;
chr17:54614173-54614462	BC_OCR;BC_specific_OCR;
chr13:20402131-20402334	Cone_OCR;Cone_specific_OCR;
chr2:183373602-183374549	AC_OCR|BC_OCR;BC_dar_OCR;
chr3:52765578-52766760	Rod_OCR|Cone_OCR|BC_OCR;
chr13:64199784-64200480	AC_OCR|HC_OCR;
chr5:93226357-93226929	BC_OCR|MG_OCR;MG_dar_OCR;
chr17:68169878-68170319	BC_OCR;BC_specific_OCR;
chr2:1716208-1716627	RGC_OCR;RGC_specific_OCR;RGC_dar_OCR;
chr3:109788868-109789282	AC_OCR;AC_specific_OCR;
chr2:98893216-98894843	AC_OCR|BC_OCR|HC_OCR;HC_dar_OCR;
chr6:147985423-147985622	BC_OCR;BC_specific_OCR;
chr4:45348539-45349586	Rod_OCR|AC_OCR|BC_OCR;BC_dar_OCR;
chrX:139268282-139268662	AC_OCR;AC_specific_OCR;
chr5:55743037-55744425	AC_OCR|HC_OCR;
chr11:121115480-121115964	AC_OCR;AC_specific_OCR;
chr20:4848757-4849927	BC_OCR|HC_OCR;BC_dar_OCR;
chr9:103243253-103243683	AC_OCR;AC_specific_OCR;
chr8:104723835-104724052	Rod_OCR;Rod_specific_OCR;
chr8:64663939-64664644	AC_OCR|BC_OCR;
chr11:30593089-30594494	Cone_OCR|AC_OCR|BC_OCR;Cone_dar_OCR;
chr14:95579990-95580355	Rod_OCR|AC_OCR|BC_OCR|HC_OCR;
chr7:3880645-3881033	AC_OCR|HC_OCR;
chr18:53016966-53017594	Cone_OCR|AC_OCR|BC_OCR;
chr6:150805280-150805513	RGC_OCR;RGC_specific_OCR;
chr17:55391090-55391503	Rod_OCR;Rod_specific_OCR;
chr14:49183223-49184203	AC_OCR|BC_OCR|RGC_OCR|HC_OCR;BC_dar_OCR;
chr8:67031559-67032320	AC_OCR|RGC_OCR|HC_OCR|MG_OCR;RGC_dar_OCR;
chr10:48457208-48458801	Rod_OCR|BC_OCR;
chr10:57771960-57772144	HC_OCR;HC_specific_OCR;
chr5:87500105-87500407	AC_OCR;AC_specific_OCR;
chr13:30511997-30512609	AC_OCR|BC_OCR;
chr5:7220438-7220618	BC_OCR;BC_specific_OCR;
chr4:24931736-24932263	BC_OCR;BC_specific_OCR;
chr12:124826303-124826799	BC_OCR;BC_specific_OCR;
chr5:39060907-39061566	Cone_OCR|AC_OCR;
chr1:185037409-185037742	Rod_OCR|Cone_OCR;
chr3:15013380-15013610	Rod_OCR|BC_OCR;
chr11:32293405-32294151	Rod_OCR|Cone_OCR;
chrX:33111065-33111573	Rod_OCR|Cone_OCR;
chr11:75061608-75063760	Rod_OCR|Cone_OCR|AC_OCR|BC_OCR|RGC_OCR|HC_OCR|MG_OCR|Astro_OCR;Cone_dar_OCR|AC_dar_OCR|RGC_dar_OCR|HC_dar_OCR;
chr13:24677808-24678764	Cone_OCR|BC_OCR;Cone_dar_OCR;
chr17:48910880-48911351	AC_OCR|MG_OCR;
chr1:94373291-94373511	HC_OCR;HC_specific_OCR;HC_dar_OCR;
chr6:143923631-143923843	RGC_OCR;RGC_specific_OCR;
chr21:29145174-29145379	MG_OCR;MG_specific_OCR;
chr3:61229481-61230042	BC_OCR;BC_specific_OCR;
chr6:62470261-62470528	BC_OCR;BC_specific_OCR;
chr5:30486899-30487536	Rod_OCR|Cone_OCR|BC_OCR;
chr10:82083871-82084235	AC_OCR;AC_specific_OCR;
chr19:29284331-29285299	AC_OCR|BC_OCR;
chr17:76064593-76065100	Cone_OCR|AC_OCR|RGC_OCR;
chr6:134939872-134941487	Rod_OCR|Cone_OCR|BC_OCR|RGC_OCR;Rod_dar_OCR;
chr10:22000278-22000730	Rod_OCR;Rod_specific_OCR;
chr4:160716861-160717797	AC_OCR|BC_OCR;BC_dar_OCR;
chr1:5074848-5075107	AC_OCR;AC_specific_OCR;
chr8:129115574-129116021	AC_OCR;AC_specific_OCR;
chr2:223915952-223917012	Rod_OCR|Cone_OCR|AC_OCR|BC_OCR|RGC_OCR|HC_OCR|MG_OCR|Astro_OCR;Cone_dar_OCR;
chr2:71925365-71925745	Cone_OCR;Cone_specific_OCR;
chr9:134780857-134781027	Rod_OCR;Rod_specific_OCR;
chr1:67614095-67615450	Rod_OCR|Cone_OCR|AC_OCR|BC_OCR|RGC_OCR|HC_OCR|MG_OCR;
chr5:14105569-14106879	BC_OCR|MG_OCR|Astro_OCR;
chr17:77419937-77420205	AC_OCR;AC_specific_OCR;
chr7:89896680-89896914	HC_OCR;HC_specific_OCR;
chr10:3120210-3121486	Rod_OCR|Cone_OCR;Rod_dar_OCR;
chr17:10909800-10910196	HC_OCR;HC_specific_OCR;
chr3:182386366-182387279	AC_OCR|BC_OCR;
chr1:96831711-96832656	Cone_OCR|BC_OCR;
chr2:84772031-84773407	Rod_OCR|BC_OCR;
chr17:32710159-32710647	MG_OCR;MG_specific_OCR;
chr3:164951040-164952463	Rod_OCR|Cone_OCR|BC_OCR;
chr5:75646773-75648586	Rod_OCR|Cone_OCR;
chr10:87914762-87915945	BC_OCR;BC_specific_OCR;
chr9:40518448-40519138	HC_OCR;HC_specific_OCR;
chr4:176750991-176751475	BC_OCR;BC_specific_OCR;
chr17:61476610-61477677	AC_OCR|BC_OCR|RGC_OCR;BC_dar_OCR;
chr17:70693694-70694318	MG_OCR|Astro_OCR;MG_dar_OCR|Astro_dar_OCR;
chr10:88351904-88353361	Rod_OCR|Cone_OCR;
chr9:2389242-2389655	AC_OCR;AC_specific_OCR;
chrX:388562-388816	Rod_OCR|Cone_OCR;
chr2:206167071-206167473	Rod_OCR;Rod_specific_OCR;
chr4:71135397-71135689	Rod_OCR;Rod_specific_OCR;
chr13:53476684-53480211	Rod_OCR|Cone_OCR|BC_OCR|MG_OCR;Rod_dar_OCR;
chr5:138165716-138166468	Rod_OCR|AC_OCR|RGC_OCR;RGC_dar_OCR;
chr5:60179127-60179484	Rod_OCR;Rod_specific_OCR;
chr4:137502282-137502978	Cone_OCR|AC_OCR|RGC_OCR;
chr14:52030744-52032462	Rod_OCR|Cone_OCR|BC_OCR;Cone_dar_OCR;
chr6:158775019-158775802	AC_OCR|HC_OCR;HC_dar_OCR;
chr19:3443921-3445528	Rod_OCR|Cone_OCR|AC_OCR|BC_OCR|RGC_OCR|HC_OCR;
chr9:19027961-19028362	BC_OCR;BC_specific_OCR;
chr1:180396694-180397159	AC_OCR|BC_OCR;
chr10:10896752-10898015	Rod_OCR|Cone_OCR|AC_OCR|BC_OCR|RGC_OCR;
chr5:142064084-142066381	Rod_OCR|AC_OCR|BC_OCR|RGC_OCR|HC_OCR|MG_OCR|Astro_OCR;RGC_dar_OCR|MG_dar_OCR|Astro_dar_OCR;
chr4:129191206-129191438	AC_OCR;AC_specific_OCR;
chr5:103023335-103023681	MG_OCR|Astro_OCR;
chr18:41002310-41003083	AC_OCR|BC_OCR|RGC_OCR|HC_OCR;
chr7:155386614-155387494	AC_OCR|BC_OCR;
chr5:16453836-16454032	AC_OCR;AC_specific_OCR;
chr2:135528034-135528364	BC_OCR;BC_specific_OCR;
chr3:8213632-8214371	Cone_OCR;Cone_specific_OCR;
chr19:17889963-17890945	AC_OCR|RGC_OCR;
chr1:164066110-164066341	Cone_OCR|BC_OCR;
chr14:89743634-89743984	BC_OCR|MG_OCR;
chr7:5571581-5572028	MG_OCR;MG_specific_OCR;MG_dar_OCR;
chr3:67041724-67042239	BC_OCR;BC_specific_OCR;
chr20:51562901-51563385	MG_OCR;MG_specific_OCR;
chr2:122220848-122221307	Rod_OCR|Cone_OCR;
chr3:146084686-146084922	AC_OCR;AC_specific_OCR;
chr10:63106467-63107369	BC_OCR;BC_specific_OCR;
chr9:78825642-78825821	BC_OCR;BC_specific_OCR;
chr8:8147170-8148434	Rod_OCR;Rod_specific_OCR;
chr11:128259332-128259806	AC_OCR;AC_specific_OCR;
chrX:2970818-2971512	BC_OCR|MG_OCR;
chr20:16628381-16629139	HC_OCR;HC_specific_OCR;
chr1:116207415-116209802	Rod_OCR|Cone_OCR|AC_OCR|BC_OCR|RGC_OCR|HC_OCR|MG_OCR|Astro_OCR;Cone_dar_OCR;
chr1:203103438-203103747	AC_OCR;AC_specific_OCR;
chr11:116293417-116293897	Cone_OCR|MG_OCR;
chr7:132124569-132124805	Cone_OCR|BC_OCR;
chr4:816404-817797	AC_OCR|Astro_OCR;Astro_dar_OCR;
chr7:67088568-67089148	HC_OCR;HC_specific_OCR;
chr6:36300872-36303329	AC_OCR|BC_OCR|RGC_OCR|HC_OCR;AC_dar_OCR|RGC_dar_OCR;
chr17:49800490-49801649	BC_OCR;BC_specific_OCR;BC_dar_OCR;
chr6:95487674-95488314	Rod_OCR|Cone_OCR|BC_OCR;
chr2:5869458-5869899	Rod_OCR;Rod_specific_OCR;
chr16:56641687-56643742	Rod_OCR|Cone_OCR|AC_OCR|BC_OCR|RGC_OCR|HC_OCR|MG_OCR|Astro_OCR;Astro_dar_OCR;
chr10:73286731-73287438	AC_OCR|BC_OCR|RGC_OCR|HC_OCR|MG_OCR|Astro_OCR;RGC_dar_OCR|MG_dar_OCR;
chr4:182769201-182769710	RGC_OCR|HC_OCR;
chr15:25395195-25395465	RGC_OCR;RGC_specific_OCR;
chr1:92634123-92635612	Rod_OCR|Cone_OCR|AC_OCR|BC_OCR|RGC_OCR|HC_OCR;BC_dar_OCR;
chr3:83565540-83566470	Rod_OCR|Cone_OCR;
chr8:58779132-58780053	AC_OCR|RGC_OCR|MG_OCR|Astro_OCR;RGC_dar_OCR|MG_dar_OCR;
chr10:34459488-34459897	Cone_OCR|AC_OCR;
chr17:4416236-4416497	RGC_OCR;RGC_specific_OCR;
chr7:47665540-47665819	AC_OCR|MG_OCR;
chr17:905364-905954	BC_OCR|RGC_OCR;RGC_dar_OCR;
chr1:118411650-118412541	RGC_OCR;RGC_specific_OCR;
chr11:119586612-119586897	Rod_OCR;Rod_specific_OCR;
chr13:66691779-66692373	RGC_OCR;RGC_specific_OCR;
chr1:231320182-231321130	AC_OCR|BC_OCR|HC_OCR;HC_dar_OCR;
chr3:122836749-122837525	Rod_OCR|Cone_OCR|AC_OCR|MG_OCR;
chr5:63986073-63986989	AC_OCR|BC_OCR|RGC_OCR;RGC_dar_OCR;
chr2:180610011-180611087	Rod_OCR|Cone_OCR|AC_OCR|BC_OCR|RGC_OCR|HC_OCR;HC_dar_OCR;
chr15:99466380-99467254	RGC_OCR|MG_OCR|Astro_OCR;MG_dar_OCR|Astro_dar_OCR;
chr11:80752917-80753301	RGC_OCR;RGC_specific_OCR;
chr2:147639218-147639484	AC_OCR;AC_specific_OCR;
chr17:18676918-18677223	HC_OCR;HC_specific_OCR;
chr2:186265681-186266161	AC_OCR;AC_specific_OCR;
chr4:182202246-182203103	MG_OCR|Astro_OCR;MG_dar_OCR|Astro_dar_OCR;
chr12:63195481-63196142	Rod_OCR;Rod_specific_OCR;
chr1:144482362-144482840	Rod_OCR|Cone_OCR|AC_OCR|BC_OCR;
chr14:19615571-19616459	AC_OCR|RGC_OCR|HC_OCR;
chr14:48732883-48733299	Cone_OCR;Cone_specific_OCR;
chr8:47821745-47822211	AC_OCR;AC_specific_OCR;AC_dar_OCR;
chr5:177305512-177305832	Rod_OCR;Rod_specific_OCR;
chr1:167521651-167523579	Rod_OCR|Cone_OCR|AC_OCR|BC_OCR|RGC_OCR|HC_OCR|MG_OCR|Astro_OCR;Cone_dar_OCR;
chr7:146102895-146103926	AC_OCR;AC_specific_OCR;
chr7:81910459-81910660	BC_OCR;BC_specific_OCR;
chr14:51526970-51527255	AC_OCR;AC_specific_OCR;
chr8:8045197-8045969	Cone_OCR|BC_OCR;
chr17:74350985-74351287	RGC_OCR;RGC_specific_OCR;
chr14:33992416-33992714	Astro_OCR;Astro_specific_OCR;Astro_dar_OCR;
chr7:44508551-44508822	MG_OCR;MG_specific_OCR;
chr11:10258541-10259894	Rod_OCR|Cone_OCR;Rod_dar_OCR;
chr3:127587912-127588168	MG_OCR;MG_specific_OCR;
chr8:9174506-9175791	AC_OCR|MG_OCR|Astro_OCR;MG_dar_OCR|Astro_dar_OCR;
chr5:75296395-75296795	RGC_OCR;RGC_specific_OCR;
chr11:2159829-2160118	Cone_OCR;Cone_specific_OCR;
chr7:145175602-145176892	AC_OCR;AC_specific_OCR;AC_dar_OCR;
chr6:28366435-28366683	AC_OCR;AC_specific_OCR;
chr5:136320041-136321478	Cone_OCR|AC_OCR|MG_OCR;MG_dar_OCR;
chr4:4575395-4575909	AC_OCR|RGC_OCR;RGC_dar_OCR;
chr8:126013086-126013732	HC_OCR;HC_specific_OCR;HC_dar_OCR;
chr1:212409511-212410366	Rod_OCR|Cone_OCR;Cone_dar_OCR;
chr19:50092825-50095867	Rod_OCR|Cone_OCR|AC_OCR|BC_OCR|RGC_OCR|HC_OCR|MG_OCR|Astro_OCR;
chr1:708244-708602	AC_OCR;AC_specific_OCR;
chr14:61736127-61737239	Rod_OCR|Cone_OCR|AC_OCR|BC_OCR|RGC_OCR|HC_OCR|MG_OCR;
chr9:94070430-94070636	Rod_OCR;Rod_specific_OCR;
chr8:48596646-48596918	MG_OCR;MG_specific_OCR;
chr1:66217671-66218261	AC_OCR;AC_specific_OCR;
chr5:18179642-18180304	Rod_OCR|AC_OCR|HC_OCR;
chr17:78699334-78700082	HC_OCR;HC_specific_OCR;
chr19:46593844-46594018	AC_OCR;AC_specific_OCR;
chr4:40148655-40149864	Rod_OCR|Cone_OCR;
chr9:41926217-41926445	AC_OCR;AC_specific_OCR;
chr10:80456607-80457527	AC_OCR|HC_OCR|MG_OCR|Astro_OCR;MG_dar_OCR|Astro_dar_OCR;
chr12:29669269-29669792	AC_OCR|RGC_OCR;
chr7:107954474-107954733	BC_OCR;BC_specific_OCR;
chr2:236173976-236174320	AC_OCR;AC_specific_OCR;
chr1:88938140-88938750	BC_OCR;BC_specific_OCR;
chr3:40606230-40607632	Rod_OCR|Cone_OCR;Cone_dar_OCR;
chr2:159439171-159439457	AC_OCR|BC_OCR;
chr16:7352990-7355440	AC_OCR|BC_OCR|RGC_OCR|MG_OCR;AC_dar_OCR|RGC_dar_OCR;
chr17:32494488-32494951	HC_OCR;HC_specific_OCR;
chr6:13263257-13263789	AC_OCR|RGC_OCR;
chr12:51316407-51316913	AC_OCR|MG_OCR;MG_dar_OCR;
chr13:24001140-24002253	AC_OCR|BC_OCR|RGC_OCR;RGC_dar_OCR;
chr9:84544370-84544764	AC_OCR|RGC_OCR;
chr3:155659979-155661054	BC_OCR;BC_specific_OCR;
chr12:71415141-71415667	HC_OCR;HC_specific_OCR;
chr15:20814768-20815427	Rod_OCR|Cone_OCR|AC_OCR|BC_OCR|HC_OCR|MG_OCR;
chr2:88035260-88036848	Rod_OCR|Cone_OCR|BC_OCR;
chrX:110229976-110230823	AC_OCR|BC_OCR;
chr20:62864998-62865665	Rod_OCR|Cone_OCR|AC_OCR|BC_OCR|RGC_OCR|MG_OCR|Astro_OCR;
chr2:28141524-28141862	Rod_OCR;Rod_specific_OCR;
chr11:10637725-10637949	AC_OCR|RGC_OCR;
chr9:116916667-116919602	Rod_OCR|Cone_OCR|AC_OCR|BC_OCR|RGC_OCR|HC_OCR|MG_OCR|Astro_OCR;RGC_dar_OCR|HC_dar_OCR|MG_dar_OCR|Astro_dar_OCR;
chr17:62907874-62908040	BC_OCR;BC_specific_OCR;
chr16:80155838-80156547	AC_OCR|BC_OCR|MG_OCR|Astro_OCR;Astro_dar_OCR;
chr21:16144474-16144853	Cone_OCR;Cone_specific_OCR;
chr7:157003406-157004886	Cone_OCR|AC_OCR|BC_OCR|RGC_OCR;BC_dar_OCR;
chr3:139653165-139655487	Rod_OCR|Cone_OCR|AC_OCR|BC_OCR|RGC_OCR|HC_OCR|MG_OCR|Astro_OCR;RGC_dar_OCR;
chr10:126352500-126352779	Rod_OCR;Rod_specific_OCR;
chr1:30768243-30768528	MG_OCR;MG_specific_OCR;
chr3:122397621-122400180	Rod_OCR|Cone_OCR|AC_OCR|BC_OCR|RGC_OCR|HC_OCR|MG_OCR|Astro_OCR;MG_dar_OCR;
chr18:47710163-47710407	AC_OCR;AC_specific_OCR;
chr12:15935718-15936044	Rod_OCR|Cone_OCR;
chr1:46215603-46216911	Rod_OCR|Cone_OCR|AC_OCR|BC_OCR|RGC_OCR|HC_OCR|MG_OCR|Astro_OCR;
chr3:119681636-119681825	Rod_OCR;Rod_specific_OCR;
chr3:188134887-188135419	AC_OCR;AC_specific_OCR;
chr4:9599229-9599909	MG_OCR;MG_specific_OCR;
chr5:54738693-54738892	AC_OCR;AC_specific_OCR;
chr12:53764465-53765686	Rod_OCR|AC_OCR|RGC_OCR|HC_OCR|MG_OCR|Astro_OCR;RGC_dar_OCR|MG_dar_OCR|Astro_dar_OCR;
chr9:111761467-111761986	Cone_OCR;Cone_specific_OCR;
chr4:81436294-81436783	MG_OCR;MG_specific_OCR;
chr3:196660744-196661696	Cone_OCR|MG_OCR;
chr1:160166605-160169011	Rod_OCR|Cone_OCR|AC_OCR|BC_OCR|RGC_OCR|MG_OCR;Rod_dar_OCR;
chr3:110921487-110922387	AC_OCR|BC_OCR|RGC_OCR;RGC_dar_OCR;
chr9:84232375-84232553	BC_OCR;BC_specific_OCR;
chr4:82754826-82755129	AC_OCR;AC_specific_OCR;
chr3:37324004-37324306	RGC_OCR;RGC_specific_OCR;
chr17:30324403-30326135	BC_OCR;BC_specific_OCR;
chr9:99763620-99764148	Rod_OCR|AC_OCR|HC_OCR;
chr14:95769209-95771699	Rod_OCR|Cone_OCR|AC_OCR|BC_OCR|HC_OCR;BC_dar_OCR;
chr7:68156413-68157407	Cone_OCR|AC_OCR|HC_OCR;AC_dar_OCR;
chr3:13283744-13284284	Rod_OCR;Rod_specific_OCR;
chr16:62710133-62710693	Rod_OCR|Cone_OCR|AC_OCR;
chr4:72049906-72050295	Rod_OCR|AC_OCR;
chr7:64363006-64364171	Rod_OCR|Cone_OCR|AC_OCR|BC_OCR|RGC_OCR|HC_OCR|MG_OCR|Astro_OCR;
chr16:73337834-73339285	AC_OCR|BC_OCR|RGC_OCR;AC_dar_OCR|BC_dar_OCR|RGC_dar_OCR;
chr12:76848696-76849929	Rod_OCR|Cone_OCR|AC_OCR|BC_OCR|RGC_OCR|HC_OCR|MG_OCR;
chr4:9136083-9137180	AC_OCR|BC_OCR|RGC_OCR|MG_OCR|Astro_OCR;MG_dar_OCR|Astro_dar_OCR;
chr12:40770352-40770979	RGC_OCR|HC_OCR;RGC_dar_OCR;
chr6:54099268-54099743	RGC_OCR;RGC_specific_OCR;RGC_dar_OCR;
chr15:86159093-86159479	MG_OCR;MG_specific_OCR;
chr1:203256315-203256908	HC_OCR;HC_specific_OCR;
chr8:106003607-106004043	AC_OCR;AC_specific_OCR;
chr12:68161353-68161686	Cone_OCR;Cone_specific_OCR;
chr15:21318006-21318212	Rod_OCR|AC_OCR|BC_OCR|MG_OCR;
chr1:72256224-72256435	Cone_OCR;Cone_specific_OCR;
chr18:49647928-49648722	RGC_OCR;RGC_specific_OCR;
chr19:42299014-42299306	Rod_OCR|BC_OCR;
chr7:146572232-146573520	AC_OCR|RGC_OCR;
chr2:156059603-156059962	BC_OCR|HC_OCR;
chr17:72239234-72239985	AC_OCR|BC_OCR|MG_OCR|Astro_OCR;MG_dar_OCR|Astro_dar_OCR;
chr6:112204938-112205769	AC_OCR|BC_OCR;
chr9:100672847-100674636	Rod_OCR|Cone_OCR|BC_OCR;BC_dar_OCR;
chr12:59043988-59044434	RGC_OCR|HC_OCR;
chr2:108617868-108618102	Rod_OCR|Cone_OCR|AC_OCR|BC_OCR|HC_OCR|MG_OCR;
chr13:42552037-42552524	AC_OCR|RGC_OCR;
chr16:87442922-87444367	Rod_OCR|Cone_OCR|BC_OCR|HC_OCR;
chr9:13596803-13597999	Cone_OCR;Cone_specific_OCR;Cone_dar_OCR;
chr18:60253227-60254666	Rod_OCR|Cone_OCR|AC_OCR|BC_OCR|RGC_OCR|HC_OCR|MG_OCR|Astro_OCR;RGC_dar_OCR|MG_dar_OCR;
chr12:5991609-5992860	Rod_OCR|Cone_OCR|MG_OCR;
chr9:91721118-91723459	AC_OCR|BC_OCR;
chr8:39800024-39800444	MG_OCR;MG_specific_OCR;
chr17:3626336-3627828	Rod_OCR|Cone_OCR|AC_OCR|BC_OCR|RGC_OCR|HC_OCR|MG_OCR|Astro_OCR;
chr7:34625059-34626094	Rod_OCR|BC_OCR;BC_dar_OCR;
chr5:45774601-45775083	Rod_OCR|Cone_OCR|AC_OCR|BC_OCR;
chr11:21090301-21090930	BC_OCR;BC_specific_OCR;
chr3:65699894-65700132	AC_OCR|Astro_OCR;Astro_dar_OCR;
chr3:121553255-121554672	Rod_OCR|Cone_OCR|AC_OCR|BC_OCR|RGC_OCR|HC_OCR|MG_OCR|Astro_OCR;
chr2:205846962-205847500	AC_OCR|HC_OCR|MG_OCR;
chr1:61740604-61740817	MG_OCR;MG_specific_OCR;
chr3:40821502-40823257	AC_OCR|MG_OCR|Astro_OCR;Astro_dar_OCR;
chr11:36846207-36847191	AC_OCR|RGC_OCR;RGC_dar_OCR;
chr6:153359440-153360506	AC_OCR|RGC_OCR;RGC_dar_OCR;
chr1:66578047-66578890	RGC_OCR|HC_OCR;HC_dar_OCR;
chr12:18051550-18051923	RGC_OCR;RGC_specific_OCR;
chr7:91598211-91599150	Rod_OCR|Cone_OCR;
chr9:73207033-73207516	HC_OCR;HC_specific_OCR;
chr8:68133961-68134298	Rod_OCR;Rod_specific_OCR;
chr11:1535167-1538197	Rod_OCR|Cone_OCR|AC_OCR|BC_OCR|RGC_OCR|HC_OCR|MG_OCR|Astro_OCR;AC_dar_OCR|HC_dar_OCR;
chr12:87658855-87659829	Rod_OCR|BC_OCR;
chr3:48974826-48975577	Rod_OCR|Cone_OCR|BC_OCR;
chr1:107586063-107586728	Rod_OCR|Cone_OCR;
chr4:142731948-142732297	MG_OCR;MG_specific_OCR;
chr9:128877940-128878227	Cone_OCR;Cone_specific_OCR;
chr8:123832041-123833868	AC_OCR|BC_OCR|RGC_OCR|MG_OCR;RGC_dar_OCR;
chr8:62521307-62522053	Cone_OCR|AC_OCR;
chr8:140642525-140643860	Rod_OCR|Cone_OCR|AC_OCR|BC_OCR|HC_OCR|MG_OCR|Astro_OCR;
chr2:30312926-30314328	Rod_OCR|Cone_OCR|AC_OCR|BC_OCR|RGC_OCR|HC_OCR|MG_OCR;RGC_dar_OCR;
chr2:150542763-150543795	AC_OCR;AC_specific_OCR;AC_dar_OCR;
chrX:64864625-64865206	MG_OCR|Astro_OCR;Astro_dar_OCR;
chr1:2688656-2689826	Rod_OCR|Cone_OCR|BC_OCR|HC_OCR|MG_OCR;
chr10:16556445-16556891	Rod_OCR;Rod_specific_OCR;Rod_dar_OCR;
chr18:70691353-70691628	Rod_OCR;Rod_specific_OCR;
chr6:106532534-106532834	Cone_OCR;Cone_specific_OCR;Cone_dar_OCR;
chr6:11810130-11810948	AC_OCR|MG_OCR|Astro_OCR;MG_dar_OCR|Astro_dar_OCR;
chr4:64575777-64576578	Rod_OCR|Cone_OCR|BC_OCR;
chr7:4069364-4070545	AC_OCR;AC_specific_OCR;AC_dar_OCR;
chr1:217371948-217372705	AC_OCR|RGC_OCR;RGC_dar_OCR;
chr1:210828220-210828844	AC_OCR;AC_specific_OCR;
chr6:169356725-169357747	Rod_OCR|Cone_OCR|AC_OCR|BC_OCR|RGC_OCR|HC_OCR|MG_OCR;RGC_dar_OCR;
chr11:70150417-70151389	BC_OCR|HC_OCR;
chr5:30926446-30926629	MG_OCR;MG_specific_OCR;
chr13:62588478-62589159	AC_OCR|BC_OCR|RGC_OCR|HC_OCR|MG_OCR;
chrX:27104226-27105890	AC_OCR|BC_OCR|HC_OCR;
chr21:48100396-48100582	AC_OCR;AC_specific_OCR;
chr2:113627083-113627382	MG_OCR;MG_specific_OCR;
chr5:176216628-176217187	RGC_OCR;RGC_specific_OCR;
chr12:131752504-131753334	AC_OCR|MG_OCR|Astro_OCR;Astro_dar_OCR;
chrX:22534852-22535687	AC_OCR|RGC_OCR;RGC_dar_OCR;
chr3:44753537-44754729	Rod_OCR|Cone_OCR|AC_OCR|BC_OCR|RGC_OCR|HC_OCR|MG_OCR|Astro_OCR;
chr10:23768919-23769330	Astro_OCR;Astro_specific_OCR;
chr12:97678682-97679633	BC_OCR;BC_specific_OCR;
chr13:20334406-20334634	HC_OCR;HC_specific_OCR;
chr9:22973519-22974238	RGC_OCR;RGC_specific_OCR;RGC_dar_OCR;
chr17:2870598-2871264	MG_OCR;MG_specific_OCR;
chr5:170814069-170815967	Rod_OCR|Cone_OCR|AC_OCR|BC_OCR|RGC_OCR|HC_OCR|MG_OCR|Astro_OCR;
chr12:96881568-96881997	AC_OCR|MG_OCR;
chr10:74760374-74761176	Cone_OCR|BC_OCR;
chr11:119932535-119933551	AC_OCR|HC_OCR|MG_OCR|Astro_OCR;
chrX:44822520-44822726	Rod_OCR;Rod_specific_OCR;
chr12:699784-701449	AC_OCR|BC_OCR|RGC_OCR;AC_dar_OCR|RGC_dar_OCR;
chr12:49540765-49542366	Rod_OCR|BC_OCR;
chr12:131688207-131688536	AC_OCR;AC_specific_OCR;
chr7:47037377-47038326	BC_OCR|HC_OCR;BC_dar_OCR;
chr4:101435413-101435644	AC_OCR;AC_specific_OCR;
chr8:58816979-58817808	AC_OCR|RGC_OCR;RGC_dar_OCR;
chr12:75087835-75088015	Cone_OCR;Cone_specific_OCR;
chr17:55662689-55663708	Rod_OCR|Cone_OCR|AC_OCR|BC_OCR|RGC_OCR|HC_OCR|MG_OCR;
chr14:75510711-75512856	Rod_OCR|Cone_OCR|AC_OCR|BC_OCR;BC_dar_OCR;
chr8:37119278-37119503	AC_OCR;AC_specific_OCR;
chr11:27670543-27670965	RGC_OCR;RGC_specific_OCR;RGC_dar_OCR;
chr5:56599992-56600304	AC_OCR;AC_specific_OCR;
chr19:44166743-44166926	BC_OCR|MG_OCR;
chr7:75518541-75519651	AC_OCR|BC_OCR|HC_OCR|MG_OCR;MG_dar_OCR;
chr6:137814329-137815211	Rod_OCR|Cone_OCR|AC_OCR|BC_OCR;
chr3:53009277-53009705	Cone_OCR;Cone_specific_OCR;
chr10:10993906-10994071	HC_OCR;HC_specific_OCR;
chr2:207066279-207066556	AC_OCR;AC_specific_OCR;
chr21:19679299-19679900	Rod_OCR|Cone_OCR;
chr18:54708776-54709018	AC_OCR;AC_specific_OCR;
chr2:103188061-103188385	Rod_OCR|AC_OCR|BC_OCR;
chr3:25682207-25682589	Rod_OCR|Cone_OCR|BC_OCR;
chr5:115957105-115957290	RGC_OCR;RGC_specific_OCR;
chr1:10337270-10337795	Rod_OCR;Rod_specific_OCR;
chr3:55598515-55599139	AC_OCR|BC_OCR;
chr14:90976526-90976894	AC_OCR|MG_OCR;MG_dar_OCR;
chr13:49720469-49722014	AC_OCR|MG_OCR;AC_dar_OCR;
chr2:114494622-114495297	Cone_OCR|BC_OCR;
chr14:95359804-95360248	BC_OCR;BC_specific_OCR;
chr7:45046587-45047322	HC_OCR|MG_OCR|Astro_OCR;
chr15:47906438-47907049	Cone_OCR|AC_OCR;
chr7:105481624-105482043	BC_OCR;BC_specific_OCR;
chr6:152412203-152413575	AC_OCR|RGC_OCR|HC_OCR;
chr14:66299060-66301397	AC_OCR|BC_OCR|RGC_OCR|HC_OCR|MG_OCR|Astro_OCR;RGC_dar_OCR|MG_dar_OCR;
chr6:101007471-101007691	BC_OCR;BC_specific_OCR;
chr21:43865418-43865742	AC_OCR;AC_specific_OCR;
chr20:12025593-12025767	HC_OCR;HC_specific_OCR;
chr13:87558070-87559949	Rod_OCR|Cone_OCR|AC_OCR|BC_OCR|RGC_OCR;Rod_dar_OCR;
chr3:98712631-98713943	Rod_OCR|Cone_OCR|AC_OCR|BC_OCR|RGC_OCR|HC_OCR|MG_OCR;
chr4:55839878-55840270	HC_OCR;HC_specific_OCR;HC_dar_OCR;
chr4:107219433-107219709	Rod_OCR;Rod_specific_OCR;
chr3:103973032-103973706	BC_OCR;BC_specific_OCR;
chrX:110645078-110646879	Rod_OCR;Rod_specific_OCR;
chr10:37809520-37809848	AC_OCR|HC_OCR;
chr1:76545548-76547228	AC_OCR|BC_OCR|RGC_OCR|MG_OCR;AC_dar_OCR|RGC_dar_OCR;
chr6:79926155-79927906	Cone_OCR|AC_OCR|BC_OCR|RGC_OCR|HC_OCR;
chr7:16735226-16735785	Rod_OCR|Cone_OCR|AC_OCR|BC_OCR|RGC_OCR|HC_OCR|MG_OCR;
chr12:57463008-57463838	Rod_OCR|Cone_OCR|AC_OCR|BC_OCR|RGC_OCR|HC_OCR|MG_OCR|Astro_OCR;
chr6:146226053-146226779	AC_OCR|BC_OCR;
chr2:60109403-60109853	AC_OCR|HC_OCR;
chr1:46849171-46849373	Rod_OCR;Rod_specific_OCR;
chr16:1711338-1711651	Rod_OCR;Rod_specific_OCR;
chr12:110698896-110699251	BC_OCR;BC_specific_OCR;
chr9:78701390-78701654	HC_OCR;HC_specific_OCR;
chr15:73628963-73629846	AC_OCR;AC_specific_OCR;
chr6:4789397-4789666	RGC_OCR;RGC_specific_OCR;
chr13:91699305-91699605	Rod_OCR|AC_OCR|MG_OCR;
chr10:12667559-12667855	AC_OCR;AC_specific_OCR;
chr2:131050202-131050369	BC_OCR;BC_specific_OCR;
chr2:183766573-183766758	AC_OCR;AC_specific_OCR;
chr8:8783203-8784065	Rod_OCR|Cone_OCR|BC_OCR;
chr7:46812529-46812706	AC_OCR;AC_specific_OCR;
chr20:19500730-19501156	AC_OCR;AC_specific_OCR;
chr7:65795610-65796366	AC_OCR;AC_specific_OCR;AC_dar_OCR;
chr1:161499700-161501294	Rod_OCR|Cone_OCR|AC_OCR|BC_OCR|RGC_OCR|HC_OCR|MG_OCR|Astro_OCR;BC_dar_OCR;
chr3:120322273-120324236	Rod_OCR|Cone_OCR|AC_OCR|BC_OCR|RGC_OCR|HC_OCR|MG_OCR;
chr15:48574367-48574875	AC_OCR|HC_OCR|MG_OCR;
chr2:1857995-1859412	Rod_OCR|Cone_OCR|AC_OCR|BC_OCR|RGC_OCR|HC_OCR|MG_OCR|Astro_OCR;AC_dar_OCR|BC_dar_OCR|RGC_dar_OCR|HC_dar_OCR;
chr8:17613749-17614604	Rod_OCR|Cone_OCR;
chr15:73077351-73077692	RGC_OCR;RGC_specific_OCR;
chr1:41037570-41038313	Cone_OCR;Cone_specific_OCR;
chr10:101355598-101355840	RGC_OCR;RGC_specific_OCR;RGC_dar_OCR;
chr1:100828329-100828946	Rod_OCR|Cone_OCR|AC_OCR|BC_OCR|RGC_OCR|MG_OCR;Cone_dar_OCR;
chr12:9686988-9687732	BC_OCR;BC_specific_OCR;
chr1:60303535-60303846	Rod_OCR;Rod_specific_OCR;
chr9:44992056-44994552	Rod_OCR|Cone_OCR|AC_OCR|BC_OCR|RGC_OCR|HC_OCR|MG_OCR|Astro_OCR;
chr7:29496507-29497727	AC_OCR|BC_OCR|RGC_OCR|MG_OCR;RGC_dar_OCR|MG_dar_OCR;
chr11:62445957-62447388	Rod_OCR|Cone_OCR|AC_OCR|BC_OCR|RGC_OCR|HC_OCR|MG_OCR|Astro_OCR;
chr15:65871765-65873956	Rod_OCR|Cone_OCR|BC_OCR;Rod_dar_OCR|Cone_dar_OCR;
chr13:39295482-39295937	AC_OCR|MG_OCR;
chr8:92843819-92844077	HC_OCR;HC_specific_OCR;
chr16:58518937-58519670	AC_OCR|HC_OCR;AC_dar_OCR|HC_dar_OCR;
chr10:87340023-87341539	Rod_OCR|AC_OCR|RGC_OCR|HC_OCR;RGC_dar_OCR;
chr2:122312528-122314208	Rod_OCR|Cone_OCR|AC_OCR|BC_OCR|RGC_OCR|HC_OCR|MG_OCR|Astro_OCR;RGC_dar_OCR;
chr2:238747424-238747639	AC_OCR;AC_specific_OCR;
chr7:157952550-157952947	BC_OCR;BC_specific_OCR;
chr1:12658732-12659446	Cone_OCR|HC_OCR;Cone_dar_OCR;
chr13:73107200-73108684	AC_OCR;AC_specific_OCR;AC_dar_OCR;
chr18:33901453-33903841	Rod_OCR|Cone_OCR|AC_OCR;
chr4:62739540-62740199	Rod_OCR|AC_OCR;
chr1:114825177-114825957	Rod_OCR|Cone_OCR|AC_OCR|BC_OCR|RGC_OCR|HC_OCR|MG_OCR;
chr6:52691815-52692390	RGC_OCR;RGC_specific_OCR;
chr3:196789489-196790011	Rod_OCR|Cone_OCR;
chr8:119014680-119015125	Rod_OCR;Rod_specific_OCR;
chr7:137430141-137430321	BC_OCR;BC_specific_OCR;
chr7:117591554-117593099	AC_OCR|HC_OCR|MG_OCR;HC_dar_OCR|MG_dar_OCR;
chr13:97418588-97418776	AC_OCR;AC_specific_OCR;
chr1:40132104-40132428	AC_OCR;AC_specific_OCR;
chr9:103067541-103067710	BC_OCR;BC_specific_OCR;
chr4:175638520-175639419	Rod_OCR|AC_OCR|BC_OCR;
chr5:77868737-77868930	BC_OCR;BC_specific_OCR;
chr6:128307022-128307773	AC_OCR|RGC_OCR;RGC_dar_OCR;
chr2:104109429-104110336	MG_OCR;MG_specific_OCR;MG_dar_OCR;
chr3:22138226-22138633	AC_OCR|RGC_OCR|HC_OCR;
chr20:55891810-55892425	MG_OCR;MG_specific_OCR;
chr22:17619480-17619913	AC_OCR|RGC_OCR;
chr3:113790189-113790440	Cone_OCR;Cone_specific_OCR;
chrX:46807587-46807876	Rod_OCR;Rod_specific_OCR;
chr7:139359026-139360152	AC_OCR|BC_OCR|HC_OCR|MG_OCR;
chr18:74585728-74586103	Rod_OCR;Rod_specific_OCR;
chr4:924985-926974	Rod_OCR|Cone_OCR|AC_OCR|BC_OCR|RGC_OCR|HC_OCR|MG_OCR|Astro_OCR;
chr7:115975476-115975889	AC_OCR|MG_OCR;
chr12:5832051-5832619	Rod_OCR;Rod_specific_OCR;
chr17:75372127-75372462	AC_OCR;AC_specific_OCR;
chr3:143932817-143933230	RGC_OCR;RGC_specific_OCR;
chr1:29482496-29482833	Rod_OCR;Rod_specific_OCR;
chr7:127553075-127554435	AC_OCR|RGC_OCR;
chr3:87268654-87269920	Rod_OCR|Cone_OCR;
chr1:29250598-29251015	Rod_OCR|Cone_OCR;
chr14:66777539-66779081	AC_OCR|BC_OCR|HC_OCR;HC_dar_OCR;
chr7:144285682-144286090	RGC_OCR;RGC_specific_OCR;
chr9:97817593-97818942	AC_OCR|BC_OCR|RGC_OCR|HC_OCR|MG_OCR|Astro_OCR;BC_dar_OCR|HC_dar_OCR|MG_dar_OCR;
chr7:50069495-50069767	BC_OCR;BC_specific_OCR;
chr6:14867681-14868291	RGC_OCR;RGC_specific_OCR;
chr4:35295748-35296493	AC_OCR|RGC_OCR;RGC_dar_OCR;
chr11:27844016-27844892	Rod_OCR|Cone_OCR|AC_OCR;Cone_dar_OCR;
chr7:81836392-81837003	BC_OCR;BC_specific_OCR;
chr20:5988900-5989182	MG_OCR|Astro_OCR;Astro_dar_OCR;
chr4:162860719-162861184	Cone_OCR|BC_OCR;
chr15:78614395-78615233	AC_OCR|MG_OCR|Astro_OCR;
chr3:72178234-72179385	BC_OCR;BC_specific_OCR;
chr2:217801338-217802254	AC_OCR|RGC_OCR|HC_OCR;RGC_dar_OCR;
chr1:72591551-72591856	Rod_OCR;Rod_specific_OCR;
chr10:134844408-134844891	RGC_OCR;RGC_specific_OCR;RGC_dar_OCR;
chr8:17616420-17616916	Rod_OCR;Rod_specific_OCR;
chr20:42711773-42712382	AC_OCR|HC_OCR|MG_OCR;
chr2:15956827-15957024	RGC_OCR;RGC_specific_OCR;
chr6:132452788-132453321	BC_OCR;BC_specific_OCR;
chr2:233366190-233366424	Cone_OCR;Cone_specific_OCR;
chr4:762842-763546	AC_OCR|HC_OCR;HC_dar_OCR;
chr15:57720316-57720544	Astro_OCR;Astro_specific_OCR;
chr8:123144307-123144732	RGC_OCR;RGC_specific_OCR;
chr4:6450640-6451131	AC_OCR;AC_specific_OCR;
chr11:103196568-103197864	Rod_OCR|Cone_OCR|AC_OCR|BC_OCR|RGC_OCR|HC_OCR|MG_OCR|Astro_OCR;
chr16:22792144-22794028	BC_OCR|HC_OCR;BC_dar_OCR;
chr9:38023058-38023266	AC_OCR;AC_specific_OCR;
chr3:15863151-15864134	AC_OCR|MG_OCR;
chr3:23532700-23533014	AC_OCR;AC_specific_OCR;
chr8:81142488-81144812	Rod_OCR|Cone_OCR|AC_OCR|BC_OCR|RGC_OCR|HC_OCR|MG_OCR;
chr4:61722831-61723465	AC_OCR;AC_specific_OCR;
chr5:160983446-160984017	BC_OCR;BC_specific_OCR;
chr2:60058767-60058935	Rod_OCR;Rod_specific_OCR;
chr7:36604813-36606213	AC_OCR|BC_OCR|HC_OCR;
chr19:39543009-39543220	HC_OCR;HC_specific_OCR;
chr21:18971643-18971876	AC_OCR;AC_specific_OCR;
chr6:122541532-122541734	AC_OCR;AC_specific_OCR;
chr18:267388-269823	Rod_OCR|Cone_OCR|AC_OCR|BC_OCR|RGC_OCR|HC_OCR|MG_OCR|Astro_OCR;
chr4:187971051-187971299	MG_OCR;MG_specific_OCR;
chr16:28921490-28922709	Rod_OCR|Cone_OCR|BC_OCR;
chr8:19830461-19830630	BC_OCR;BC_specific_OCR;
chr2:70503122-70503481	Rod_OCR|BC_OCR;
chr14:78658252-78658619	BC_OCR;BC_specific_OCR;
chr8:50890624-50890805	RGC_OCR;RGC_specific_OCR;RGC_dar_OCR;
chr13:41484614-41484925	MG_OCR;MG_specific_OCR;
chr3:19389302-19390648	Rod_OCR|AC_OCR|BC_OCR|MG_OCR;
chr7:37038875-37040525	AC_OCR|BC_OCR|RGC_OCR|HC_OCR;AC_dar_OCR;
chr17:4139596-4140018	AC_OCR|BC_OCR;
chr13:23973547-23973841	AC_OCR;AC_specific_OCR;
chr5:180835604-180835838	HC_OCR;HC_specific_OCR;
chr2:242795977-242796296	MG_OCR;MG_specific_OCR;
chr20:60200240-60200967	HC_OCR;HC_specific_OCR;
chr4:130816341-130816687	RGC_OCR;RGC_specific_OCR;
chr2:165052457-165052960	AC_OCR|BC_OCR;
chr1:86743475-86744236	AC_OCR;AC_specific_OCR;
chr10:108575991-108577185	AC_OCR|MG_OCR;MG_dar_OCR;
chr19:50432202-50434043	Rod_OCR|Cone_OCR|AC_OCR|BC_OCR|RGC_OCR|HC_OCR|MG_OCR|Astro_OCR;
chr6:4029304-4029858	Rod_OCR;Rod_specific_OCR;
chr22:37401963-37402145	Cone_OCR;Cone_specific_OCR;
chrX:100515396-100515683	HC_OCR;HC_specific_OCR;
chr3:61793203-61794518	Rod_OCR|Cone_OCR|BC_OCR|HC_OCR|MG_OCR;
chr2:20549867-20552561	Rod_OCR|Cone_OCR|AC_OCR|BC_OCR|RGC_OCR|HC_OCR|MG_OCR|Astro_OCR;
chr4:144942454-144943481	Rod_OCR|Cone_OCR|AC_OCR|BC_OCR|RGC_OCR|HC_OCR|MG_OCR;
chr6:70310997-70311222	Astro_OCR;Astro_specific_OCR;
chr6:132712854-132713800	AC_OCR|MG_OCR|Astro_OCR;MG_dar_OCR|Astro_dar_OCR;
chr9:134362838-134363564	Rod_OCR|BC_OCR;
chr15:91203483-91204334	AC_OCR|RGC_OCR|MG_OCR|Astro_OCR;RGC_dar_OCR|Astro_dar_OCR;
chr20:15986132-15986737	Cone_OCR|BC_OCR;
chr7:127537695-127538479	Rod_OCR|Cone_OCR;
chr2:107925177-107925706	BC_OCR|RGC_OCR;
chr5:10396530-10397020	Rod_OCR|BC_OCR;
chr20:50255513-50256522	Rod_OCR|Cone_OCR|AC_OCR|BC_OCR|RGC_OCR|HC_OCR;
chr4:126025207-126026065	BC_OCR;BC_specific_OCR;
chr4:152984676-152986897	Rod_OCR|Cone_OCR|AC_OCR|BC_OCR|HC_OCR;BC_dar_OCR;
chr5:56331919-56332379	HC_OCR;HC_specific_OCR;
chr18:46863712-46863895	HC_OCR;HC_specific_OCR;
chr2:236850351-236851226	Rod_OCR|Cone_OCR;
chr5:53605115-53607553	Rod_OCR|Cone_OCR|AC_OCR|BC_OCR|RGC_OCR|HC_OCR|MG_OCR|Astro_OCR;
chr1:194669612-194669957	AC_OCR;AC_specific_OCR;
chr3:47534321-47534871	HC_OCR;HC_specific_OCR;HC_dar_OCR;
chr7:45072608-45074210	Cone_OCR|AC_OCR|BC_OCR|RGC_OCR;
chr1:223306778-223307624	Rod_OCR|Cone_OCR|AC_OCR|BC_OCR|RGC_OCR|HC_OCR|MG_OCR;
chr21:9594094-9594297	AC_OCR;AC_specific_OCR;
chr1:95599249-95599713	BC_OCR|Astro_OCR;Astro_dar_OCR;
chr2:128975323-128975530	MG_OCR;MG_specific_OCR;
chr18:58535041-58535813	AC_OCR|HC_OCR|MG_OCR;AC_dar_OCR;
chr1:151566366-151567245	Rod_OCR|Cone_OCR|AC_OCR|BC_OCR|HC_OCR|MG_OCR;
chr1:23182383-23183153	AC_OCR|BC_OCR|MG_OCR|Astro_OCR;MG_dar_OCR|Astro_dar_OCR;
chr4:35928195-35928827	AC_OCR;AC_specific_OCR;
chr16:51990806-51991152	HC_OCR|MG_OCR;
chr20:37885793-37886098	AC_OCR;AC_specific_OCR;
chr11:22185113-22185440	AC_OCR|RGC_OCR;
chr2:30811660-30812962	AC_OCR;AC_specific_OCR;
chr2:224586136-224586690	BC_OCR|HC_OCR;
chr7:137635731-137635952	HC_OCR;HC_specific_OCR;
chr5:178638030-178638374	AC_OCR|RGC_OCR;RGC_dar_OCR;
chr8:68167509-68168301	Rod_OCR|Cone_OCR|AC_OCR|BC_OCR|RGC_OCR|HC_OCR;
chr18:6120705-6121606	AC_OCR;AC_specific_OCR;
chr6:46332328-46332581	RGC_OCR;RGC_specific_OCR;
chr12:65542676-65542960	AC_OCR;AC_specific_OCR;
chr7:152556968-152557727	AC_OCR|MG_OCR;
chr4:126271501-126271972	BC_OCR;BC_specific_OCR;
chr6:652919-653256	Cone_OCR;Cone_specific_OCR;
chr11:5822888-5823134	RGC_OCR;RGC_specific_OCR;
chr1:242388322-242388527	AC_OCR;AC_specific_OCR;
chr13:74565800-74566242	AC_OCR;AC_specific_OCR;
chr3:148264571-148265292	AC_OCR|HC_OCR;
chr8:91564215-91564743	MG_OCR;MG_specific_OCR;
chr3:86045394-86045591	Rod_OCR;Rod_specific_OCR;
chr8:2181608-2182401	Cone_OCR|BC_OCR;
chr6:51183990-51184837	AC_OCR|BC_OCR;
chr14:96319550-96319830	RGC_OCR;RGC_specific_OCR;RGC_dar_OCR;
chr18:55200228-55201274	AC_OCR|RGC_OCR|HC_OCR;RGC_dar_OCR;
chr7:128523244-128524130	Rod_OCR|Cone_OCR|AC_OCR|BC_OCR|HC_OCR|MG_OCR;
chr9:122647642-122648429	BC_OCR;BC_specific_OCR;
chr1:201316510-201316936	AC_OCR;AC_specific_OCR;
chr21:31277909-31278239	BC_OCR;BC_specific_OCR;
chr2:18111114-18112441	AC_OCR|HC_OCR;
chr1:22580117-22580898	AC_OCR;AC_specific_OCR;
chr1:6581139-6581341	Astro_OCR;Astro_specific_OCR;Astro_dar_OCR;
chr3:62553858-62554025	AC_OCR;AC_specific_OCR;
chr4:162898461-162898731	Rod_OCR;Rod_specific_OCR;
chr14:33912786-33913067	RGC_OCR;RGC_specific_OCR;
chr3:49880354-49880869	HC_OCR;HC_specific_OCR;
chr1:227190254-227190608	AC_OCR|RGC_OCR|HC_OCR;
chr19:4501994-4502478	RGC_OCR;RGC_specific_OCR;RGC_dar_OCR;
chr2:54466320-54466776	AC_OCR|RGC_OCR;
chr2:171372773-171373711	Cone_OCR|BC_OCR;
chr6:36789759-36789945	AC_OCR;AC_specific_OCR;
chr12:64777042-64777302	MG_OCR;MG_specific_OCR;
chr15:40642838-40643363	BC_OCR;BC_specific_OCR;
chr5:153853025-153854157	Rod_OCR|Cone_OCR|AC_OCR|BC_OCR|HC_OCR|MG_OCR;
chr2:155256999-155258078	Rod_OCR|Cone_OCR|AC_OCR|BC_OCR;Cone_dar_OCR;
chr12:119197548-119198790	AC_OCR|BC_OCR|HC_OCR;
chr2:69439908-69441220	BC_OCR;BC_specific_OCR;BC_dar_OCR;
chr3:120797131-120797474	Cone_OCR;Cone_specific_OCR;
chr10:101126731-101127109	AC_OCR;AC_specific_OCR;
chr13:28157392-28157829	Rod_OCR;Rod_specific_OCR;
chr14:88107359-88107561	AC_OCR;AC_specific_OCR;
chr21:47160469-47161311	Rod_OCR|Cone_OCR|BC_OCR|MG_OCR;
chr3:132914583-132914958	Rod_OCR;Rod_specific_OCR;
chr11:12807525-12807718	Rod_OCR;Rod_specific_OCR;
chr21:42926222-42928448	Rod_OCR|Cone_OCR|AC_OCR|BC_OCR|HC_OCR;
chr17:11784001-11784361	Cone_OCR|AC_OCR|RGC_OCR|MG_OCR;
chr17:37843259-37844923	Rod_OCR|Cone_OCR|AC_OCR|BC_OCR|RGC_OCR|HC_OCR|MG_OCR|Astro_OCR;
chr10:44084730-44085854	AC_OCR|BC_OCR|HC_OCR;HC_dar_OCR;
chr2:69802737-69803300	HC_OCR;HC_specific_OCR;
chr1:106935167-106935394	Rod_OCR|AC_OCR|BC_OCR;
chr3:64888802-64889343	BC_OCR;BC_specific_OCR;
chr2:236830169-236830877	Rod_OCR|BC_OCR;
chr6:108938960-108941403	Rod_OCR|Cone_OCR|BC_OCR;Cone_dar_OCR;
chr4:29728363-29728801	BC_OCR;BC_specific_OCR;
chr8:49878104-49880173	BC_OCR;BC_specific_OCR;BC_dar_OCR;
chr16:13199258-13199738	AC_OCR|RGC_OCR|MG_OCR;
chr21:33095532-33096315	BC_OCR|HC_OCR;
chr2:36643701-36644269	Rod_OCR|AC_OCR|RGC_OCR;
chr15:101738207-101738639	Cone_OCR;Cone_specific_OCR;
chr8:94987275-94987831	Rod_OCR|Cone_OCR|BC_OCR|RGC_OCR|MG_OCR;
chr8:23564100-23565170	Rod_OCR|Cone_OCR;
chr2:194293145-194293562	Cone_OCR|HC_OCR;
chr5:34167010-34167703	HC_OCR;HC_specific_OCR;
chr7:123657460-123657820	AC_OCR|HC_OCR;
chr20:37287313-37288105	Rod_OCR|Cone_OCR|AC_OCR|BC_OCR|RGC_OCR|HC_OCR|MG_OCR;
chr6:113832277-113832592	AC_OCR;AC_specific_OCR;
chr22:20211285-20212104	HC_OCR;HC_specific_OCR;HC_dar_OCR;
chr20:10857133-10857564	Rod_OCR|Cone_OCR|BC_OCR;
chr12:57654241-57654799	AC_OCR;AC_specific_OCR;
chr12:79663064-79663495	AC_OCR;AC_specific_OCR;
chr21:28337479-28340198	AC_OCR|BC_OCR|RGC_OCR|MG_OCR;BC_dar_OCR;
chr21:38525729-38527292	Rod_OCR|Cone_OCR|AC_OCR|BC_OCR|HC_OCR;Cone_dar_OCR;
chr5:3119605-3121293	Rod_OCR;Rod_specific_OCR;
chr10:83764685-83765052	AC_OCR;AC_specific_OCR;
chr6:168684556-168684974	BC_OCR;BC_specific_OCR;
chr2:100052557-100053947	Rod_OCR|Cone_OCR;Rod_dar_OCR;
chr2:56149671-56151423	Rod_OCR|Cone_OCR|AC_OCR|BC_OCR|RGC_OCR|HC_OCR|MG_OCR|Astro_OCR;MG_dar_OCR|Astro_dar_OCR;
chr9:71596532-71597289	HC_OCR|MG_OCR;MG_dar_OCR;
chr4:154721528-154721787	BC_OCR|MG_OCR;
chr4:144138714-144139283	AC_OCR|BC_OCR|RGC_OCR;
chr2:9515212-9515496	Astro_OCR;Astro_specific_OCR;Astro_dar_OCR;
chr4:128751155-128751547	AC_OCR;AC_specific_OCR;
chr13:105735698-105736898	AC_OCR|BC_OCR|RGC_OCR;BC_dar_OCR|RGC_dar_OCR;
chr2:109223187-109223915	Rod_OCR|Cone_OCR|AC_OCR|BC_OCR|HC_OCR;
chr1:4765393-4766153	MG_OCR|Astro_OCR;Astro_dar_OCR;
chr2:114311850-114312034	Rod_OCR;Rod_specific_OCR;
chr20:23183656-23184024	BC_OCR;BC_specific_OCR;
chr19:32687122-32687994	AC_OCR;AC_specific_OCR;
chr11:133772316-133772480	Rod_OCR;Rod_specific_OCR;
chr6:13425645-13426700	AC_OCR|BC_OCR|RGC_OCR;AC_dar_OCR|RGC_dar_OCR;
chr3:128497689-128497904	HC_OCR;HC_specific_OCR;
chr1:3844356-3845158	BC_OCR;BC_specific_OCR;BC_dar_OCR;
chr1:87629567-87630236	AC_OCR;AC_specific_OCR;
chr16:17478358-17481867	Rod_OCR|Cone_OCR|AC_OCR|BC_OCR;Cone_dar_OCR;
chr3:122919997-122921565	Rod_OCR|Cone_OCR|AC_OCR|BC_OCR|RGC_OCR|HC_OCR|MG_OCR|Astro_OCR;
chr15:32603458-32603623	Rod_OCR;Rod_specific_OCR;
chr2:139038294-139039191	AC_OCR|RGC_OCR|HC_OCR;
chr2:136683265-136683907	Cone_OCR|AC_OCR|BC_OCR;BC_dar_OCR;
chr4:182068708-182068978	AC_OCR;AC_specific_OCR;
chr13:80718650-80718845	MG_OCR;MG_specific_OCR;
chr20:17263033-17263749	RGC_OCR|HC_OCR|MG_OCR;MG_dar_OCR;
chr4:11351888-11352557	Rod_OCR|Cone_OCR;
chr5:10546440-10546737	Rod_OCR;Rod_specific_OCR;
chr7:74572022-74573709	Rod_OCR|Cone_OCR|AC_OCR|BC_OCR|RGC_OCR|HC_OCR|MG_OCR|Astro_OCR;
chr12:44715885-44717069	AC_OCR|RGC_OCR;RGC_dar_OCR;
chr1:33394668-33395497	Rod_OCR|Cone_OCR|BC_OCR;
chr1:147710072-147710306	RGC_OCR;RGC_specific_OCR;
chr5:90561947-90562690	AC_OCR|RGC_OCR|MG_OCR;
chr2:8880179-8880460	HC_OCR;HC_specific_OCR;
chr19:29936958-29938920	AC_OCR|BC_OCR|HC_OCR;AC_dar_OCR|HC_dar_OCR;
chr8:131694255-131695912	AC_OCR|BC_OCR|RGC_OCR|HC_OCR;HC_dar_OCR;
chr22:50919733-50920018	Rod_OCR;Rod_specific_OCR;
chr6:82501661-82502251	HC_OCR;HC_specific_OCR;HC_dar_OCR;
chr1:229023797-229024162	AC_OCR|HC_OCR;
chr3:186885513-186885837	RGC_OCR;RGC_specific_OCR;
chr13:52273143-52273533	Cone_OCR|BC_OCR;
chr4:46631783-46632396	AC_OCR|BC_OCR;
chr1:145222001-145223186	Rod_OCR|Cone_OCR;
chr17:6129274-6130318	Rod_OCR|Cone_OCR|BC_OCR;
chr5:112563591-112564345	BC_OCR;BC_specific_OCR;
chr5:131809789-131812219	Rod_OCR|Cone_OCR|AC_OCR|RGC_OCR|HC_OCR;Rod_dar_OCR;
chr9:98841143-98841923	Rod_OCR|AC_OCR|BC_OCR;
chr3:119599656-119599842	Cone_OCR;Cone_specific_OCR;
chr5:58935092-58935701	AC_OCR;AC_specific_OCR;
chr8:117846493-117847151	Cone_OCR;Cone_specific_OCR;
chr4:88860076-88860443	AC_OCR|RGC_OCR;
chr16:25137387-25137912	Rod_OCR|AC_OCR|BC_OCR|HC_OCR;
chr14:66537191-66537899	Rod_OCR|Cone_OCR|BC_OCR|RGC_OCR|MG_OCR;
chr4:54008694-54008949	HC_OCR;HC_specific_OCR;
chr1:72247005-72247426	BC_OCR;BC_specific_OCR;
chr4:184689215-184689796	RGC_OCR;RGC_specific_OCR;RGC_dar_OCR;
chr6:137289038-137289839	Rod_OCR|Cone_OCR|AC_OCR|BC_OCR|RGC_OCR|HC_OCR|MG_OCR;
chr1:114707149-114707753	Cone_OCR|MG_OCR;
chr8:53224809-53225661	HC_OCR;HC_specific_OCR;
chr21:30750515-30750932	HC_OCR;HC_specific_OCR;
chr11:94245185-94246676	AC_OCR|BC_OCR|RGC_OCR|HC_OCR|MG_OCR|Astro_OCR;RGC_dar_OCR|Astro_dar_OCR;
chr11:16882790-16883939	Cone_OCR;Cone_specific_OCR;
chr10:125818862-125819648	AC_OCR|BC_OCR|RGC_OCR;RGC_dar_OCR;
chr9:120416967-120417297	AC_OCR|RGC_OCR;
chr7:25289731-25290968	AC_OCR|HC_OCR|MG_OCR;HC_dar_OCR;
chr5:112078584-112079223	Rod_OCR|Cone_OCR;
chr9:45975915-45976145	MG_OCR;MG_specific_OCR;
chr2:242088301-242090379	Rod_OCR|Cone_OCR|AC_OCR|BC_OCR|RGC_OCR|HC_OCR|MG_OCR|Astro_OCR;Rod_dar_OCR;
chr2:20903702-20903906	BC_OCR;BC_specific_OCR;
chr13:106681718-106682683	AC_OCR|BC_OCR|RGC_OCR;BC_dar_OCR;
chr3:141173729-141174225	Rod_OCR|Cone_OCR|AC_OCR|BC_OCR|RGC_OCR|HC_OCR|MG_OCR;
chr2:3213473-3213671	HC_OCR;HC_specific_OCR;
chr11:67805336-67806737	AC_OCR|BC_OCR|HC_OCR|MG_OCR|Astro_OCR;
chr10:133037118-133037577	AC_OCR|RGC_OCR|HC_OCR;
chr18:20334013-20334280	Cone_OCR;Cone_specific_OCR;
chr9:22211693-22212330	AC_OCR;AC_specific_OCR;
chr13:82144657-82144921	Cone_OCR|BC_OCR;
chr7:116654172-116655056	BC_OCR|RGC_OCR|MG_OCR;BC_dar_OCR;
chr7:147974834-147975758	AC_OCR|RGC_OCR|HC_OCR;RGC_dar_OCR;
chr13:21020385-21021927	Rod_OCR|Cone_OCR|BC_OCR;Cone_dar_OCR;
chr20:60328136-60329078	AC_OCR|MG_OCR|Astro_OCR;MG_dar_OCR|Astro_dar_OCR;
chr6:38461258-38462191	Rod_OCR|Cone_OCR|AC_OCR|BC_OCR|HC_OCR|MG_OCR;
chr16:88052491-88054219	Rod_OCR|Cone_OCR|AC_OCR|BC_OCR|RGC_OCR|HC_OCR|MG_OCR;
chr10:43590159-43590453	AC_OCR|HC_OCR;HC_dar_OCR;
chr1:89740264-89740494	MG_OCR;MG_specific_OCR;
chr2:61084284-61084781	Cone_OCR|BC_OCR;
chr7:23559797-23560078	AC_OCR;AC_specific_OCR;
chr16:67888809-67889370	Rod_OCR|Cone_OCR|HC_OCR;
chr10:121567373-121568003	BC_OCR;BC_specific_OCR;BC_dar_OCR;
chr2:223859999-223860227	MG_OCR;MG_specific_OCR;
chr1:57608185-57608870	AC_OCR|BC_OCR;
chr4:55434465-55434710	RGC_OCR|MG_OCR;
chr17:61605250-61605853	Rod_OCR|Cone_OCR|BC_OCR|HC_OCR;Cone_dar_OCR;
chr4:83614664-83615393	AC_OCR|BC_OCR|HC_OCR;
chr7:79975687-79976271	AC_OCR|HC_OCR;
chr2:29989361-29989938	AC_OCR|RGC_OCR;RGC_dar_OCR;
chr2:56254734-56255375	Cone_OCR|HC_OCR;
chr12:16052072-16052756	Rod_OCR|Cone_OCR|AC_OCR|BC_OCR|HC_OCR|MG_OCR;
chr7:53543306-53543869	BC_OCR;BC_specific_OCR;
chr5:107816353-107817635	AC_OCR|BC_OCR|RGC_OCR;
chr16:25988530-25990210	AC_OCR|BC_OCR|RGC_OCR;AC_dar_OCR|RGC_dar_OCR;
chr11:92130254-92131005	BC_OCR;BC_specific_OCR;
chr5:4942371-4942803	Rod_OCR|MG_OCR;
chr2:56480305-56480727	Rod_OCR|Cone_OCR;
chrX:13291267-13291493	AC_OCR;AC_specific_OCR;
chr3:49085900-49086189	Rod_OCR;Rod_specific_OCR;
chr11:2707711-2708089	AC_OCR;AC_specific_OCR;
chr2:74408842-74409224	Cone_OCR|AC_OCR|BC_OCR;Cone_dar_OCR;
chr4:2990001-2991523	Rod_OCR|Cone_OCR;Rod_dar_OCR|Cone_dar_OCR;
chr12:124297740-124298410	MG_OCR|Astro_OCR;MG_dar_OCR|Astro_dar_OCR;
chr2:234323877-234324113	MG_OCR|Astro_OCR;Astro_dar_OCR;
chr2:147167646-147168554	Cone_OCR|AC_OCR|BC_OCR|HC_OCR;
chr7:47500825-47501867	AC_OCR|RGC_OCR|MG_OCR;RGC_dar_OCR;
chr5:113018137-113018833	AC_OCR|RGC_OCR|HC_OCR|MG_OCR;
chr3:49196591-49196758	Rod_OCR;Rod_specific_OCR;
chr12:99286731-99289530	Rod_OCR|Cone_OCR|AC_OCR|BC_OCR|RGC_OCR|HC_OCR;AC_dar_OCR|BC_dar_OCR|RGC_dar_OCR|HC_dar_OCR;
chr22:43592482-43592927	AC_OCR;AC_specific_OCR;
chr2:183630878-183632712	Rod_OCR|Cone_OCR|AC_OCR|RGC_OCR|HC_OCR|MG_OCR;Cone_dar_OCR;
chr18:9658317-9658630	Rod_OCR;Rod_specific_OCR;
chr11:42797226-42799835	Rod_OCR|HC_OCR;
chr8:23292605-23293800	Rod_OCR;Rod_specific_OCR;
chr8:131312277-131312684	HC_OCR;HC_specific_OCR;
chr14:37427904-37428416	AC_OCR;AC_specific_OCR;
chr11:59568288-59568597	Rod_OCR;Rod_specific_OCR;
chr14:63962506-63963130	Rod_OCR|Cone_OCR;
chr2:200914622-200915639	BC_OCR;BC_specific_OCR;
chr16:17883342-17883761	RGC_OCR;RGC_specific_OCR;RGC_dar_OCR;
chr22:18440851-18441879	Cone_OCR|MG_OCR;MG_dar_OCR;
chr10:103129685-103130213	Rod_OCR;Rod_specific_OCR;
chr4:186591807-186593794	Rod_OCR|Cone_OCR|AC_OCR|BC_OCR;
chrX:39179176-39180148	AC_OCR|RGC_OCR;
chr11:31988969-31989809	AC_OCR|MG_OCR;MG_dar_OCR;
chr12:73451344-73451666	Rod_OCR;Rod_specific_OCR;
chr4:104897081-104897523	RGC_OCR;RGC_specific_OCR;
chr11:99221837-99222083	RGC_OCR;RGC_specific_OCR;
chr13:77888049-77890003	Cone_OCR|BC_OCR;
chr6:72059724-72061861	Cone_OCR|AC_OCR|BC_OCR|RGC_OCR|HC_OCR|MG_OCR|Astro_OCR;Cone_dar_OCR|HC_dar_OCR;
chr4:141477962-141478768	RGC_OCR;RGC_specific_OCR;RGC_dar_OCR;
chr17:1809340-1812527	Rod_OCR|Cone_OCR|AC_OCR|BC_OCR|RGC_OCR|HC_OCR|MG_OCR|Astro_OCR;Rod_dar_OCR;
chr5:45293249-45294324	Rod_OCR|Cone_OCR;
chr12:83346545-83347410	BC_OCR;BC_specific_OCR;
chr4:139774824-139776289	Rod_OCR|Cone_OCR;
chr12:116416760-116417895	Rod_OCR|Cone_OCR|AC_OCR|BC_OCR|RGC_OCR|HC_OCR|MG_OCR;
chr6:46156396-46156577	AC_OCR;AC_specific_OCR;
chr14:58196041-58196818	Rod_OCR;Rod_specific_OCR;
chr7:152098305-152098557	Rod_OCR;Rod_specific_OCR;
chr16:2139673-2140021	AC_OCR;AC_specific_OCR;
chr4:143281387-143282028	AC_OCR|BC_OCR;
chr12:104425546-104425753	Rod_OCR;Rod_specific_OCR;
chr8:97954395-97955702	Rod_OCR|Cone_OCR|BC_OCR|RGC_OCR;
chr9:126380654-126381106	MG_OCR;MG_specific_OCR;
chr11:115266030-115266333	BC_OCR;BC_specific_OCR;
chr17:70937392-70937722	AC_OCR;AC_specific_OCR;
chr3:108159349-108161574	AC_OCR|RGC_OCR|HC_OCR|MG_OCR;AC_dar_OCR|HC_dar_OCR;
chr11:45409168-45409528	HC_OCR;HC_specific_OCR;
chr18:72705755-72705956	AC_OCR;AC_specific_OCR;
chr13:61005156-61005714	Rod_OCR|Cone_OCR|AC_OCR|BC_OCR|RGC_OCR|HC_OCR|MG_OCR;
chrX:109129315-109129811	Rod_OCR|BC_OCR;
chr11:86627449-86627751	Astro_OCR;Astro_specific_OCR;
chr1:185688314-185688502	HC_OCR;HC_specific_OCR;HC_dar_OCR;
chr6:52839038-52840018	Rod_OCR;Rod_specific_OCR;
chr1:29332720-29333397	Rod_OCR|BC_OCR;
chr5:79757506-79759327	Rod_OCR|Cone_OCR;
chr1:216825454-216825820	HC_OCR;HC_specific_OCR;
chr20:19000754-19001578	BC_OCR;BC_specific_OCR;
chr1:9047826-9048529	Rod_OCR|Cone_OCR|AC_OCR|BC_OCR|RGC_OCR|HC_OCR|MG_OCR|Astro_OCR;MG_dar_OCR|Astro_dar_OCR;
chr19:17403151-17404063	Rod_OCR|AC_OCR|BC_OCR|RGC_OCR|HC_OCR|MG_OCR|Astro_OCR;
chr1:97765147-97765416	AC_OCR;AC_specific_OCR;
chr2:26692073-26692577	Rod_OCR|Cone_OCR|BC_OCR;
chr9:139878943-139879846	AC_OCR;AC_specific_OCR;
chrX:23712354-23712904	Rod_OCR|Cone_OCR|AC_OCR|BC_OCR|HC_OCR|MG_OCR;
chr6:44798776-44799558	Rod_OCR|Cone_OCR|BC_OCR|RGC_OCR;
chr3:53788310-53789567	AC_OCR|HC_OCR;AC_dar_OCR;
chr15:75251438-75252112	AC_OCR|HC_OCR;AC_dar_OCR;
chr21:44473392-44473656	HC_OCR;HC_specific_OCR;
chr17:9716451-9716982	AC_OCR;AC_specific_OCR;
chr9:35353571-35354150	Cone_OCR;Cone_specific_OCR;
chr7:24381399-24381585	Astro_OCR;Astro_specific_OCR;
chr8:122330368-122330842	MG_OCR;MG_specific_OCR;
chr7:96363032-96364283	Rod_OCR;Rod_specific_OCR;Rod_dar_OCR;
chr5:94606963-94607387	BC_OCR;BC_specific_OCR;
chr1:153868961-153869302	AC_OCR|RGC_OCR;
chr3:196632589-196632913	Cone_OCR;Cone_specific_OCR;
chr13:62455096-62455552	Rod_OCR|Cone_OCR|AC_OCR|RGC_OCR;
chr5:148488481-148489838	Rod_OCR|Cone_OCR;Rod_dar_OCR;
chr15:57812096-57812386	AC_OCR;AC_specific_OCR;
chr5:179708829-179709021	AC_OCR;AC_specific_OCR;
chrX:101853682-101855680	Rod_OCR|Cone_OCR|AC_OCR|BC_OCR|RGC_OCR|HC_OCR|MG_OCR|Astro_OCR;
chr16:70774557-70776056	AC_OCR|BC_OCR|RGC_OCR|HC_OCR;AC_dar_OCR|RGC_dar_OCR;
chr11:106572698-106573344	HC_OCR;HC_specific_OCR;
chr1:117133328-117134438	AC_OCR|BC_OCR;
chr17:36828214-36828441	Rod_OCR;Rod_specific_OCR;
chr4:81162119-81162435	MG_OCR;MG_specific_OCR;
chr9:21488102-21488740	Rod_OCR;Rod_specific_OCR;
chr7:18557994-18558861	AC_OCR|BC_OCR|RGC_OCR|HC_OCR;
chr7:84591019-84591512	AC_OCR|HC_OCR;AC_dar_OCR;
chr10:87328733-87329435	BC_OCR;BC_specific_OCR;
chr7:123050465-123050946	RGC_OCR;RGC_specific_OCR;RGC_dar_OCR;
chr8:76692333-76692951	AC_OCR|RGC_OCR;RGC_dar_OCR;
chr1:202733706-202734071	Rod_OCR;Rod_specific_OCR;
chr10:1338575-1340829	AC_OCR|BC_OCR|MG_OCR;BC_dar_OCR;
chr5:67547429-67549216	Rod_OCR|Cone_OCR|AC_OCR|BC_OCR|RGC_OCR|HC_OCR|MG_OCR|Astro_OCR;RGC_dar_OCR|Astro_dar_OCR;
chr2:99153924-99154743	AC_OCR|BC_OCR;
chr2:156499362-156500151	BC_OCR;BC_specific_OCR;BC_dar_OCR;
chr8:10556197-10556657	AC_OCR;AC_specific_OCR;
chr7:32613635-32615193	Rod_OCR|Cone_OCR|BC_OCR|MG_OCR;Cone_dar_OCR;
chr1:208394513-208395065	AC_OCR|Astro_OCR;
chr12:31829581-31831286	Rod_OCR|Cone_OCR|AC_OCR;Rod_dar_OCR;
chr4:174185429-174186721	Rod_OCR|AC_OCR|BC_OCR|Astro_OCR;
chr20:5373790-5374569	Cone_OCR|AC_OCR|HC_OCR;HC_dar_OCR;
chr12:64055543-64056073	BC_OCR;BC_specific_OCR;
chr6:84775746-84776067	AC_OCR;AC_specific_OCR;
chr18:22756632-22756933	AC_OCR|BC_OCR;
chr3:171157609-171157880	Rod_OCR;Rod_specific_OCR;
chr7:64269044-64269557	Rod_OCR|Cone_OCR;
chrX:23031416-23032175	AC_OCR|RGC_OCR|MG_OCR;
chr2:142459619-142461575	Rod_OCR|AC_OCR|BC_OCR|RGC_OCR|MG_OCR;Rod_dar_OCR;
chr19:48322748-48326030	Rod_OCR|Cone_OCR|BC_OCR|MG_OCR;Rod_dar_OCR|Cone_dar_OCR;
chr2:21537369-21537648	MG_OCR;MG_specific_OCR;
chr22:49764731-49765673	AC_OCR;AC_specific_OCR;
chr1:59129067-59129740	Rod_OCR|Cone_OCR;
chr14:63177208-63177664	AC_OCR;AC_specific_OCR;
chr1:200100694-200101336	AC_OCR;AC_specific_OCR;
chr8:28514598-28517386	Rod_OCR|Cone_OCR|AC_OCR|BC_OCR|RGC_OCR|HC_OCR|MG_OCR|Astro_OCR;
chr11:44648780-44650096	AC_OCR|BC_OCR|HC_OCR|MG_OCR|Astro_OCR;MG_dar_OCR|Astro_dar_OCR;
chr13:56150366-56150955	Cone_OCR|HC_OCR;
chr1:44741115-44742116	AC_OCR|RGC_OCR;RGC_dar_OCR;
chr1:232721985-232723050	AC_OCR|BC_OCR|MG_OCR;
chr2:58446992-58447371	BC_OCR;BC_specific_OCR;
chr8:31669559-31670152	BC_OCR;BC_specific_OCR;
chr19:23299314-23300482	AC_OCR|BC_OCR|RGC_OCR|HC_OCR|MG_OCR|Astro_OCR;BC_dar_OCR|RGC_dar_OCR|HC_dar_OCR;
chr8:80324478-80324825	BC_OCR;BC_specific_OCR;
chr11:104559253-104562010	BC_OCR;BC_specific_OCR;BC_dar_OCR;
chr4:78354157-78354943	Rod_OCR|Cone_OCR|AC_OCR|BC_OCR|RGC_OCR|HC_OCR|MG_OCR;
chr9:100976425-100978667	AC_OCR|BC_OCR|RGC_OCR|HC_OCR|MG_OCR|Astro_OCR;AC_dar_OCR|BC_dar_OCR|RGC_dar_OCR|HC_dar_OCR;
chr14:68833518-68833724	Rod_OCR;Rod_specific_OCR;
chr11:64884309-64885809	Rod_OCR|Cone_OCR|AC_OCR|BC_OCR|RGC_OCR|HC_OCR|MG_OCR|Astro_OCR;
chr12:14032501-14034200	AC_OCR|RGC_OCR;RGC_dar_OCR;
chr16:90167085-90168279	AC_OCR|RGC_OCR|HC_OCR;
chr11:72475533-72475942	Rod_OCR|Cone_OCR;Cone_dar_OCR;
chr13:47728048-47729164	BC_OCR;BC_specific_OCR;
chr11:57078273-57079533	Cone_OCR|AC_OCR|BC_OCR|RGC_OCR|MG_OCR|Astro_OCR;RGC_dar_OCR|MG_dar_OCR|Astro_dar_OCR;
chr1:43990391-43990744	BC_OCR;BC_specific_OCR;
chr8:56762083-56762546	MG_OCR;MG_specific_OCR;MG_dar_OCR;
chr2:237754116-237754993	Rod_OCR|Cone_OCR;Cone_dar_OCR;
chr11:1706374-1706844	BC_OCR;BC_specific_OCR;
chr8:19724507-19725367	AC_OCR;AC_specific_OCR;
chr10:61928393-61929009	BC_OCR;BC_specific_OCR;
chr1:46820421-46821168	Rod_OCR|Cone_OCR;Cone_dar_OCR;
chr4:83701568-83702449	AC_OCR|BC_OCR|HC_OCR|MG_OCR;
chr3:14606223-14606532	MG_OCR;MG_specific_OCR;
chr12:2560741-2561000	AC_OCR;AC_specific_OCR;
chr12:79377128-79377340	BC_OCR;BC_specific_OCR;
chr1:237269254-237269960	BC_OCR;BC_specific_OCR;
chr7:113014632-113015642	AC_OCR|BC_OCR;BC_dar_OCR;
chr1:45958757-45959143	BC_OCR;BC_specific_OCR;
chr4:63090954-63091606	AC_OCR|RGC_OCR;
chr5:98440355-98441354	AC_OCR|BC_OCR|HC_OCR;
chr6:90745754-90746162	Cone_OCR|RGC_OCR;RGC_dar_OCR;
chr11:95750899-95751093	Cone_OCR;Cone_specific_OCR;
chrX:112027845-112028451	MG_OCR;MG_specific_OCR;
chr3:136751173-136752073	Rod_OCR|Cone_OCR|AC_OCR|BC_OCR|RGC_OCR|HC_OCR|MG_OCR|Astro_OCR;
chr22:34140563-34142171	Rod_OCR|Cone_OCR|AC_OCR|BC_OCR|RGC_OCR;RGC_dar_OCR;
chr1:102620250-102620632	BC_OCR;BC_specific_OCR;
chr8:146126199-146128239	Rod_OCR|Cone_OCR|AC_OCR|BC_OCR|RGC_OCR|HC_OCR|MG_OCR|Astro_OCR;
chr3:131432664-131433097	AC_OCR;AC_specific_OCR;
chr9:124622945-124623269	AC_OCR;AC_specific_OCR;
chr3:115145548-115145717	Rod_OCR;Rod_specific_OCR;
chr8:83231928-83233646	Rod_OCR|Cone_OCR|AC_OCR;Rod_dar_OCR;
chr11:14159146-14159347	Rod_OCR;Rod_specific_OCR;
chr2:234419016-234420025	Rod_OCR;Rod_specific_OCR;
chr12:46013249-46014345	AC_OCR|MG_OCR;
chr2:61630931-61631101	Rod_OCR;Rod_specific_OCR;
chr16:54851254-54852731	Rod_OCR|Cone_OCR|BC_OCR;
chr8:127179946-127181377	AC_OCR;AC_specific_OCR;AC_dar_OCR;
chr1:66830792-66831255	AC_OCR;AC_specific_OCR;
chr5:58563615-58564450	Rod_OCR|AC_OCR;
chr1:190116748-190117147	AC_OCR;AC_specific_OCR;
chr1:83647506-83648245	BC_OCR;BC_specific_OCR;
chr12:22634568-22635059	Rod_OCR;Rod_specific_OCR;
chr4:24287524-24287865	Astro_OCR;Astro_specific_OCR;Astro_dar_OCR;
chr15:54171919-54173541	Cone_OCR|AC_OCR|BC_OCR|RGC_OCR;BC_dar_OCR;
chr17:2100530-2100816	Cone_OCR;Cone_specific_OCR;
chr16:12438460-12439058	HC_OCR|Astro_OCR;Astro_dar_OCR;
chr11:10287296-10288438	Rod_OCR|Cone_OCR;
chr2:235972171-235972637	MG_OCR|Astro_OCR;Astro_dar_OCR;
chr2:55413207-55413779	Rod_OCR;Rod_specific_OCR;
chr9:125090981-125091523	BC_OCR;BC_specific_OCR;
chr8:22591570-22591870	AC_OCR|MG_OCR|Astro_OCR;
chr2:171195569-171196508	Cone_OCR|BC_OCR;
chr15:41198213-41200021	Rod_OCR|Cone_OCR|AC_OCR|BC_OCR|RGC_OCR|HC_OCR|MG_OCR|Astro_OCR;MG_dar_OCR|Astro_dar_OCR;
chr15:69119786-69120172	BC_OCR;BC_specific_OCR;
chr16:88352029-88352454	AC_OCR;AC_specific_OCR;
chr4:122164560-122164865	BC_OCR;BC_specific_OCR;
chr1:31532081-31532544	BC_OCR|HC_OCR;
chr5:11658416-11658909	AC_OCR;AC_specific_OCR;
chr4:149333947-149334180	Cone_OCR;Cone_specific_OCR;
chr7:126630417-126630714	BC_OCR;BC_specific_OCR;
chr4:19558952-19560382	BC_OCR;BC_specific_OCR;BC_dar_OCR;
chr10:90639343-90641593	Rod_OCR|Cone_OCR|AC_OCR|BC_OCR|RGC_OCR|HC_OCR|MG_OCR|Astro_OCR;AC_dar_OCR|BC_dar_OCR|RGC_dar_OCR|HC_dar_OCR|MG_dar_OCR;
chr1:197352485-197352675	AC_OCR;AC_specific_OCR;
chrX:25598805-25599760	AC_OCR;AC_specific_OCR;
chr1:154975206-154975429	Rod_OCR;Rod_specific_OCR;
chr6:70661949-70662191	AC_OCR;AC_specific_OCR;
chr1:65218332-65218667	Cone_OCR|BC_OCR;
chr1:220262764-220263778	Rod_OCR|Cone_OCR|AC_OCR|BC_OCR|RGC_OCR|HC_OCR|MG_OCR|Astro_OCR;
chr2:204282896-204283454	AC_OCR;AC_specific_OCR;
chr10:7071028-7071373	Astro_OCR;Astro_specific_OCR;Astro_dar_OCR;
chr4:9980481-9981681	AC_OCR|RGC_OCR|HC_OCR|MG_OCR|Astro_OCR;AC_dar_OCR|RGC_dar_OCR|MG_dar_OCR;
chr11:103940116-103940541	HC_OCR;HC_specific_OCR;
chr17:882507-884698	Rod_OCR|Cone_OCR|AC_OCR|BC_OCR|RGC_OCR|HC_OCR|MG_OCR|Astro_OCR;
chr13:53664672-53664844	MG_OCR;MG_specific_OCR;
chr11:133978870-133979851	Rod_OCR;Rod_specific_OCR;
chr5:73911808-73912153	MG_OCR;MG_specific_OCR;
chr12:25586595-25586786	BC_OCR;BC_specific_OCR;
chr10:21652196-21654185	AC_OCR|RGC_OCR|HC_OCR|MG_OCR|Astro_OCR;AC_dar_OCR|Astro_dar_OCR;
chr20:5465661-5465925	AC_OCR|BC_OCR;
chr6:84930688-84931086	AC_OCR|BC_OCR;
chr9:140932708-140933222	AC_OCR|RGC_OCR|HC_OCR;
chr10:11645039-11645264	MG_OCR;MG_specific_OCR;
chr6:123899619-123900414	HC_OCR;HC_specific_OCR;
chr14:79979604-79980194	AC_OCR|BC_OCR|MG_OCR;
chr8:84733102-84734454	Rod_OCR|AC_OCR;
chr2:11853740-11854551	AC_OCR;AC_specific_OCR;
chr16:80778030-80778960	AC_OCR|RGC_OCR;
chr16:21536782-21537282	AC_OCR|HC_OCR;HC_dar_OCR;
chr7:75822755-75823762	RGC_OCR|HC_OCR;RGC_dar_OCR;
chr10:76857624-76857909	RGC_OCR;RGC_specific_OCR;
chr4:55952749-55953953	AC_OCR|BC_OCR|MG_OCR;BC_dar_OCR;
chr9:79628811-79629146	BC_OCR;BC_specific_OCR;
chr15:81905637-81905925	RGC_OCR;RGC_specific_OCR;RGC_dar_OCR;
chr11:50070384-50071277	AC_OCR|MG_OCR;
chr15:45259671-45260959	Rod_OCR|Cone_OCR|AC_OCR|BC_OCR|RGC_OCR|HC_OCR|MG_OCR|Astro_OCR;
chr14:38590413-38591085	AC_OCR|BC_OCR|MG_OCR;MG_dar_OCR;
chr7:83713216-83713473	AC_OCR;AC_specific_OCR;
chr3:101533700-101534023	RGC_OCR;RGC_specific_OCR;RGC_dar_OCR;
chr4:38805573-38807645	AC_OCR|RGC_OCR|MG_OCR;MG_dar_OCR;
chr2:25078540-25079255	AC_OCR|RGC_OCR;
chr8:58762749-58763168	BC_OCR;BC_specific_OCR;
chrX:27336912-27337411	RGC_OCR;RGC_specific_OCR;RGC_dar_OCR;
chr10:69523123-69526151	Rod_OCR|Cone_OCR|AC_OCR|BC_OCR|RGC_OCR|HC_OCR|MG_OCR|Astro_OCR;
chrX:19865021-19865515	Cone_OCR|AC_OCR;
chr7:35955249-35955518	AC_OCR;AC_specific_OCR;
chr2:157212553-157212752	Rod_OCR;Rod_specific_OCR;
chr9:27010031-27010241	Rod_OCR;Rod_specific_OCR;
chr7:32996400-32998068	Rod_OCR|Cone_OCR|AC_OCR|BC_OCR|RGC_OCR|HC_OCR|MG_OCR|Astro_OCR;Cone_dar_OCR|BC_dar_OCR|MG_dar_OCR|Astro_dar_OCR;
chr6:150856385-150857655	BC_OCR;BC_specific_OCR;
chr15:96141036-96142277	AC_OCR|HC_OCR;AC_dar_OCR;
chr1:7585284-7585825	HC_OCR;HC_specific_OCR;HC_dar_OCR;
chr15:75772817-75773652	Rod_OCR|BC_OCR;
chr4:95048857-95049222	Rod_OCR|BC_OCR;
chr5:116256811-116257277	HC_OCR;HC_specific_OCR;
chr3:195925521-195926579	AC_OCR|RGC_OCR;RGC_dar_OCR;
chr1:68182669-68183170	Rod_OCR;Rod_specific_OCR;
chr10:52548596-52549716	Rod_OCR|Cone_OCR|AC_OCR|BC_OCR|RGC_OCR|HC_OCR|MG_OCR;RGC_dar_OCR;
chrX:7184321-7184971	AC_OCR|BC_OCR;
chr3:51474522-51474864	Cone_OCR;Cone_specific_OCR;
chr9:36183755-36183931	Rod_OCR;Rod_specific_OCR;
chr18:58356250-58356478	HC_OCR;HC_specific_OCR;
chrX:111625039-111625623	Rod_OCR|Cone_OCR;
chr9:138750205-138750899	Rod_OCR|BC_OCR;
chr15:101306338-101307308	Rod_OCR|Cone_OCR|BC_OCR;
chr7:1021749-1023153	BC_OCR|MG_OCR;MG_dar_OCR;
chr18:52931422-52933790	Cone_OCR|AC_OCR|BC_OCR;BC_dar_OCR;
chr6:128352961-128353533	AC_OCR;AC_specific_OCR;
chr15:46082479-46082979	Rod_OCR|Cone_OCR|AC_OCR|RGC_OCR;Cone_dar_OCR;
chr9:95857174-95859263	Rod_OCR|Cone_OCR|AC_OCR|BC_OCR|RGC_OCR|HC_OCR|MG_OCR|Astro_OCR;
chr9:85825330-85826091	RGC_OCR;RGC_specific_OCR;
chr2:178214468-178214734	HC_OCR;HC_specific_OCR;
chr5:23167666-23167911	HC_OCR;HC_specific_OCR;
chr13:32655541-32656013	RGC_OCR;RGC_specific_OCR;RGC_dar_OCR;
chr20:29619560-29619769	RGC_OCR;RGC_specific_OCR;
chr4:182428155-182431223	Rod_OCR|Cone_OCR|AC_OCR|BC_OCR|HC_OCR|MG_OCR|Astro_OCR;Cone_dar_OCR|MG_dar_OCR;
chr6:29915331-29916170	BC_OCR;BC_specific_OCR;
chr4:159890830-159891249	AC_OCR;AC_specific_OCR;
chr13:91137551-91138545	AC_OCR|BC_OCR|RGC_OCR|HC_OCR;
chr1:184335953-184336725	RGC_OCR|HC_OCR|Astro_OCR;RGC_dar_OCR|Astro_dar_OCR;
chr19:4018106-4018571	RGC_OCR;RGC_specific_OCR;RGC_dar_OCR;
chr17:17319404-17320251	Rod_OCR|AC_OCR|BC_OCR|RGC_OCR|HC_OCR|MG_OCR|Astro_OCR;Astro_dar_OCR;
chr5:98451113-98452060	AC_OCR|RGC_OCR|HC_OCR;RGC_dar_OCR|HC_dar_OCR;
chr9:15470095-15470310	BC_OCR;BC_specific_OCR;
chr13:99685474-99687392	Rod_OCR|Cone_OCR|AC_OCR|BC_OCR|RGC_OCR|HC_OCR|MG_OCR;Cone_dar_OCR|BC_dar_OCR;
chr10:52127246-52127964	Rod_OCR|Cone_OCR|BC_OCR|RGC_OCR;
chr7:2483864-2484395	Rod_OCR|Astro_OCR;Astro_dar_OCR;
chr8:18436488-18438655	Cone_OCR|AC_OCR|BC_OCR|RGC_OCR|MG_OCR;MG_dar_OCR;
chr4:164593853-164594455	Rod_OCR|Cone_OCR;Rod_dar_OCR;
chr13:100119726-100120174	BC_OCR;BC_specific_OCR;
chr10:112515490-112516355	AC_OCR|RGC_OCR|MG_OCR|Astro_OCR;
chr5:154092523-154093539	HC_OCR|MG_OCR;
chr20:36921871-36922123	Astro_OCR;Astro_specific_OCR;Astro_dar_OCR;
chr18:42832732-42833692	BC_OCR;BC_specific_OCR;
chr17:80709038-80710808	Rod_OCR|Cone_OCR|AC_OCR|BC_OCR|RGC_OCR|HC_OCR|MG_OCR|Astro_OCR;
chr13:27118604-27119311	AC_OCR|HC_OCR;HC_dar_OCR;
chrX:153732742-153733184	Rod_OCR;Rod_specific_OCR;
chr11:134245544-134246228	Rod_OCR;Rod_specific_OCR;
chr6:113637184-113637460	MG_OCR;MG_specific_OCR;
chr22:32721308-32722012	AC_OCR|BC_OCR;
chr2:122168523-122168748	Rod_OCR|Cone_OCR;
chr14:102730313-102731359	Rod_OCR|Cone_OCR|MG_OCR;
chr4:1076022-1076460	MG_OCR|Astro_OCR;Astro_dar_OCR;
chr3:54259945-54260723	AC_OCR|RGC_OCR;
chr14:91883076-91885605	Rod_OCR|Cone_OCR|AC_OCR|BC_OCR|RGC_OCR|HC_OCR|MG_OCR|Astro_OCR;MG_dar_OCR;
chr15:74326315-74326749	HC_OCR;HC_specific_OCR;
chr11:8622609-8623661	Rod_OCR|Cone_OCR;Rod_dar_OCR;
chr18:9196048-9196215	Rod_OCR;Rod_specific_OCR;
chr13:44877628-44878357	AC_OCR|RGC_OCR|Astro_OCR;RGC_dar_OCR;
chr16:28320344-28320877	AC_OCR;AC_specific_OCR;AC_dar_OCR;
chr9:117203809-117204499	BC_OCR|MG_OCR;
chr1:114648135-114648952	AC_OCR;AC_specific_OCR;AC_dar_OCR;
chr10:20518322-20518608	BC_OCR;BC_specific_OCR;
chr1:52192649-52193164	BC_OCR;BC_specific_OCR;BC_dar_OCR;
chr9:42496245-42496597	AC_OCR;AC_specific_OCR;
chr16:75357795-75358119	MG_OCR;MG_specific_OCR;
chr3:129112164-129112559	AC_OCR;AC_specific_OCR;
chr3:137988118-137989442	Rod_OCR|Cone_OCR|BC_OCR;
chr2:137627420-137627705	Rod_OCR;Rod_specific_OCR;
chr4:52926890-52927602	BC_OCR;BC_specific_OCR;
chr4:37853653-37854083	MG_OCR;MG_specific_OCR;
chr15:100154978-100155367	Cone_OCR|AC_OCR;
chr11:20894372-20894854	AC_OCR;AC_specific_OCR;
chr14:42027763-42028273	AC_OCR;AC_specific_OCR;
chr11:77476521-77477252	BC_OCR|MG_OCR;
chr4:161105632-161106773	BC_OCR;BC_specific_OCR;
chr3:14592637-14593065	AC_OCR|MG_OCR;
chr8:97619905-97620982	Cone_OCR;Cone_specific_OCR;
chr9:115332578-115334030	Rod_OCR|Cone_OCR|AC_OCR|BC_OCR|HC_OCR|MG_OCR|Astro_OCR;
chr12:19167055-19167668	AC_OCR|BC_OCR|RGC_OCR|MG_OCR;
chr7:101702054-101702736	Cone_OCR;Cone_specific_OCR;Cone_dar_OCR;
chr10:35663964-35665322	Rod_OCR|Cone_OCR;
chr11:111043128-111043964	AC_OCR|HC_OCR;
chr13:111107956-111109336	Rod_OCR|Cone_OCR|AC_OCR|BC_OCR|RGC_OCR|HC_OCR|MG_OCR|Astro_OCR;
chr2:100095485-100095762	Rod_OCR;Rod_specific_OCR;
chr8:143001824-143003040	AC_OCR|HC_OCR|MG_OCR|Astro_OCR;MG_dar_OCR;
chr4:97526774-97527216	AC_OCR;AC_specific_OCR;
chr7:64178689-64179133	Rod_OCR|Cone_OCR;
chr1:165364272-165365254	AC_OCR|BC_OCR;
chr12:19304722-19305078	Rod_OCR|BC_OCR;
chrX:95976391-95976677	AC_OCR;AC_specific_OCR;
chr1:94790993-94792155	Cone_OCR|AC_OCR;
chr10:10779125-10780782	Rod_OCR|Cone_OCR|BC_OCR;Rod_dar_OCR;
chr12:19316192-19316453	Rod_OCR;Rod_specific_OCR;
chr16:18020136-18022018	Rod_OCR|Cone_OCR;Rod_dar_OCR;
chr3:192057807-192058119	BC_OCR|RGC_OCR;
chr12:132705825-132706911	AC_OCR;AC_specific_OCR;
chr4:114128936-114131447	Rod_OCR|Cone_OCR|BC_OCR|HC_OCR;
chr15:88554811-88555742	AC_OCR|RGC_OCR;
chr12:3837384-3837581	AC_OCR;AC_specific_OCR;
chr3:68953088-68953585	Cone_OCR|AC_OCR;
chr14:40164146-40164406	AC_OCR|RGC_OCR;
chr1:5712410-5713292	AC_OCR|MG_OCR|Astro_OCR;
chr17:74244310-74244770	RGC_OCR;RGC_specific_OCR;
chr3:142864456-142866775	AC_OCR|BC_OCR|MG_OCR;MG_dar_OCR;
chrX:149887662-149888558	AC_OCR|RGC_OCR|HC_OCR|MG_OCR;RGC_dar_OCR;
chr6:21634859-21635181	AC_OCR|HC_OCR|MG_OCR;
chr11:11982640-11983015	Cone_OCR;Cone_specific_OCR;
chr11:91992925-91994163	AC_OCR|BC_OCR|RGC_OCR;
chr11:30071863-30072464	AC_OCR;AC_specific_OCR;
chr9:10764477-10764677	Cone_OCR;Cone_specific_OCR;
chr14:23524927-23525580	AC_OCR;AC_specific_OCR;
chr21:17958774-17958967	BC_OCR;BC_specific_OCR;
chr2:167367632-167367906	RGC_OCR;RGC_specific_OCR;
chr1:11008359-11008711	AC_OCR|BC_OCR;
chrX:4511191-4511523	RGC_OCR;RGC_specific_OCR;
chr2:67675845-67676469	RGC_OCR;RGC_specific_OCR;RGC_dar_OCR;
chr10:2434445-2434852	Rod_OCR|AC_OCR|BC_OCR|MG_OCR;
chr7:18320696-18321707	AC_OCR|RGC_OCR;RGC_dar_OCR;
chr6:166035431-166035659	Cone_OCR;Cone_specific_OCR;
chr6:136500257-136500796	BC_OCR|RGC_OCR;
chr18:45445659-45446145	Rod_OCR|Cone_OCR;
chr2:128710742-128711188	AC_OCR|MG_OCR|Astro_OCR;
chr6:52736481-52737578	Rod_OCR;Rod_specific_OCR;
chr9:119157685-119158022	AC_OCR;AC_specific_OCR;
chr16:29193960-29194962	RGC_OCR|HC_OCR;RGC_dar_OCR;
chr13:37446208-37447379	AC_OCR|RGC_OCR|MG_OCR|Astro_OCR;RGC_dar_OCR|Astro_dar_OCR;
chr15:90954417-90954876	Rod_OCR;Rod_specific_OCR;
chr8:35121025-35121416	BC_OCR;BC_specific_OCR;
chr7:28842054-28842616	AC_OCR;AC_specific_OCR;
chr1:185463485-185463883	AC_OCR;AC_specific_OCR;
chr7:148180535-148181366	RGC_OCR;RGC_specific_OCR;RGC_dar_OCR;
chr7:22040214-22041452	Rod_OCR|Cone_OCR|AC_OCR|BC_OCR|HC_OCR|MG_OCR|Astro_OCR;
chr3:131719759-131720294	BC_OCR;BC_specific_OCR;
chr14:103178433-103178645	Rod_OCR;Rod_specific_OCR;
chr15:78344464-78344761	RGC_OCR;RGC_specific_OCR;
chr3:49448755-49450332	Rod_OCR|Cone_OCR|AC_OCR|BC_OCR|RGC_OCR|HC_OCR|MG_OCR|Astro_OCR;
chr12:19367041-19368074	Rod_OCR|Cone_OCR|AC_OCR|HC_OCR;
chr3:141399250-141400789	AC_OCR|HC_OCR;AC_dar_OCR|HC_dar_OCR;
chr3:125628578-125629210	MG_OCR;MG_specific_OCR;
chr17:11494211-11494859	Rod_OCR;Rod_specific_OCR;
chr11:59240443-59240639	AC_OCR;AC_specific_OCR;
chr11:62268769-62269695	AC_OCR|MG_OCR|Astro_OCR;Astro_dar_OCR;
chr3:158986032-158986308	BC_OCR;BC_specific_OCR;
chr2:142731578-142732067	BC_OCR;BC_specific_OCR;
chr10:87358492-87359088	AC_OCR|RGC_OCR;
chr10:60835774-60836217	AC_OCR|MG_OCR;
chr9:19268600-19268812	RGC_OCR;RGC_specific_OCR;
chr4:86977114-86977351	AC_OCR;AC_specific_OCR;
chr5:73235194-73236460	AC_OCR|Astro_OCR;
chr17:26442092-26442456	Rod_OCR|Cone_OCR|BC_OCR;
chr11:78523436-78523864	RGC_OCR;RGC_specific_OCR;RGC_dar_OCR;
chr3:85214588-85215394	BC_OCR;BC_specific_OCR;
chr11:72461101-72461667	MG_OCR|Astro_OCR;MG_dar_OCR|Astro_dar_OCR;
chr3:683063-683294	BC_OCR;BC_specific_OCR;
chr2:96873418-96875177	Rod_OCR|Cone_OCR|AC_OCR|BC_OCR|RGC_OCR|HC_OCR|MG_OCR|Astro_OCR;
chrX:17743390-17743702	AC_OCR|HC_OCR|MG_OCR;
chr3:4491150-4491930	AC_OCR|RGC_OCR;
chr7:147961854-147962425	Cone_OCR|AC_OCR|BC_OCR|HC_OCR;
chr2:226335608-226337173	AC_OCR|BC_OCR;
chr11:134595302-134596226	AC_OCR|RGC_OCR;
chr16:70301451-70302044	Rod_OCR|Cone_OCR|AC_OCR|RGC_OCR;Cone_dar_OCR;
chr20:41800620-41801201	BC_OCR;BC_specific_OCR;
chr9:126149785-126150389	MG_OCR|Astro_OCR;MG_dar_OCR;
chr7:131722741-131723788	BC_OCR;BC_specific_OCR;BC_dar_OCR;
chr11:123331903-123332366	Rod_OCR|AC_OCR;
chr17:25608194-25609081	Cone_OCR|BC_OCR;
chr3:126809007-126810000	AC_OCR|MG_OCR;
chr9:111667688-111668014	HC_OCR;HC_specific_OCR;
chr6:34254646-34255703	Rod_OCR|Cone_OCR|BC_OCR|HC_OCR|MG_OCR;
chr6:16259991-16260211	AC_OCR;AC_specific_OCR;
chr12:20672636-20674161	AC_OCR|BC_OCR|HC_OCR|MG_OCR;AC_dar_OCR;
chr1:6546456-6546952	Rod_OCR|Cone_OCR|AC_OCR|BC_OCR|HC_OCR|MG_OCR;Cone_dar_OCR;
chr13:34184571-34185899	Rod_OCR|Cone_OCR|AC_OCR|BC_OCR|RGC_OCR|MG_OCR|Astro_OCR;RGC_dar_OCR|MG_dar_OCR|Astro_dar_OCR;
chr20:10489180-10489929	Cone_OCR|AC_OCR|RGC_OCR|MG_OCR;RGC_dar_OCR;
chr3:59782204-59782517	Cone_OCR;Cone_specific_OCR;
chr12:105613483-105613973	AC_OCR;AC_specific_OCR;
chr14:99434923-99435346	AC_OCR;AC_specific_OCR;
chr16:78823439-78824010	BC_OCR;BC_specific_OCR;
chr16:17198278-17199568	AC_OCR;AC_specific_OCR;
chr6:163198196-163198404	AC_OCR;AC_specific_OCR;
chr9:343623-344846	Rod_OCR|Cone_OCR|BC_OCR;Cone_dar_OCR;
chr7:22280044-22280228	HC_OCR;HC_specific_OCR;
chr19:50162887-50163486	Rod_OCR|Cone_OCR|AC_OCR|BC_OCR|HC_OCR;
chr21:27795282-27795724	RGC_OCR;RGC_specific_OCR;
chr9:74986058-74986283	MG_OCR;MG_specific_OCR;
chr15:23935564-23935901	MG_OCR;MG_specific_OCR;
chr21:27865850-27866741	AC_OCR;AC_specific_OCR;AC_dar_OCR;
chr8:142269300-142269501	BC_OCR;BC_specific_OCR;
chr7:16504918-16506382	AC_OCR|RGC_OCR|HC_OCR|MG_OCR;RGC_dar_OCR|HC_dar_OCR;
chr3:66077236-66077591	HC_OCR;HC_specific_OCR;
chr5:71012120-71012550	Cone_OCR;Cone_specific_OCR;
chr1:20004183-20004570	HC_OCR;HC_specific_OCR;
chr3:130279517-130279929	RGC_OCR;RGC_specific_OCR;
chr11:31819136-31821757	Cone_OCR|AC_OCR|BC_OCR|RGC_OCR|HC_OCR|MG_OCR;AC_dar_OCR|RGC_dar_OCR|HC_dar_OCR|MG_dar_OCR;
chr2:212611370-212611587	BC_OCR;BC_specific_OCR;
chr21:9906434-9906732	Rod_OCR|BC_OCR;
chr2:74439171-74439603	Rod_OCR;Rod_specific_OCR;
chr20:15027695-15028018	AC_OCR|HC_OCR;
chr4:54302340-54302767	AC_OCR|RGC_OCR|HC_OCR;
chr4:137164603-137165163	AC_OCR;AC_specific_OCR;
chr10:112044224-112044763	BC_OCR|HC_OCR;
chr11:72414928-72415263	RGC_OCR;RGC_specific_OCR;
chr10:63352287-63352577	Cone_OCR;Cone_specific_OCR;
chr2:60705512-60706245	AC_OCR|Astro_OCR;
chr3:71216120-71216313	HC_OCR;HC_specific_OCR;
chr1:180332844-180333253	Cone_OCR|BC_OCR;
chr22:24429858-24430955	Rod_OCR|Cone_OCR|BC_OCR;
chr12:22651878-22653497	Rod_OCR|Cone_OCR;Rod_dar_OCR;
chr6:29520138-29522064	Rod_OCR|Cone_OCR|AC_OCR|BC_OCR|RGC_OCR|HC_OCR;RGC_dar_OCR;
chr3:195611783-195612802	AC_OCR|RGC_OCR|HC_OCR;RGC_dar_OCR|HC_dar_OCR;
chr9:107075548-107076387	Rod_OCR|Cone_OCR|BC_OCR;
chr2:29970880-29971536	AC_OCR|RGC_OCR|Astro_OCR;Astro_dar_OCR;
chr1:83623948-83624221	HC_OCR;HC_specific_OCR;
chr10:87913427-87913814	BC_OCR;BC_specific_OCR;
chr14:107131406-107132049	Rod_OCR|Cone_OCR;
chr1:52978642-52979224	Rod_OCR;Rod_specific_OCR;
chr11:46254067-46254829	Rod_OCR|Cone_OCR|BC_OCR;
chr1:224230321-224230610	AC_OCR;AC_specific_OCR;
chr4:186219836-186222494	Rod_OCR|Cone_OCR|AC_OCR|BC_OCR|RGC_OCR;
chr6:94900315-94900485	AC_OCR;AC_specific_OCR;
chr10:78795628-78795976	BC_OCR;BC_specific_OCR;
chr17:42980717-42981651	Rod_OCR|Cone_OCR|BC_OCR;Cone_dar_OCR;
chr6:89946820-89947397	Rod_OCR|BC_OCR;
chr10:118963577-118965443	Rod_OCR|Cone_OCR|BC_OCR;
chr4:76634977-76635482	RGC_OCR;RGC_specific_OCR;
chr8:17033358-17033522	Rod_OCR;Rod_specific_OCR;
chr5:19502558-19503164	AC_OCR;AC_specific_OCR;
chr8:83221512-83221860	Rod_OCR;Rod_specific_OCR;
chr4:165015430-165015679	AC_OCR;AC_specific_OCR;
chr16:62829765-62829952	AC_OCR;AC_specific_OCR;
chr14:94031486-94032973	Rod_OCR|Cone_OCR;Cone_dar_OCR;
chr16:11752827-11753677	MG_OCR|Astro_OCR;MG_dar_OCR|Astro_dar_OCR;
chr11:68727072-68728300	AC_OCR|BC_OCR;AC_dar_OCR;
chr13:108022326-108022832	AC_OCR;AC_specific_OCR;
chr1:87891049-87891676	BC_OCR;BC_specific_OCR;
chr6:81796756-81797089	AC_OCR;AC_specific_OCR;
chr1:82023281-82023486	MG_OCR;MG_specific_OCR;
chr6:157549757-157551153	AC_OCR|RGC_OCR|HC_OCR;RGC_dar_OCR;
chr1:175749794-175750073	HC_OCR;HC_specific_OCR;
chr5:179525430-179526585	AC_OCR;AC_specific_OCR;
chr3:85212302-85213915	Rod_OCR|Cone_OCR|AC_OCR|BC_OCR|RGC_OCR|HC_OCR;
chr5:98262998-98263265	Rod_OCR;Rod_specific_OCR;
chr5:105025251-105025740	AC_OCR;AC_specific_OCR;
chr20:33848242-33848489	AC_OCR|Astro_OCR;
chr11:73384413-73384861	Rod_OCR|AC_OCR|MG_OCR;
chr5:169471431-169472155	RGC_OCR;RGC_specific_OCR;RGC_dar_OCR;
chr1:52619605-52620000	Cone_OCR;Cone_specific_OCR;
chr7:82767856-82768096	Cone_OCR;Cone_specific_OCR;
chr4:68737148-68737412	RGC_OCR;RGC_specific_OCR;
chr12:47336730-47337104	Cone_OCR;Cone_specific_OCR;
chr2:50200573-50201926	Rod_OCR|Cone_OCR|AC_OCR|BC_OCR|RGC_OCR|HC_OCR|MG_OCR|Astro_OCR;
chr15:20561218-20563805	Rod_OCR|Cone_OCR|AC_OCR|BC_OCR|RGC_OCR|HC_OCR|MG_OCR|Astro_OCR;
chr15:68868669-68868860	BC_OCR;BC_specific_OCR;
chr6:307523-308040	AC_OCR|MG_OCR|Astro_OCR;
chrX:35368343-35368643	Rod_OCR;Rod_specific_OCR;
chr22:29873703-29875064	AC_OCR|RGC_OCR|HC_OCR;RGC_dar_OCR|HC_dar_OCR;
chr8:6212305-6213485	AC_OCR|BC_OCR|HC_OCR;
chr5:127040891-127041355	AC_OCR|BC_OCR;
chr20:61761411-61762067	BC_OCR;BC_specific_OCR;
chr20:56496795-56498040	BC_OCR;BC_specific_OCR;
chr11:61016242-61017315	AC_OCR|RGC_OCR|MG_OCR|Astro_OCR;MG_dar_OCR|Astro_dar_OCR;
chr3:176817223-176817491	AC_OCR;AC_specific_OCR;
chr4:47980980-47981534	Rod_OCR|Cone_OCR;Rod_dar_OCR;
chr7:52783464-52783756	Cone_OCR;Cone_specific_OCR;
chr11:73061838-73062933	Rod_OCR|Cone_OCR|AC_OCR|BC_OCR|RGC_OCR|HC_OCR|MG_OCR|Astro_OCR;
chr2:179814410-179815490	AC_OCR|BC_OCR|RGC_OCR;RGC_dar_OCR;
chr10:60150919-60153597	Cone_OCR|AC_OCR|BC_OCR|RGC_OCR|HC_OCR;BC_dar_OCR;
chr15:76785180-76785469	Rod_OCR|Cone_OCR;
chr5:30189543-30190012	Rod_OCR;Rod_specific_OCR;
chr10:81685797-81686052	RGC_OCR;RGC_specific_OCR;
chr14:60049877-60050249	Cone_OCR;Cone_specific_OCR;
chr10:470913-471617	Rod_OCR|AC_OCR|Astro_OCR;
chr15:74696384-74696624	AC_OCR;AC_specific_OCR;
chr16:85319334-85321221	AC_OCR|BC_OCR|RGC_OCR|MG_OCR|Astro_OCR;MG_dar_OCR|Astro_dar_OCR;
chr5:87811143-87811600	BC_OCR;BC_specific_OCR;
chr7:133260128-133261111	AC_OCR|BC_OCR|RGC_OCR|MG_OCR;RGC_dar_OCR;
chr1:237456482-237456699	BC_OCR;BC_specific_OCR;
chr15:28185429-28186059	AC_OCR;AC_specific_OCR;
chr8:83921613-83921846	RGC_OCR;RGC_specific_OCR;
chr10:6995419-6995806	AC_OCR;AC_specific_OCR;
chr15:75223802-75224007	Rod_OCR;Rod_specific_OCR;
chr18:72408970-72409227	AC_OCR|MG_OCR;
chr2:35065806-35066190	AC_OCR;AC_specific_OCR;
chr17:28581282-28581525	Cone_OCR;Cone_specific_OCR;
chr11:48039011-48039414	AC_OCR|BC_OCR;
chr9:37670273-37670878	Rod_OCR|Cone_OCR|AC_OCR|BC_OCR;
chr10:35329291-35330758	Rod_OCR|Cone_OCR|AC_OCR|BC_OCR|HC_OCR;Rod_dar_OCR|Cone_dar_OCR;
chr10:61603285-61604606	Rod_OCR|Cone_OCR|RGC_OCR;
chr8:136294135-136294728	BC_OCR;BC_specific_OCR;
chr14:51278626-51280450	AC_OCR|BC_OCR|RGC_OCR|MG_OCR;MG_dar_OCR;
chr7:113094299-113095234	AC_OCR|RGC_OCR|HC_OCR;HC_dar_OCR;
chr5:114523261-114523576	RGC_OCR;RGC_specific_OCR;
chr3:52878956-52881074	Rod_OCR|AC_OCR|BC_OCR|RGC_OCR|HC_OCR;HC_dar_OCR;
chrX:71858367-71858895	Cone_OCR;Cone_specific_OCR;
chr10:79265432-79265615	Astro_OCR;Astro_specific_OCR;Astro_dar_OCR;
chr4:48658880-48659494	Rod_OCR|Cone_OCR|MG_OCR;
chr3:117384192-117384587	AC_OCR|HC_OCR;
chr2:202873623-202874417	AC_OCR|RGC_OCR|HC_OCR;AC_dar_OCR|RGC_dar_OCR;
chr6:107915830-107916346	AC_OCR|BC_OCR|HC_OCR;
chr3:172576875-172577254	Cone_OCR;Cone_specific_OCR;
chr21:21815406-21816293	BC_OCR|HC_OCR|MG_OCR;
chr4:169980727-169981434	HC_OCR;HC_specific_OCR;
chr5:172957020-172957968	AC_OCR|RGC_OCR;
chr8:124144788-124147405	AC_OCR|BC_OCR;BC_dar_OCR;
chr14:51971260-51971745	AC_OCR;AC_specific_OCR;
chr1:214165953-214166144	MG_OCR;MG_specific_OCR;
chr4:171401818-171402290	Cone_OCR;Cone_specific_OCR;
chr16:18572565-18574051	Rod_OCR|Cone_OCR|AC_OCR|BC_OCR|RGC_OCR|HC_OCR|MG_OCR|Astro_OCR;
chr1:210000489-210002047	Rod_OCR|Cone_OCR|AC_OCR|BC_OCR|RGC_OCR|HC_OCR|MG_OCR|Astro_OCR;
chr16:2659384-2659703	HC_OCR|MG_OCR;
chr14:48084616-48085445	BC_OCR;BC_specific_OCR;
chr15:71232627-71232908	Rod_OCR|BC_OCR;
chr13:97915309-97916585	Rod_OCR;Rod_specific_OCR;Rod_dar_OCR;
chr5:79345053-79346001	Cone_OCR;Cone_specific_OCR;Cone_dar_OCR;
chr2:128173263-128174373	Rod_OCR|Cone_OCR|AC_OCR|BC_OCR|RGC_OCR|HC_OCR|MG_OCR|Astro_OCR;
chrX:1846280-1847018	AC_OCR|RGC_OCR|HC_OCR|MG_OCR;AC_dar_OCR|RGC_dar_OCR|MG_dar_OCR;
chr15:76630138-76631134	Cone_OCR|AC_OCR|BC_OCR|RGC_OCR|HC_OCR|MG_OCR;Cone_dar_OCR;
chr17:16914694-16915065	HC_OCR;HC_specific_OCR;
chr1:57543227-57543983	AC_OCR|HC_OCR;
chr1:188288945-188289484	AC_OCR;AC_specific_OCR;
chr18:60828752-60829588	AC_OCR|RGC_OCR|MG_OCR;
chr15:82656035-82656703	Rod_OCR|Cone_OCR;
chr17:76009434-76011104	Rod_OCR|Cone_OCR|AC_OCR|BC_OCR|RGC_OCR|HC_OCR|MG_OCR;
chr12:119618325-119618780	AC_OCR;AC_specific_OCR;
chr4:165543110-165543523	AC_OCR;AC_specific_OCR;
chr4:153199230-153201191	AC_OCR;AC_specific_OCR;AC_dar_OCR;
chr14:103960338-103960560	Rod_OCR;Rod_specific_OCR;
chr21:10149208-10149431	MG_OCR;MG_specific_OCR;
chr7:98963264-98963608	Rod_OCR|Cone_OCR|BC_OCR;
chr14:96387245-96388006	AC_OCR|RGC_OCR|HC_OCR;AC_dar_OCR|RGC_dar_OCR;
chr1:144490756-144492282	Rod_OCR|Cone_OCR|AC_OCR|BC_OCR|RGC_OCR|HC_OCR|MG_OCR|Astro_OCR;
chr5:54472060-54472717	Rod_OCR|Cone_OCR|BC_OCR|MG_OCR;
chr11:78457545-78457988	AC_OCR;AC_specific_OCR;
chr11:61976031-61976258	AC_OCR;AC_specific_OCR;
chr7:139315067-139316428	Rod_OCR|Cone_OCR|BC_OCR;Cone_dar_OCR|BC_dar_OCR;
chr4:168147454-168147971	BC_OCR;BC_specific_OCR;
chr4:118449776-118449968	AC_OCR;AC_specific_OCR;
chr16:53252718-53253526	Rod_OCR|Cone_OCR|BC_OCR;
chr17:35402166-35402719	Cone_OCR;Cone_specific_OCR;Cone_dar_OCR;
chr15:45356021-45356895	BC_OCR;BC_specific_OCR;
chr6:162647310-162648288	Rod_OCR|Cone_OCR|BC_OCR;Cone_dar_OCR;
chr13:40762185-40762566	HC_OCR;HC_specific_OCR;
chr5:173157818-173158141	RGC_OCR;RGC_specific_OCR;
chr3:81145130-81145448	RGC_OCR;RGC_specific_OCR;
chr5:157346051-157347718	Cone_OCR|AC_OCR|BC_OCR|HC_OCR;AC_dar_OCR|HC_dar_OCR;
chr3:180928172-180928447	Rod_OCR|Cone_OCR|BC_OCR|MG_OCR;
chrX:6974577-6975413	AC_OCR|HC_OCR;
chr1:53191461-53193129	Rod_OCR|Cone_OCR|AC_OCR|BC_OCR|RGC_OCR|HC_OCR|MG_OCR|Astro_OCR;
chr1:25851098-25851437	Rod_OCR|Cone_OCR;
chr9:87305934-87307002	AC_OCR|RGC_OCR|HC_OCR|MG_OCR;HC_dar_OCR|MG_dar_OCR;
chr17:25636635-25638023	Rod_OCR|Cone_OCR;Rod_dar_OCR|Cone_dar_OCR;
chr13:45148194-45148772	AC_OCR|BC_OCR|RGC_OCR|HC_OCR;AC_dar_OCR;
chr1:8430334-8431997	Rod_OCR|Cone_OCR|AC_OCR|BC_OCR|RGC_OCR|HC_OCR|MG_OCR;HC_dar_OCR;
chr5:128644903-128645185	Cone_OCR;Cone_specific_OCR;
chr3:160678296-160679783	AC_OCR|RGC_OCR;
chr2:221824164-221824476	Astro_OCR;Astro_specific_OCR;
chr2:201045807-201046198	RGC_OCR;RGC_specific_OCR;RGC_dar_OCR;
chr1:243391595-243391882	BC_OCR;BC_specific_OCR;
chr2:109235064-109235235	BC_OCR;BC_specific_OCR;
chr4:82678218-82678710	RGC_OCR;RGC_specific_OCR;
chr6:165328501-165329618	BC_OCR;BC_specific_OCR;BC_dar_OCR;
chr2:236660483-236660739	Cone_OCR;Cone_specific_OCR;Cone_dar_OCR;
chr9:74305048-74305462	AC_OCR|RGC_OCR;
chrX:127240582-127241574	Rod_OCR|Cone_OCR|BC_OCR|MG_OCR;
chr15:75585980-75586511	Rod_OCR;Rod_specific_OCR;
chr1:147176052-147176285	RGC_OCR;RGC_specific_OCR;
chr6:2216922-2217577	Cone_OCR|BC_OCR;
chrX:136081691-136082947	Rod_OCR|Cone_OCR;
chr5:155533778-155534382	BC_OCR;BC_specific_OCR;
chr2:41767181-41768034	BC_OCR;BC_specific_OCR;
chr12:19297928-19298290	Rod_OCR|HC_OCR;
chr9:118965756-118968229	Rod_OCR|Cone_OCR|AC_OCR|BC_OCR|RGC_OCR;
chr15:60911205-60911389	BC_OCR|HC_OCR;
chr18:9198622-9198843	Rod_OCR;Rod_specific_OCR;
chr1:24994537-24994713	Rod_OCR;Rod_specific_OCR;
chr16:88545340-88546660	AC_OCR|BC_OCR;
chr8:59670685-59671135	HC_OCR;HC_specific_OCR;HC_dar_OCR;
chr7:112764529-112765884	Rod_OCR;Rod_specific_OCR;
chr20:18774083-18775461	Rod_OCR|Cone_OCR|AC_OCR|BC_OCR|RGC_OCR|HC_OCR|MG_OCR|Astro_OCR;
chr22:36412362-36413069	AC_OCR|HC_OCR;HC_dar_OCR;
chrX:17861068-17861571	AC_OCR|BC_OCR|HC_OCR;HC_dar_OCR;
chr14:102149837-102150086	Rod_OCR;Rod_specific_OCR;
chr4:164834811-164835135	Rod_OCR|Cone_OCR;
chr9:42847616-42847902	AC_OCR;AC_specific_OCR;
chr18:46596081-46596309	Rod_OCR;Rod_specific_OCR;
chr18:5440133-5440517	BC_OCR;BC_specific_OCR;
chr5:102759746-102759945	AC_OCR;AC_specific_OCR;
chr1:223742909-223745148	Rod_OCR|Cone_OCR|AC_OCR|BC_OCR|RGC_OCR|HC_OCR|MG_OCR|Astro_OCR;
chr3:155635686-155635993	BC_OCR;BC_specific_OCR;
chr8:141067968-141069567	HC_OCR|MG_OCR|Astro_OCR;HC_dar_OCR|Astro_dar_OCR;
chr3:81092316-81093162	BC_OCR|HC_OCR;
chrX:47419998-47421365	Rod_OCR|Cone_OCR|AC_OCR|BC_OCR|RGC_OCR|HC_OCR|MG_OCR|Astro_OCR;
chr18:63955162-63955345	RGC_OCR;RGC_specific_OCR;
chr4:146459777-146460312	BC_OCR;BC_specific_OCR;
chr9:135134317-135135487	Rod_OCR|Cone_OCR|AC_OCR|BC_OCR|RGC_OCR|HC_OCR|MG_OCR|Astro_OCR;
chr2:68822315-68822537	AC_OCR|BC_OCR;
chr10:49480652-49480878	BC_OCR;BC_specific_OCR;
chr8:24103432-24105150	BC_OCR;BC_specific_OCR;
chr4:140527261-140529482	AC_OCR|BC_OCR|RGC_OCR|HC_OCR|Astro_OCR;HC_dar_OCR|Astro_dar_OCR;
chr2:188223278-188223679	AC_OCR;AC_specific_OCR;
chr20:11825394-11826483	AC_OCR|RGC_OCR;RGC_dar_OCR;
chr11:93250120-93250581	MG_OCR|Astro_OCR;
chr3:151946875-151947959	Rod_OCR;Rod_specific_OCR;
chr6:125592857-125593330	AC_OCR|BC_OCR;
chr18:56049399-56049570	Cone_OCR;Cone_specific_OCR;
chrX:43894722-43894988	MG_OCR;MG_specific_OCR;
chr6:31148163-31149110	Rod_OCR|Cone_OCR|AC_OCR|BC_OCR|HC_OCR|MG_OCR;
chr3:183844456-183844657	Rod_OCR;Rod_specific_OCR;
chr16:70403462-70404718	Rod_OCR|Cone_OCR|AC_OCR|BC_OCR|RGC_OCR|HC_OCR|MG_OCR;
chr12:79519119-79519388	Rod_OCR|BC_OCR;
chr2:197956990-197957548	AC_OCR|BC_OCR|MG_OCR;AC_dar_OCR;
chr22:33478294-33478841	RGC_OCR;RGC_specific_OCR;
chr17:59107601-59107863	HC_OCR;HC_specific_OCR;
chr7:17058782-17060610	BC_OCR;BC_specific_OCR;BC_dar_OCR;
chr12:78127648-78128934	AC_OCR|BC_OCR|HC_OCR|MG_OCR;AC_dar_OCR;
chr1:26201298-26202965	Rod_OCR|Cone_OCR|AC_OCR|BC_OCR|RGC_OCR|HC_OCR|MG_OCR|Astro_OCR;RGC_dar_OCR;
chr4:2627732-2628418	Cone_OCR|AC_OCR|RGC_OCR;RGC_dar_OCR;
chr7:151943799-151944006	AC_OCR;AC_specific_OCR;
chr5:79476359-79477724	MG_OCR|Astro_OCR;MG_dar_OCR|Astro_dar_OCR;
chr6:40849758-40850950	HC_OCR;HC_specific_OCR;HC_dar_OCR;
chr11:34272519-34273761	AC_OCR|RGC_OCR|HC_OCR|MG_OCR|Astro_OCR;RGC_dar_OCR;
chrX:56840008-56840171	Astro_OCR;Astro_specific_OCR;Astro_dar_OCR;
chr10:83855226-83855645	AC_OCR;AC_specific_OCR;
chrX:117738657-117738935	AC_OCR;AC_specific_OCR;
chr3:159898288-159898984	BC_OCR|HC_OCR;
chr8:59839963-59841934	BC_OCR;BC_specific_OCR;
chr2:8389064-8389773	Cone_OCR|AC_OCR|MG_OCR|Astro_OCR;MG_dar_OCR|Astro_dar_OCR;
chr5:20302240-20303772	AC_OCR;AC_specific_OCR;
chr7:1940637-1941409	RGC_OCR;RGC_specific_OCR;RGC_dar_OCR;
chr18:54578340-54578584	HC_OCR;HC_specific_OCR;
chr9:14868068-14869587	Cone_OCR|BC_OCR;
chr6:145398976-145399439	RGC_OCR;RGC_specific_OCR;RGC_dar_OCR;
chr3:106849059-106849246	BC_OCR;BC_specific_OCR;
chr7:44120150-44120964	Rod_OCR|Cone_OCR|BC_OCR;
chr1:52939436-52939999	Rod_OCR|Cone_OCR|AC_OCR|BC_OCR|RGC_OCR|HC_OCR;
chr21:24817676-24818314	AC_OCR;AC_specific_OCR;
chr16:61346668-61348449	Rod_OCR|Cone_OCR|AC_OCR;
chr3:176464431-176465822	HC_OCR;HC_specific_OCR;HC_dar_OCR;
chr12:122859049-122859700	AC_OCR|RGC_OCR;
chr8:3299175-3299527	AC_OCR;AC_specific_OCR;
chr12:45254397-45254595	Cone_OCR;Cone_specific_OCR;
chr3:147593428-147593674	AC_OCR;AC_specific_OCR;
chr7:53321637-53321994	Rod_OCR|Cone_OCR;
chr6:48084956-48085197	BC_OCR;BC_specific_OCR;
chr5:112019939-112020984	AC_OCR|RGC_OCR|HC_OCR|MG_OCR;RGC_dar_OCR|HC_dar_OCR;
chr10:76762827-76763161	AC_OCR|BC_OCR;
chr7:21743631-21744572	AC_OCR|BC_OCR|HC_OCR;BC_dar_OCR;
chr7:108411158-108412661	AC_OCR;AC_specific_OCR;AC_dar_OCR;
chr7:99516449-99517684	Rod_OCR|Cone_OCR|AC_OCR|BC_OCR|RGC_OCR|HC_OCR|MG_OCR|Astro_OCR;
chr1:162202955-162203131	Cone_OCR;Cone_specific_OCR;
chr15:47706601-47706950	AC_OCR;AC_specific_OCR;
chr15:42776825-42777151	Rod_OCR|Cone_OCR;
chr15:35742741-35742976	MG_OCR;MG_specific_OCR;
chr20:14527809-14528266	BC_OCR|HC_OCR;
chr2:186964350-186965154	AC_OCR|BC_OCR|RGC_OCR|HC_OCR|MG_OCR;AC_dar_OCR|HC_dar_OCR;
chr4:5788155-5788325	MG_OCR;MG_specific_OCR;
chr14:27074692-27075455	Rod_OCR|Cone_OCR|BC_OCR;
chr1:6569920-6570543	AC_OCR|HC_OCR|MG_OCR|Astro_OCR;MG_dar_OCR|Astro_dar_OCR;
chr15:64220152-64220988	Cone_OCR|BC_OCR;
chr12:67143147-67143854	AC_OCR;AC_specific_OCR;
chr6:82487457-82487898	MG_OCR;MG_specific_OCR;
chr10:16808983-16809169	Rod_OCR;Rod_specific_OCR;
chr19:55020334-55020955	Rod_OCR;Rod_specific_OCR;
chr4:133253442-133253697	Cone_OCR;Cone_specific_OCR;
chr12:111038102-111039123	Rod_OCR|AC_OCR;
chr2:153191205-153193974	Rod_OCR|Cone_OCR|AC_OCR|BC_OCR|RGC_OCR|HC_OCR|MG_OCR|Astro_OCR;AC_dar_OCR|BC_dar_OCR|RGC_dar_OCR|Astro_dar_OCR;
chr3:153466462-153466710	MG_OCR;MG_specific_OCR;
chr1:2980477-2980714	Rod_OCR;Rod_specific_OCR;
chr9:134452665-134455913	AC_OCR|BC_OCR|RGC_OCR|HC_OCR|MG_OCR|Astro_OCR;AC_dar_OCR|MG_dar_OCR|Astro_dar_OCR;
chr18:20768073-20768830	Rod_OCR|Cone_OCR;Rod_dar_OCR;
chr1:108202852-108203597	AC_OCR;AC_specific_OCR;
chr5:131108312-131109227	Rod_OCR|Cone_OCR|HC_OCR;
chr3:128592887-128593846	HC_OCR|MG_OCR;MG_dar_OCR;
chr7:24070984-24072112	AC_OCR|RGC_OCR;AC_dar_OCR;
[truncated: 428,569+ more rows]

## Sheet: Table S4
Table S4. The summary statistics of sc-eQTL with gene level FDR < 0.1 per cell type
Cell type	SNP chromosome	SNP position	Ref allele	Alt allele	SNP ID	eGene	beta	beta_se	p-value	tss_dis	ma_samples	ma_count	maf	p-value after multiple testing correction
AC	1	540540	GC	G	1_540540_GC_G	RP4-669L17.10	-0.948087	0.386451	0.0278653	222820	5	5	0.131579	0.0278653
AC	1	1151232	T	C	1_1151232_T_C	DVL1	2.17272	0.553568	0.00152505	-133498	4	4	0.1	0.0838778
AC	1	1234762	AG	A	1_1234762_AG_A	ANKRD65	-1.60629	0.314522	0.000159601	-122387	4	4	0.1	0.00989526
AC	1	1239339	T	G	1_1239339_T_G	ANKRD65	1.60629	0.314522	0.000159601	-117810	4	4	0.1	0.00989526
AC	1	1239953	A	G	1_1239953_A_G	ANKRD65	1.60629	0.314522	0.000159601	-117196	4	4	0.1	0.00989526
AC	1	1260733	A	C	1_1260733_A_C	ANKRD65	1.60629	0.314522	0.000159601	-96416	4	4	0.1	0.00989526
AC	1	1284490	G	A	1_1284490_G_A	ANKRD65	1.65313	0.301208	7.98809e-05	-72659	4	4	0.105263	0.00495262
AC	1	1295403	T	C	1_1295403_T_C	ANKRD65	1.60629	0.314522	0.000159601	-61746	4	4	0.1	0.00989526
AC	1	1295682	A	G	1_1295682_A_G	ANKRD65	1.60629	0.314522	0.000159601	-61467	4	4	0.1	0.00989526
AC	1	1295882	G	GGGGGCGGGC	1_1295882_G_GGGGGCGGGC	ANKRD65	1.71376	0.344989	0.000206579	-61267	4	4	0.125	0.0128079
AC	1	1297422	C	T	1_1297422_C_T	ANKRD65	1.60629	0.314522	0.000159601	-59727	4	4	0.1	0.00989526
AC	1	1564952	TG	T	1_1564952_TG_T	CDK11B	-1.1652	0.268901	0.000687961	-25521	15	19	0.475	0.052973
AC	1	10003320	G	A	1_10003320_G_A	UBE4B	0.798473	0.186991	0.00077723	-89570	9	10	0.263158	0.0248714
AC	1	10011071	C	A	1_10011071_C_A	UBE4B	0.720439	0.196294	0.00252188	-81819	10	11	0.275	0.0807002
AC	1	10092770	T	A	1_10092770_T_A	UBE4B	-0.644884	0.16863	0.00185963	-120	9	11	0.289474	0.0595082
AC	1	10093457	C	T	1_10093457_C_T	UBE4B	-0.653443	0.159516	0.00108974	567	9	11	0.275	0.0348717
AC	1	10221847	C	T	1_10221847_C_T	UBE4B	-0.771611	0.133216	4.66664e-05	128957	7	9	0.236842	0.00149332
AC	1	14916080	T	C	1_14916080_T_C	KAZN	0.875866	0.227153	0.00174728	-9120	7	7	0.175	0.075133
AC	1	14933205	C	T	1_14933205_C_T	KAZN	1.00906	0.224234	0.000499172	8005	6	6	0.157895	0.0214644
AC	1	14933417	G	A	1_14933417_G_A	KAZN	0.875866	0.227153	0.00174728	8217	7	7	0.175	0.075133
AC	1	16335827	T	C	1_16335827_T_C	CLCNKB	1.02415	0.222405	0.000408671	-34445	13	17	0.425	0.0747868
AC	1	16344664	G	A	1_16344664_G_A	CLCNKB	1.02415	0.222405	0.000408671	-25608	13	17	0.425	0.0747868
AC	1	16348729	G	A	1_16348729_G_A	CLCNKB	1.37994	0.184553	2.98027e-06	-21543	14	17	0.447368	0.000545389
AC	1	16359106	C	T	1_16359106_C_T	CLCNKB	1.33558	0.154606	5.53954e-07	-11166	15	19	0.475	0.000101374
AC	1	16359827	A	G	1_16359827_A_G	CLCNKB	1.30701	0.228662	5.33445e-05	-10445	14	17	0.447368	0.00976204
AC	1	16367202	A	G	1_16367202_A_G	CLCNKB	1.04022	0.159856	1.38515e-05	-3070	10	14	0.35	0.00253482
AC	1	23886073	T	C	1_23886073_T_C	ASAP3	1.16248	0.263296	0.000587482	75012	15	18	0.45	0.0182119
AC	1	24018224	C	T	1_24018224_C_T	FUCA1	1.25135	0.397587	0.00712881	-176560	8	9	0.225	0.0998033
AC	1	24393656	G	A	1_24393656_G_A	SRSF10	-0.980234	0.24625	0.00136698	86239	10	13	0.325	0.0410094
AC	1	25757996	A	G	1_25757996_A_G	RHD	-0.732545	0.223704	0.00553482	159112	12	19	0.475	0.0498134
AC	1	25758134	A	G	1_25758134_A_G	RHD	-0.713446	0.22973	0.00774593	159250	11	18	0.45	0.0697134
AC	1	25771715	A	G	1_25771715_A_G	RHD	-0.719251	0.228946	0.00721133	172831	10	17	0.447368	0.064902
AC	1	25808948	T	C	1_25808948_T_C	RHD	0.713446	0.22973	0.00774593	210064	11	18	0.45	0.0697134
AC	1	25811546	T	A	1_25811546_T_A	RHD	0.732545	0.223704	0.00553482	212662	12	19	0.475	0.0498134
AC	1	28559574	C	G	1_28559574_C_G	RP5-1092A3.4	-1.22779	0.229193	0.000101163	-8390	12	14	0.368421	0.00394536
AC	1	28559694	A	G	1_28559694_A_G	RP5-1092A3.4	-1.20033	0.244183	0.000227533	-8270	12	14	0.368421	0.00887379
AC	1	28559820	T	C	1_28559820_T_C	RP5-1092A3.4	-1.20421	0.23866	0.000178735	-8144	13	15	0.375	0.00697067
AC	1	28560010	T	TTACA	1_28560010_T_TTACA	RP5-1092A3.4	-1.20421	0.23866	0.000178735	-7954	13	15	0.375	0.00697067
AC	1	28562236	A	T	1_28562236_A_T	RP5-1092A3.4	-1.22378	0.199327	2.56394e-05	-5728	10	12	0.315789	0.000999937
AC	1	28562252	C	G	1_28562252_C_G	RP5-1092A3.4	-1.20421	0.23866	0.000178735	-5712	13	15	0.375	0.00697067
AC	1	28562540	C	A	1_28562540_C_A	RP5-1092A3.4	-1.20421	0.23866	0.000178735	-5424	13	15	0.375	0.00697067
AC	1	28562676	A	G	1_28562676_A_G	RP5-1092A3.4	-1.20421	0.23866	0.000178735	-5288	13	15	0.375	0.00697067
AC	1	28563084	C	T	1_28563084_C_T	RP5-1092A3.4	-1.14553	0.219872	0.000132158	-4880	10	12	0.3	0.00515416
AC	1	28573707	A	AG	1_28573707_A_AG	RP5-1092A3.4	-1.20421	0.23866	0.000178735	5743	13	15	0.375	0.00697067
AC	1	28573835	C	T	1_28573835_C_T	RP5-1092A3.4	-1.20421	0.23866	0.000178735	5871	13	15	0.375	0.00697067
AC	1	28574043	T	A	1_28574043_T_A	RP5-1092A3.4	-1.20421	0.23866	0.000178735	6079	13	15	0.375	0.00697067
AC	1	28574356	A	C	1_28574356_A_C	RP5-1092A3.4	-1.20033	0.244183	0.000227533	6392	12	14	0.368421	0.00887379
AC	1	28575121	T	G	1_28575121_T_G	RP5-1092A3.4	-1.20421	0.23866	0.000178735	7157	13	15	0.375	0.00697067
AC	1	28575140	T	G	1_28575140_T_G	RP5-1092A3.4	-1.20421	0.23866	0.000178735	7176	13	15	0.375	0.00697067
AC	1	28832923	C	A	1_28832923_C_A	PHACTR4	-0.79838	0.190812	0.000918476	136809	13	14	0.368421	0.0376575
AC	1	33073066	A	G	1_33073066_A_G	RBBP4	-0.82335	0.249965	0.0053269	-43677	8	12	0.315789	0.0905573
AC	1	33342430	C	T	1_33342430_C_T	HPCA	-0.992515	0.198991	0.000198988	-9165	4	4	0.1	0.00676559
AC	1	33508775	C	T	1_33508775_C_T	AK2	-1.03879	0.225176	0.000402212	-37822	11	13	0.325	0.0317747
AC	1	51763952	C	T	1_51763952_C_T	TTC39A	1.59736	0.444733	0.00294651	-46836	4	4	0.105263	0.0294651
AC	1	51811167	G	A	1_51811167_G_A	TTC39A	1.11096	0.310092	0.00299985	379	6	7	0.175	0.0299985
AC	1	51970649	C	T	1_51970649_C_T	TTC39A	1.10069	0.326871	0.00460241	159861	5	6	0.15	0.0460241
AC	1	53068688	CAG	C	1_53068688_CAG_C	CC2D1B	-0.89584	0.333044	0.0176029	236823	9	10	0.25	0.0880145
AC	1	55536526	G	A	1_55536526_G_A	DHCR24	1.0333	0.189974	8.72472e-05	183635	4	5	0.125	0.00567107
AC	1	55572867	G	A	1_55572867_G_A	DHCR24	-0.926472	0.193425	0.000288021	219976	7	8	0.2	0.0187214
AC	1	61039988	A	G	1_61039988_A_G	RP11-776H12.1	-0.820045	0.196636	0.000943392	-66175	13	18	0.45	0.0273584
AC	1	61042865	T	C	1_61042865_T_C	RP11-776H12.1	-0.785391	0.213042	0.00244143	-63298	11	15	0.375	0.0708015
AC	1	61087920	A	G	1_61087920_A_G	RP11-776H12.1	0.915333	0.20677	0.000574418	-18243	14	19	0.475	0.0166581
AC	1	61123538	T	C	1_61123538_T_C	RP11-776H12.1	0.97691	0.16384	3.47128e-05	17375	13	18	0.45	0.00100667
AC	1	64059644	C	G	1_64059644_C_G	ROR1	-1.21287	0.283583	0.00076701	-180049	11	11	0.275	0.0345155
AC	1	101350306	C	T	1_101350306_C_T	SLC30A7	-1.18579	0.304069	0.00160258	-11326	6	6	0.15	0.0689109
AC	1	101396743	G	T	1_101396743_G_T	SLC30A7	-1.18579	0.304069	0.00160258	35111	6	6	0.15	0.0689109
AC	1	101418623	A	AT	1_101418623_A_AT	SLC30A7	-1.18579	0.304069	0.00160258	56991	6	6	0.15	0.0689109
AC	1	101418697	C	G	1_101418697_C_G	SLC30A7	-1.18579	0.304069	0.00160258	57065	6	6	0.15	0.0689109
AC	1	101418719	A	T	1_101418719_A_T	SLC30A7	-1.18579	0.304069	0.00160258	57087	6	6	0.15	0.0689109
AC	1	101461303	A	G	1_101461303_A_G	SLC30A7	-1.18579	0.304069	0.00160258	99671	6	6	0.15	0.0689109
AC	1	102586842	T	G	1_102586842_T_G	OLFM3	1.24481	0.283816	0.000621395	124256	10	11	0.275	0.0789172
AC	1	103555463	C	T	1_103555463_C_T	COL11A1	1.10181	0.233451	0.000328739	-18589	13	17	0.425	0.00986217
AC	1	103564441	C	T	1_103564441_C_T	COL11A1	-0.933435	0.21943	0.000802049	-9611	13	18	0.45	0.0240615
AC	1	103591328	C	G	1_103591328_C_G	COL11A1	1.07975	0.280457	0.00176758	17276	10	12	0.3	0.0530274
AC	1	103591909	A	C	1_103591909_A_C	COL11A1	1.07975	0.280457	0.00176758	17857	10	12	0.3	0.0530274
AC	1	103592320	G	C	1_103592320_G_C	COL11A1	1.07975	0.280457	0.00176758	18268	10	12	0.3	0.0530274
AC	1	103593529	GGTGAAACCCC	G	1_103593529_GGTGAAACCCC_G	COL11A1	1.13136	0.26768	0.000845762	19477	8	10	0.277778	0.0253729
AC	1	103656944	G	A	1_103656944_G_A	COL11A1	-0.946985	0.200032	0.000319863	82892	13	19	0.475	0.00959589
AC	1	103656993	G	A	1_103656993_G_A	COL11A1	-0.946985	0.200032	0.000319863	82941	13	19	0.475	0.00959589
AC	1	103657314	C	T	1_103657314_C_T	COL11A1	0.894702	0.212687	0.000879082	83262	11	15	0.375	0.0263725
AC	1	115039918	A	G	1_115039918_A_G	TRIM33	1.17842	0.271594	0.000680396	-13863	4	4	0.105263	0.0176903
AC	1	120933207	G	A	1_120933207_G_A	RP11-439A17.10	1.08833	0.30309	0.00295196	26598	7	7	0.175	0.0442794
AC	1	143734242	C	T	1_143734242_C_T	RP6-206I17.2	0.435118	0.164854	0.0194262	47145	13	17	0.472222	0.0194262
AC	1	143734242	C	T	1_143734242_C_T	RP6-206I17.1	0.603572	0.250433	0.0302762	-11175	13	17	0.472222	0.0605524
AC	1	144521237	A	T	1_144521237_A_T	AL592284.1	-0.753883	0.213031	0.0032726	181499	6	7	0.184211	0.032726
AC	1	144620694	A	G	1_144620694_A_G	RP11-640M9.1	-1.19434	0.283989	0.000880947	98724	11	12	0.315789	0.0176189
AC	1	145025175	A	T	1_145025175_A_T	RP11-326G21.1	-1.48629	0.368841	0.00124183	6780	11	11	0.289474	0.0533987
AC	1	145562881	T	C	1_145562881_T_C	RBM8A	-0.979422	0.242495	0.00121936	54851	14	18	0.45	0.0378002
AC	1	145563516	T	C	1_145563516_T_C	RBM8A	-0.979422	0.242495	0.00121936	55486	14	18	0.45	0.0378002
AC	1	145718113	A	G	1_145718113_A_G	RBM8A	-1.01465	0.283701	0.00303697	210083	15	19	0.475	0.0941461
AC	1	145718124	G	C	1_145718124_G_C	RBM8A	-1.01465	0.283701	0.00303697	210094	15	19	0.475	0.0941461
AC	1	145562087	G	A	1_145562087_G_A	RP11-315I20.1	1.06429	0.293718	0.00276635	53613	7	7	0.175	0.0857568
AC	1	148855898	T	C	1_148855898_T_C	RP11-14N7.2	-3.11431	1.07025	0.0114169	-72424	17	17	0.447368	0.0342507
AC	1	150022827	G	A	1_150022827_G_A	SF3B4	-0.996886	0.277143	0.00291577	122591	5	5	0.138889	0.0991362
AC	1	150022827	G	A	1_150022827_G_A	MTMR11	1.44096	0.386944	0.00226719	114036	5	5	0.138889	0.0770845
AC	1	150980281	T	C	1_150980281_T_C	SETDB1	-0.728158	0.19672	0.0023703	81542	13	14	0.35	0.071109
AC	1	151512430	GAAGGAAGCTTTTGCAGGTTCCAACTCCTCATCCACT	G	1_151512430_GAAGGAAGCTTTTGCAGGTTCCAACTCCTCATCCACT_G	SNX27	0.877708	0.187996	0.000361982	-72446	6	8	0.2	0.0188231
AC	1	151512802	G	T	1_151512802_G_T	SNX27	0.877708	0.187996	0.000361982	-72074	6	8	0.2	0.0188231
AC	1	151907073	T	G	1_151907073_T_G	THEM4	1.0113	0.257719	0.00152771	24789	13	16	0.4	0.0672192
AC	1	151907173	A	G	1_151907173_A_G	THEM4	-0.967449	0.257041	0.00209547	24889	12	15	0.375	0.0922007
AC	1	151907457	A	G	1_151907457_A_G	THEM4	-0.967449	0.257041	0.00209547	25173	12	15	0.375	0.0922007
AC	1	151907839	G	T	1_151907839_G_T	THEM4	1.0113	0.257719	0.00152771	25555	13	16	0.4	0.0672192
AC	1	151966067	G	A	1_151966067_G_A	THEM4	-0.967449	0.257041	0.00209547	83783	12	15	0.375	0.0922007
AC	1	151975094	A	G	1_151975094_A_G	THEM4	-0.967449	0.257041	0.00209547	92810	12	15	0.375	0.0922007
AC	1	152162106	A	G	1_152162106_A_G	FLG-AS1	1.17283	0.272507	0.000728108	21505	6	7	0.175	0.0218432
AC	1	152162133	TAAGTA	T	1_152162133_TAAGTA_T	FLG-AS1	1.17283	0.272507	0.000728108	21532	6	7	0.175	0.0218432
AC	1	153774276	T	C	1_153774276_T_C	CREB3L4	-1.3157	0.285019	0.000399968	-165913	10	10	0.25	0.00759939
AC	1	153774683	A	T	1_153774683_A_T	CREB3L4	-1.3157	0.285019	0.000399968	-165506	10	10	0.25	0.00759939
AC	1	153793258	G	A	1_153793258_G_A	CREB3L4	-1.34098	0.293008	0.000431251	-146931	10	10	0.263158	0.00819377
AC	1	153854161	G	A	1_153854161_G_A	CREB3L4	1.20461	0.306795	0.00152063	-86028	9	9	0.225	0.028892
AC	1	153854424	C	T	1_153854424_C_T	CREB3L4	1.20461	0.306795	0.00152063	-85765	9	9	0.225	0.028892
AC	1	153895953	G	C	1_153895953_G_C	CREB3L4	1.20461	0.306795	0.00152063	-44236	9	9	0.225	0.028892
AC	1	155066416	G	A	1_155066416_G_A	THBS3	0.949303	0.244709	0.00166837	-111292	15	19	0.475	0.0700715
AC	1	155067283	T	C	1_155067283_T_C	THBS3	0.949303	0.244709	0.00166837	-110425	15	19	0.475	0.0700715
AC	1	159130719	C	G	1_159130719_C_G	CADM3	-1.43832	0.336918	0.000778834	-10680	4	4	0.1	0.0264804
AC	1	160055932	C	T	1_160055932_C_T	KCNJ9	-1.37675	0.325598	0.000842778	4572	11	12	0.3	0.0674222
AC	1	160056534	AAG	A	1_160056534_AAG_A	KCNJ9	-1.37675	0.325598	0.000842778	5174	11	12	0.3	0.0674222
AC	1	160070943	C	T	1_160070943_C_T	KCNJ9	-1.37675	0.325598	0.000842778	19583	11	12	0.3	0.0674222
AC	1	161493207	C	T	1_161493207_C_T	ATF6	1.05742	0.257991	0.00108491	-242877	9	9	0.225	0.0759437
AC	1	161493892	T	C	1_161493892_T_C	ATF6	1.13702	0.264621	0.000738149	-242192	8	8	0.210526	0.0516704
AC	1	162676191	C	T	1_162676191_C_T	HSD17B7	-1.33549	0.34421	0.00166654	-84301	8	9	0.225	0.0883266
AC	1	162713074	C	A	1_162713074_C_A	HSD17B7	-1.08522	0.270637	0.00129078	-47418	7	9	0.236842	0.0684113
AC	1	179516614	G	A	1_179516614_G_A	TDRD5	1.12374	0.205739	8.37416e-05	-44134	7	9	0.225	0.00569443
AC	1	179516646	G	T	1_179516646_G_T	TDRD5	1.12374	0.205739	8.37416e-05	-44102	7	9	0.225	0.00569443
AC	1	179558801	A	G	1_179558801_A_G	TDRD5	1.12374	0.205739	8.37416e-05	-1947	7	9	0.225	0.00569443
AC	1	179560718	T	C	1_179560718_T_C	TDRD5	1.23069	0.24374	0.000177581	-30	7	8	0.2	0.0120755
AC	1	179561154	C	T	1_179561154_C_T	TDRD5	1.23069	0.24374	0.000177581	406	7	8	0.2	0.0120755
AC	1	193186626	C	T	1_193186626_C_T	GLRX2	1.08822	0.184784	3.94158e-05	111382	4	5	0.125	0.00118247
AC	1	196552425	G	A	1_196552425_G_A	KCNT2	1.55577	0.46987	0.00514762	-25930	4	4	0.1	0.0154429
AC	1	202857578	G	T	1_202857578_G_T	SYT2	1.17191	0.295804	0.00141859	178033	14	17	0.447368	0.0836968
AC	1	203007612	G	T	1_203007612_G_T	CYB5R1	-0.82495	0.193389	0.00078384	71204	8	10	0.25	0.0533011
AC	1	205681370	G	A	1_205681370_G_A	PM20D1	1.09916	0.188487	4.35708e-05	-137890	13	17	0.425	0.00191712
AC	1	205718858	A	T	1_205718858_A_T	PM20D1	1.09916	0.188487	4.35708e-05	-100402	13	17	0.425	0.00191712
AC	1	205743663	A	C	1_205743663_A_C	PM20D1	1.09916	0.188487	4.35708e-05	-75597	13	17	0.425	0.00191712
AC	1	205744138	G	T	1_205744138_G_T	PM20D1	1.10804	0.188776	4.07752e-05	-75122	12	16	0.421053	0.00179411
AC	1	205762406	C	T	1_205762406_C_T	PM20D1	1.15774	0.15398	2.798e-06	-56854	11	14	0.35	0.000123112
AC	1	205782718	A	G	1_205782718_A_G	PM20D1	1.15774	0.15398	2.798e-06	-36542	11	14	0.35	0.000123112
AC	1	205801872	A	G	1_205801872_A_G	PM20D1	0.939175	0.24732	0.00196079	-17388	15	20	0.5	0.0862748
AC	1	210485097	T	TTG	1_210485097_T_TTG	HHAT	0.918715	0.221632	0.000990744	-16499	11	15	0.394737	0.0931299
AC	1	213032568	T	A	1_213032568_T_A	VASH2	-0.853473	0.21677	0.00148868	-91294	13	18	0.45	0.0655019
AC	1	213053179	A	G	1_213053179_A_G	VASH2	-0.853473	0.21677	0.00148868	-70683	13	18	0.45	0.0655019
AC	1	213053820	G	A	1_213053820_G_A	VASH2	-0.853473	0.21677	0.00148868	-70042	13	18	0.45	0.0655019
AC	1	213054375	A	C	1_213054375_A_C	VASH2	-0.853473	0.21677	0.00148868	-69487	13	18	0.45	0.0655019
AC	1	224363808	G	A	1_224363808_G_A	FBXO28	-1.29689	0.30853	0.00088457	62019	5	5	0.125	0.0415748
AC	1	224621282	C	A	1_224621282_C_A	WDR26	1.1832	0.318464	0.00230631	-3453	4	4	0.1	0.096865
AC	1	230865120	G	A	1_230865120_G_A	COG2	1.16586	0.215879	9.35259e-05	86882	15	18	0.45	0.0123454
AC	1	233276566	G	C	1_233276566_G_C	NTPCR	-1.14486	0.242014	0.000322065	190215	13	15	0.375	0.0190018
AC	1	234695188	C	T	1_234695188_C_T	COA6	-1.18858	0.264916	0.000512146	185848	17	19	0.475	0.066579
AC	1	243637748	A	G	1_243637748_A_G	SDCCAG8	0.873868	0.22911	0.00189696	218428	9	10	0.25	0.0588058
AC	1	246843315	A	G	1_246843315_A_G	SMYD3	-1.28753	0.277643	0.000384195	172701	13	14	0.35	0.0288146
AC	1	246855566	G	C	1_246855566_G_C	SMYD3	1.202	0.264103	0.000452618	184952	14	16	0.421053	0.0339464
AC	1	246952322	A	T	1_246952322_A_T	SCCPDH	1.13965	0.254273	0.000516702	64973	9	10	0.25	0.0408195
AC	1	247207847	G	A	1_247207847_G_A	ZNF670	-1.05759	0.256262	0.00102661	-34266	10	11	0.275	0.0390112
AC	1	247216513	C	G	1_247216513_C_G	ZNF670	-1.19417	0.226348	0.000117208	-25600	11	12	0.3	0.0044539
AC	1	247234581	A	T	1_247234581_A_T	ZNF670	-1.05759	0.256262	0.00102661	-7532	10	11	0.275	0.0390112
AC	1	247241159	C	A	1_247241159_C_A	ZNF670	-1.05759	0.256262	0.00102661	-954	10	11	0.275	0.0390112
AC	1	247241323	T	C	1_247241323_T_C	ZNF670	-1.31881	0.320597	0.00105378	-790	10	10	0.263158	0.0400436
AC	1	247241636	C	T	1_247241636_C_T	ZNF670	-1.31881	0.320597	0.00105378	-477	10	10	0.263158	0.0400436
AC	1	247241795	C	A	1_247241795_C_A	ZNF670	-1.05759	0.256262	0.00102661	-318	10	11	0.275	0.0390112
AC	1	247802670	C	T	1_247802670_C_T	RP11-634B7.4	1.52288	0.325476	0.000355077	-381	13	14	0.368421	0.0166886
AC	1	248088215	T	G	1_248088215_T_G	OR2L13	-0.969662	0.220929	0.000617726	-173736	9	11	0.275	0.00370636
AC	2	290003	C	T	2_290003_C_T	SH3YL1	1.07054	0.297544	0.00291039	23605	8	9	0.225	0.0989533
AC	2	17773524	G	A	2_17773524_G_A	VSNL1	-0.95659	0.228889	0.000927171	53131	8	10	0.25	0.0287423
AC	2	24346029	G	A	2_24346029_G_A	FKBP1B	0.991415	0.214345	0.000393079	73458	8	9	0.225	0.0125785
AC	2	26310538	T	C	2_26310538_T_C	HADHA	-1.01438	0.269039	0.00206838	-157056	10	12	0.315789	0.0827352
AC	2	27474869	G	A	2_27474869_G_A	ATRAID	0.969847	0.229228	0.000838609	39714	7	8	0.2	0.0318671
AC	2	27603673	G	A	2_27603673_G_A	ATRAID	0.999666	0.264175	0.00201302	168518	6	7	0.175	0.0764948
AC	2	27356929	G	C	2_27356929_G_C	ZNF513	0.999611	0.270804	0.00241874	-246728	10	11	0.289474	0.0677247
AC	2	42970990	T	G	2_42970990_T_G	KCNG3	0.824663	0.209826	0.0015093	249753	10	13	0.325	0.0618813
AC	2	46781580	C	G	2_46781580_C_G	PIGF	-0.941406	0.217743	0.000700983	-62678	10	14	0.368421	0.0665934
AC	2	46859386	C	T	2_46859386_C_T	PIGF	-1.05457	0.244388	0.000712404	15128	13	16	0.4	0.0676784
AC	2	51269630	G	A	2_51269630_G_A	AC007682.1	0.813583	0.206721	0.00149328	9891	8	11	0.289474	0.0686909
AC	2	62515301	C	T	2_62515301_C_T	B3GNT2	1.13293	0.248112	0.000439871	92053	7	9	0.236842	0.0127563
AC	2	65092222	GT	G	2_65092222_GT_G	SERTAD2	1.01573	0.246461	0.00103816	114083	14	17	0.447368	0.045679
AC	2	65660181	A	G	2_65660181_A_G	AC074391.1	-1.27053	0.296295	0.000750721	-3664	6	6	0.157895	0.0608084
AC	2	70641525	G	A	2_70641525_G_A	C2orf42	-1.36126	0.31939	0.000789442	223322	6	6	0.15	0.0584187
AC	2	75389409	T	C	2_75389409_T_C	TACR1	0.941642	0.228859	0.0010519	-37417	13	16	0.4	0.0778406
AC	2	75389492	G	A	2_75389492_G_A	TACR1	0.941642	0.228859	0.0010519	-37334	13	16	0.4	0.0778406
AC	2	75389845	G	C	2_75389845_G_C	TACR1	0.941642	0.228859	0.0010519	-36981	13	16	0.4	0.0778406
AC	2	85934499	C	A	2_85934499_C_A	GGCX	-1.47037	0.309089	0.000306311	145829	7	7	0.175	0.0303248
AC	2	85934652	T	C	2_85934652_T_C	GGCX	-1.47037	0.309089	0.000306311	145982	7	7	0.175	0.0303248
AC	2	85938407	A	C	2_85938407_A_C	GGCX	-1.4504	0.327429	0.000571264	149737	6	6	0.15	0.0565551
AC	2	88459592	A	G	2_88459592_A_G	THNSL2	1.10041	0.205987	0.000103917	-10243	8	10	0.263158	0.00394885
AC	2	88461512	A	T	2_88461512_A_T	THNSL2	1.12596	0.190601	3.81876e-05	-8323	8	10	0.25	0.00145113
AC	2	88465998	C	G	2_88465998_C_G	THNSL2	1.12596	0.190601	3.81876e-05	-3837	8	10	0.25	0.00145113
AC	2	88469770	G	C	2_88469770_G_C	THNSL2	0.985328	0.258702	0.00191744	-65	9	11	0.305556	0.0728627
AC	2	88469863	G	C	2_88469863_G_C	THNSL2	1.17134	0.184639	1.81664e-05	28	8	10	0.277778	0.000690323
AC	2	96905568	T	C	2_96905568_T_C	ANKRD36C	1.01602	0.308005	0.00527585	248027	7	7	0.175	0.0949653
AC	2	96738585	G	C	2_96738585_G_C	CIAO1	1.3519	0.287757	0.000342432	-193285	7	8	0.2	0.00787594
AC	2	96905568	T	C	2_96905568_T_C	CIAO1	-1.36279	0.376728	0.00279997	-26302	7	7	0.175	0.0643993
AC	2	100060483	C	T	2_100060483_C_T	TXNDC9	0.926194	0.217283	0.000788611	103318	13	18	0.473684	0.0268128
AC	2	101322934	C	T	2_101322934_C_T	PDCL3	1.34374	0.297469	0.000482986	143782	6	7	0.175	0.0323601
AC	2	114148003	G	T	2_114148003_G_T	CBWD2	1.01375	0.227425	0.000541544	-47265	15	20	0.5	0.0357419
AC	2	114148082	CA	C	2_114148082_CA_C	CBWD2	1.01375	0.227425	0.000541544	-47186	14	19	0.5	0.0357419
AC	2	114148097	C	G	2_114148097_C_G	CBWD2	1.01375	0.227425	0.000541544	-47171	14	19	0.5	0.0357419
AC	2	114148449	C	A	2_114148449_C_A	CBWD2	1.01375	0.227425	0.000541544	-46819	15	20	0.5	0.0357419
AC	2	114148512	A	G	2_114148512_A_G	CBWD2	1.01375	0.227425	0.000541544	-46756	15	20	0.5	0.0357419
AC	2	114148517	G	A	2_114148517_G_A	CBWD2	1.01375	0.227425	0.000541544	-46751	15	20	0.5	0.0357419
AC	2	114148571	C	A	2_114148571_C_A	CBWD2	1.01375	0.227425	0.000541544	-46697	15	20	0.5	0.0357419
AC	2	121089570	T	A	2_121089570_T_A	RALB	1.44121	0.222294	1.44096e-05	91930	14	17	0.425	0.000576384
AC	2	130902194	C	T	2_130902194_C_T	CCDC115	-0.358039	0.0939857	0.00191456	-197603	12	15	0.375	0.0268038
AC	2	130902549	C	T	2_130902549_C_T	CCDC115	-0.349785	0.102217	0.00412845	-197248	11	14	0.388889	0.0577983
AC	2	130902757	G	C	2_130902757_G_C	CCDC115	-0.358039	0.0939857	0.00191456	-197040	12	15	0.375	0.0268038
AC	2	130939288	A	G	2_130939288_A_G	CCDC115	-0.358039	0.0939857	0.00191456	-160509	12	15	0.375	0.0268038
AC	2	130939348	G	A	2_130939348_G_A	CCDC115	-0.358039	0.0939857	0.00191456	-160449	12	15	0.375	0.0268038
AC	2	130940090	G	T	2_130940090_G_T	CCDC115	-0.358039	0.0939857	0.00191456	-159707	12	15	0.375	0.0268038
AC	2	130941034	T	G	2_130941034_T_G	CCDC115	-0.415953	0.0963362	0.000708823	-158763	12	14	0.368421	0.00992352
AC	2	130941820	A	G	2_130941820_A_G	CCDC115	-0.346657	0.0978406	0.00324522	-157977	13	16	0.4	0.0454331
AC	2	131009759	A	ACCG	2_131009759_A_ACCG	CCDC115	-0.340082	0.0813369	0.000923788	-90038	13	18	0.45	0.012933
AC	2	131100496	G	A	2_131100496_G_A	CCDC115	0.652868	0.191554	0.00424244	699	5	5	0.131579	0.0593942
AC	2	135762061	A	G	2_135762061_A_G	CCNT2	0.888222	0.192505	0.000401605	86256	4	5	0.125	0.0084337
AC	2	135762429	C	G	2_135762429_C_G	CCNT2	0.888222	0.192505	0.000401605	86624	4	5	0.125	0.0084337
AC	2	136707982	T	C	2_136707982_T_C	MCM6	-1.01653	0.25468	0.00133848	73986	10	14	0.35	0.0401544
AC	2	144598432	A	G	2_144598432_A_G	RP11-434H14.1	-0.88642	0.231501	0.00184227	99569	13	17	0.425	0.0921135
AC	2	144599797	A	G	2_144599797_A_G	RP11-434H14.1	-0.88642	0.231501	0.00184227	100934	13	17	0.425	0.0921135
AC	2	145171912	T	A	2_145171912_T_A	GTDC1	-1.10338	0.253978	0.000673237	81777	7	9	0.236842	0.028276
AC	2	152748613	G	A	2_152748613_G_A	ARL5A	-0.798362	0.192103	0.000970345	63607	7	9	0.225	0.0621021
AC	2	152762720	T	G	2_152762720_T_G	ARL5A	-0.798362	0.192103	0.000970345	77714	7	9	0.225	0.0621021
AC	2	152763157	A	G	2_152763157_A_G	ARL5A	-0.798362	0.192103	0.000970345	78151	7	9	0.225	0.0621021
AC	2	162093695	CTT	C	2_162093695_CTT_C	PSMD14	1.04461	0.307867	0.00437274	-70854	14	15	0.375	0.0830821
AC	2	162095003	T	C	2_162095003_T_C	PSMD14	1.04461	0.307867	0.00437274	-69546	14	15	0.375	0.0830821
AC	2	166714095	G	A	2_166714095_G_A	AC009495.4	0.966977	0.231695	0.000937665	11494	13	16	0.421053	0.0384443
AC	2	166714095	G	A	2_166714095_G_A	TTC21B	0.62665	0.146459	0.000764457	-96258	13	16	0.421053	0.0313427
AC	2	170077170	CA	C	2_170077170_CA_C	LRP2	1.14422	0.249428	0.000422477	-142025	8	10	0.25	0.0219688
AC	2	182419719	G	C	2_182419719_G_C	CERKL	0.976781	0.258027	0.00200719	-102124	12	14	0.368421	0.0983523
AC	2	182438064	C	G	2_182438064_C_G	CERKL	0.921977	0.230288	0.00130682	-83779	13	16	0.4	0.0640342
AC	2	182439567	T	C	2_182439567_T_C	CERKL	0.921977	0.230288	0.00130682	-82276	13	16	0.4	0.0640342
AC	2	182439572	C	T	2_182439572_C_T	CERKL	0.921977	0.230288	0.00130682	-82271	13	16	0.4	0.0640342
AC	2	183989637	C	T	2_183989637_C_T	NUP35	0.778512	0.201833	0.00174263	7396	12	16	0.4	0.0871315
AC	2	201754063	T	C	2_201754063_T_C	PPIL3	-1.24035	0.314224	0.00145935	37	8	8	0.2	0.0277276
AC	2	201906661	T	C	2_201906661_T_C	PPIL3	-1.24035	0.314224	0.00145935	152635	8	8	0.2	0.0277276
AC	2	201992407	C	A	2_201992407_C_A	PPIL3	-1.18157	0.353175	0.00480615	238381	7	7	0.184211	0.0913169
AC	2	204226003	G	T	2_204226003_G_T	RAPH1	0.997339	0.219521	0.000459573	-174130	10	10	0.25	0.0160851
AC	2	204226331	A	G	2_204226331_A_G	RAPH1	0.997339	0.219521	0.000459573	-173802	10	10	0.25	0.0160851
AC	2	208339637	C	T	2_208339637_C_T	CREB1	-1.28864	0.306896	0.000892362	-54883	14	14	0.35	0.0571112
AC	2	208356381	G	A	2_208356381_G_A	CREB1	-1.28864	0.306896	0.000892362	-38139	14	14	0.35	0.0571112
AC	2	218654088	C	T	2_218654088_C_T	DIRC3	1.07139	0.263828	0.00116795	32772	14	17	0.425	0.0794206
AC	2	223185294	C	A	2_223185294_C_A	SGPP2	1.02278	0.275748	0.0023349	-103942	9	11	0.275	0.0747168
AC	2	230136882	G	A	2_230136882_G_A	PID1	-1.0841	0.239685	0.000477702	881	11	14	0.35	0.0429932
AC	2	231872251	C	T	2_231872251_C_T	PSMD1	1.20276	0.287961	0.000931648	-49327	11	13	0.325	0.0782584
AC	2	231872295	C	G	2_231872295_C_G	PSMD1	1.20276	0.287961	0.000931648	-49283	11	13	0.325	0.0782584
AC	2	231872383	C	T	2_231872383_C_T	PSMD1	1.20276	0.287961	0.000931648	-49195	11	13	0.325	0.0782584
AC	2	231872525	A	G	2_231872525_A_G	PSMD1	1.20276	0.287961	0.000931648	-49053	11	13	0.325	0.0782584
AC	2	234475415	G	A	2_234475415_G_A	USP40	0.927754	0.22864	0.00117541	-13	7	9	0.225	0.0634721
AC	3	5068875	C	G	3_5068875_C_G	AC026202.3	-0.804267	0.147373	8.4437e-05	-160139	10	12	0.315789	0.00531953
AC	3	5069047	A	G	3_5069047_A_G	AC026202.3	-0.655378	0.151661	0.000703907	-159967	14	19	0.5	0.0443461
AC	3	8649260	A	C	3_8649260_A_C	CAV3	-0.927353	0.1737	0.000104547	-126226	14	18	0.45	0.00993196
AC	3	10290144	T	C	3_10290144_T_C	SEC13	1.0067	0.207684	0.00025859	-72718	12	15	0.375	0.0287035
AC	3	10295682	G	A	3_10295682_G_A	SEC13	1.0067	0.207684	0.00025859	-67180	12	15	0.375	0.0287035
AC	3	11053242	T	C	3_11053242_T_C	SLC6A1-AS1	0.996491	0.223864	0.000548006	-7668	10	12	0.3	0.0685007
AC	3	16705058	C	T	3_16705058_C_T	PLCL2	-0.721427	0.131839	8.22473e-05	-139101	10	16	0.4	0.00600405
AC	3	16947451	G	A	3_16947451_G_A	PLCL2	-0.885333	0.217254	0.00113608	103292	12	15	0.375	0.0829338
AC	3	16959075	C	A	3_16959075_C_A	PLCL2	-0.885333	0.217254	0.00113608	114916	12	15	0.375	0.0829338
AC	3	16959319	G	A	3_16959319_G_A	PLCL2	-0.885333	0.217254	0.00113608	115160	12	15	0.375	0.0829338
AC	3	33067492	G	A	3_33067492_G_A	GLB1	1.15597	0.294057	0.00150667	-71230	5	6	0.15	0.0693068
AC	3	38066874	T	C	3_38066874_T_C	OXSR1	0.568679	0.155013	0.00252997	-139706	11	16	0.4	0.0708392
AC	3	40350209	A	G	3_40350209_A_G	ENTPD3-AS1	1.00141	0.282307	0.00321864	-144611	10	12	0.3	0.0933406
AC	3	40350447	G	A	3_40350447_G_A	ENTPD3-AS1	1.00141	0.282307	0.00321864	-144373	10	12	0.3	0.0933406
AC	3	40350783	T	C	3_40350783_T_C	ENTPD3-AS1	1.00141	0.282307	0.00321864	-144037	10	12	0.3	0.0933406
AC	3	40351008	C	G	3_40351008_C_G	ENTPD3-AS1	-1.00141	0.282307	0.00321864	-143812	10	12	0.3	0.0933406
AC	3	40351092	C	T	3_40351092_C_T	ENTPD3-AS1	1.00141	0.282307	0.00321864	-143728	10	12	0.3	0.0933406
AC	3	40351484	C	T	3_40351484_C_T	ENTPD3-AS1	1.18085	0.286348	0.00103298	-143336	10	11	0.275	0.0299564
AC	3	40351968	C	CT	3_40351968_C_CT	ENTPD3-AS1	1.15917	0.305468	0.00197127	-142852	10	11	0.289474	0.0571668
AC	3	40352051	G	A	3_40352051_G_A	ENTPD3-AS1	1.18085	0.286348	0.00103298	-142769	10	11	0.275	0.0299564
AC	3	40352134	C	T	3_40352134_C_T	ENTPD3-AS1	1.18085	0.286348	0.00103298	-142686	10	11	0.275	0.0299564
AC	3	40359005	G	C	3_40359005_G_C	ENTPD3-AS1	1.00141	0.282307	0.00321864	-135815	10	12	0.3	0.0933406
AC	3	42787469	A	G	3_42787469_A_G	SS18L2	-1.28961	0.330198	0.0015843	164137	17	19	0.5	0.0649563
AC	3	42788511	G	T	3_42788511_G_T	KRBOX1	1.64538	0.415535	0.00142445	-189843	12	12	0.3	0.0954381
AC	3	48229624	C	T	3_48229624_C_T	ZNF589	1.01711	0.254291	0.00131662	-52966	8	9	0.236842	0.0487149
AC	3	48732223	G	A	3_48732223_G_A	PFKFB4	1.52629	0.351538	0.000676695	133064	4	4	0.1	0.0182708
AC	3	48732480	T	C	3_48732480_T_C	PFKFB4	1.52629	0.351538	0.000676695	133321	4	4	0.1	0.0182708
AC	3	48752262	CAGAG	C	3_48752262_CAGAG_C	PFKFB4	1.18319	0.261366	0.00047411	153103	4	5	0.147059	0.012801
AC	3	48754877	G	T	3_48754877_G_T	PFKFB4	1.52629	0.351538	0.000676695	155718	4	4	0.1	0.0182708
AC	3	48694147	G	A	3_48694147_G_A	IP6K2	-1.51798	0.45077	0.00460077	-83639	4	4	0.1	0.0828139
AC	3	48699519	C	T	3_48699519_C_T	IP6K2	-1.51798	0.45077	0.00460077	-78267	4	4	0.1	0.0828139
AC	3	49435636	T	TAGCCAAGTG	3_49435636_T_TAGCCAAGTG	KLHDC8B	-0.992737	0.261432	0.00196119	226592	7	7	0.194444	0.0549133
AC	3	49649071	C	T	3_49649071_C_T	TRAIP	-0.957504	0.2406	0.00136966	-244936	15	18	0.45	0.0588954
AC	3	49677292	C	G	3_49677292_C_G	TRAIP	-0.957504	0.2406	0.00136966	-216715	15	18	0.45	0.0588954
AC	3	49685073	G	A	3_49685073_G_A	TRAIP	-0.957504	0.2406	0.00136966	-208934	15	18	0.45	0.0588954
AC	3	49701298	G	A	3_49701298_G_A	TRAIP	-0.957504	0.2406	0.00136966	-192709	15	18	0.45	0.0588954
AC	3	49711314	G	C	3_49711314_G_C	TRAIP	-0.957504	0.2406	0.00136966	-182693	15	18	0.45	0.0588954
AC	3	52866299	G	A	3_52866299_G_A	ITIH4	-1.22848	0.293282	0.000910272	1544	5	6	0.15	0.0455136
AC	3	57082352	C	T	3_57082352_C_T	APPL1	-0.786196	0.204521	0.0017883	-179413	16	19	0.475	0.0554373
AC	3	57082709	T	C	3_57082709_T_C	APPL1	0.786196	0.204521	0.0017883	-179056	16	19	0.475	0.0554373
AC	3	57530156	G	A	3_57530156_G_A	ARF4	-1.2392	0.282833	0.000626869	-53791	5	6	0.15	0.0112836
AC	3	57583265	A	T	3_57583265_A_T	ARF4	1.19735	0.358416	0.00485327	-682	6	7	0.175	0.0873589
AC	3	57679220	G	A	3_57679220_G_A	ARF4	1.22508	0.340362	0.00290225	95273	6	7	0.184211	0.0522405
AC	3	61706745	C	T	3_61706745_C_T	PTPRG	0.810426	0.19144	0.000834735	159502	12	16	0.4	0.0759609
AC	3	61715932	C	CACTA	3_61715932_C_CACTA	PTPRG	0.810426	0.19144	0.000834735	168689	12	16	0.4	0.0759609
AC	3	65893577	T	C	3_65893577_T_C	MAGI1	1.27524	0.324289	0.00150282	-130648	13	15	0.394737	0.075141
AC	3	67559857	CA	C	3_67559857_CA_C	RP11-81N13.1	0.875777	0.228604	0.00183508	-145264	7	10	0.25	0.0935891
AC	3	69035279	C	T	3_69035279_C_T	TMF1	0.979168	0.238984	0.00108802	-66205	14	17	0.447368	0.0609291
AC	3	69035350	G	T	3_69035350_G_T	TMF1	0.979168	0.238984	0.00108802	-66134	14	17	0.447368	0.0609291
AC	3	85635126	G	T	3_85635126_G_T	CADM2-AS2	-0.693446	0.131782	0.000120174	-242074	8	11	0.275	0.00733061
AC	3	85635190	A	G	3_85635190_A_G	CADM2-AS2	-0.693446	0.131782	0.000120174	-242010	8	11	0.275	0.00733061
AC	3	85640418	A	G	3_85640418_A_G	CADM2-AS2	-0.693446	0.131782	0.000120174	-236782	8	11	0.275	0.00733061
AC	3	85640568	A	AAC	3_85640568_A_AAC	CADM2-AS2	-0.693446	0.131782	0.000120174	-236632	8	11	0.275	0.00733061
AC	3	85640815	C	G	3_85640815_C_G	CADM2-AS2	0.720117	0.158175	0.000451405	-236385	4	6	0.15	0.0275357
AC	3	85644047	T	A	3_85644047_T_A	CADM2-AS2	-0.693446	0.131782	0.000120174	-233153	8	11	0.275	0.00733061
AC	3	85644366	G	C	3_85644366_G_C	CADM2-AS2	-0.693446	0.131782	0.000120174	-232834	8	11	0.275	0.00733061
AC	3	85653460	A	G	3_85653460_A_G	CADM2-AS2	-0.653804	0.117248	6.82862e-05	-223740	10	14	0.35	0.00416546
AC	3	85731444	A	G	3_85731444_A_G	CADM2-AS2	0.841906	0.166427	0.000174485	-145756	7	8	0.2	0.0106436
AC	3	85771247	G	A	3_85771247_G_A	CADM2-AS2	0.841906	0.166427	0.000174485	-105953	7	8	0.2	0.0106436
AC	3	106928840	G	A	3_106928840_G_A	LINC00882	1.41772	0.273182	0.000137158	-30648	11	11	0.275	0.00589779
AC	3	113006284	T	C	3_113006284_T_C	SPICE1	2.11043	0.444655	0.000312675	-227750	4	4	0.1	0.00938025
AC	3	113007148	T	A	3_113007148_T_A	SPICE1	2.11043	0.444655	0.000312675	-226886	4	4	0.1	0.00938025
AC	3	113007152	T	C	3_113007152_T_C	SPICE1	2.11043	0.444655	0.000312675	-226882	4	4	0.1	0.00938025
AC	3	116032441	G	C	3_116032441_G_C	LSAMP-AS1	1.4382	0.337369	0.000788059	-46430	10	10	0.25	0.0614686
AC	3	116036079	T	C	3_116036079_T_C	LSAMP-AS1	1.4382	0.337369	0.000788059	-42792	10	10	0.25	0.0614686
AC	3	116108499	T	C	3_116108499_T_C	LSAMP-AS1	-1.64085	0.237775	7.31414e-06	29628	10	10	0.25	0.000570503
AC	3	116114431	T	C	3_116114431_T_C	LSAMP-AS1	-1.64085	0.237775	7.31414e-06	35560	10	10	0.25	0.000570503
AC	3	121265043	C	T	3_121265043_C_T	POLQ	1.18407	0.260927	0.000464264	190	13	15	0.375	0.00882102
AC	3	121265522	A	C	3_121265522_A_C	POLQ	1.18407	0.260927	0.000464264	669	13	15	0.375	0.00882102
AC	3	121265913	T	C	3_121265913_T_C	POLQ	1.26257	0.265617	0.000308505	1060	10	11	0.275	0.00586159
AC	3	127186461	C	A	3_127186461_C_A	PODXL2	0.622385	0.144898	0.000740191	-161563	11	11	0.275	0.0673574
AC	3	127198355	G	A	3_127198355_G_A	PODXL2	0.622385	0.144898	0.000740191	-149669	11	11	0.275	0.0673574
AC	3	127203699	G	A	3_127203699_G_A	PODXL2	0.622385	0.144898	0.000740191	-144325	11	11	0.275	0.0673574
AC	3	129762898	G	C	3_129762898_G_C	RP11-93K22.6	-0.872095	0.220711	0.00144807	74761	9	12	0.3	0.0868842
AC	3	129809592	G	A	3_129809592_G_A	RP11-93K22.6	-0.979165	0.197632	0.000211678	121455	9	12	0.315789	0.0127007
AC	3	129838501	C	T	3_129838501_C_T	RP11-93K22.6	1.45453	0.303272	0.000284622	150364	10	11	0.289474	0.0170773
AC	3	150820000	G	A	3_150820000_G_A	GPR171	0.959231	0.239139	0.0012875	-100988	7	9	0.225	0.0811125
AC	3	150934318	A	G	3_150934318_A_G	GPR171	-1.08416	0.21121	0.000152146	13330	11	13	0.325	0.0095852
AC	3	150935371	A	G	3_150935371_A_G	GPR171	1.10305	0.20412	9.29518e-05	14383	8	10	0.25	0.00585596
AC	3	150944808	T	G	3_150944808_T_G	GPR171	1.07227	0.228333	0.00034373	23820	10	12	0.3	0.021655
AC	3	150944879	C	T	3_150944879_C_T	GPR171	1.07227	0.228333	0.00034373	23891	10	12	0.3	0.021655
AC	3	151010281	T	C	3_151010281_T_C	GPR171	1.07227	0.228333	0.00034373	89293	10	12	0.3	0.021655
AC	3	151010351	G	A	3_151010351_G_A	GPR171	1.07227	0.228333	0.00034373	89363	10	12	0.3	0.021655
AC	3	151067007	G	A	3_151067007_G_A	GPR171	1.07227	0.228333	0.00034373	146019	10	12	0.3	0.021655
AC	3	183187808	A	G	3_183187808_A_G	YEATS2	1.45782	0.381033	0.00185334	-227798	4	4	0.1	0.0945203
AC	3	195634304	C	G	3_195634304_C_G	MUC20	0.971549	0.199977	0.00025329	186551	10	12	0.3	0.0397665
AC	3	195659374	C	A	3_195659374_C_A	MUC20	0.900959	0.187711	0.000282715	211621	8	11	0.275	0.0443863
AC	3	195659377	C	T	3_195659377_C_T	MUC20	0.900959	0.187711	0.000282715	211624	8	11	0.275	0.0443863
AC	4	27955	T	G	4_27955_T_G	ZNF718	-1.67877	0.360795	0.000372984	-96942	6	6	0.176471	0.0115625
AC	4	125490	A	G	4_125490_A_G	ZNF718	-1.08455	0.205395	0.000116256	593	13	16	0.4	0.00360394
AC	4	25161539	G	A	4_25161539_G_A	PI4K2B	-1.60482	0.332744	0.000270621	-724	5	5	0.125	0.0224615
AC	4	25162380	G	T	4_25162380_G_T	PI4K2B	-1.62397	0.33012	0.000225989	117	5	5	0.131579	0.0187571
AC	4	44344941	G	A	4_44344941_G_A	KCTD8	0.985882	0.249765	0.00145965	-105883	6	7	0.175	0.0773614
AC	4	44580439	T	C	4_44580439_T_C	GNPDA2	-1.19705	0.263102	0.000453924	-148173	6	6	0.15	0.0285972
AC	4	46173113	T	C	4_46173113_T_C	GABRG1	-1.01806	0.231718	0.000612427	47015	12	15	0.375	0.0232722
AC	4	65207335	G	A	4_65207335_G_A	TECRL	0.77102	0.241485	0.00651279	-67851	9	12	0.3	0.0846663
AC	4	76987451	A	G	4_76987451_A_G	PPEF2	-1.09998	0.260449	0.000850986	163727	13	16	0.421053	0.0348904
AC	4	76987451	A	G	4_76987451_A_G	NAAA	-1.21221	0.231767	0.000127341	125349	13	16	0.421053	0.00967792
AC	4	83541391	T	A	4_83541391_T_A	RP11-127B20.3	-1.67538	0.37248	0.000501194	245734	10	10	0.263158	0.0395943
AC	4	84547180	G	C	4_84547180_G_C	MRPS18C	-0.842886	0.206301	0.00111275	170062	11	14	0.35	0.0522992
AC	4	84552209	T	C	4_84552209_T_C	MRPS18C	-0.842886	0.206301	0.00111275	175091	11	14	0.35	0.0522992
AC	4	88442988	T	G	4_88442988_T_G	SPARCL1	-0.919968	0.239058	0.00177346	-9225	9	10	0.263158	0.0922199
AC	4	88443443	C	G	4_88443443_C_G	SPARCL1	-0.937368	0.218649	0.000752098	-8770	10	11	0.275	0.0391091
AC	4	88443470	T	C	4_88443470_T_C	SPARCL1	-0.937368	0.218649	0.000752098	-8743	10	11	0.275	0.0391091
AC	4	88443582	A	G	4_88443582_A_G	SPARCL1	-0.937368	0.218649	0.000752098	-8631	10	11	0.275	0.0391091
AC	4	88443590	A	G	4_88443590_A_G	SPARCL1	-0.860414	0.203463	0.000842009	-8623	11	14	0.35	0.0437845
AC	4	88443685	A	G	4_88443685_A_G	SPARCL1	-0.937368	0.218649	0.000752098	-8528	10	11	0.275	0.0391091
AC	4	88448925	C	T	4_88448925_C_T	SPARCL1	-0.937368	0.218649	0.000752098	-3288	10	11	0.275	0.0391091
AC	4	88449181	C	T	4_88449181_C_T	SPARCL1	-0.937368	0.218649	0.000752098	-3032	10	11	0.275	0.0391091
AC	4	88450217	C	T	4_88450217_C_T	SPARCL1	-0.919968	0.239058	0.00177346	-1996	9	10	0.263158	0.0922199
AC	4	88450348	T	C	4_88450348_T_C	SPARCL1	-0.937368	0.218649	0.000752098	-1865	10	11	0.275	0.0391091
AC	4	90293076	C	T	4_90293076_C_T	RP11-115D19.1	-0.68059	0.171352	0.00139067	-179431	11	16	0.4	0.0959562
AC	4	110834110	A	G	4_110834110_A_G	GAR1	-0.74866	0.205443	0.00265563	97444	10	14	0.35	0.0849802
AC	4	110894449	A	G	4_110894449_A_G	GAR1	-0.809822	0.212569	0.00191386	157783	7	11	0.275	0.0612435
AC	4	120376744	C	T	4_120376744_C_T	PDE5A	-1.15124	0.284142	0.00118945	-173402	6	6	0.166667	0.0808826
AC	4	120479985	T	C	4_120479985_T_C	PDE5A	-1.03836	0.262367	0.00143003	-70161	7	7	0.194444	0.097242
AC	4	122974607	A	G	4_122974607_A_G	BBS7	-1.19979	0.247186	0.000255446	182955	8	9	0.225	0.012006
AC	4	123816291	T	C	4_123816291_T_C	NUDT6	1.03937	0.280966	0.00238078	-27832	4	4	0.1	0.0928504
AC	4	123816707	T	G	4_123816707_T_G	NUDT6	1.03937	0.280966	0.00238078	-27416	4	4	0.1	0.0928504
AC	4	123843741	A	G	4_123843741_A_G	NUDT6	1.03937	0.280966	0.00238078	-382	4	4	0.1	0.0928504
AC	4	124047753	G	A	4_124047753_G_A	NUDT6	-0.850095	0.216822	0.00153784	203630	4	5	0.125	0.0599758
AC	4	128995220	T	C	4_128995220_T_C	PGRMC2	0.646365	0.159577	0.0011921	-214764	13	18	0.45	0.0429156
AC	4	145340496	A	T	4_145340496_A_T	HHIP-AS1	0.901716	0.269009	0.00474514	-242013	14	18	0.45	0.0854125
AC	4	154187610	A	T	4_154187610_A_T	TRIM2	-0.736328	0.172503	0.00077968	114116	13	18	0.473684	0.0927819
AC	4	154232522	A	C	4_154232522_A_C	TRIM2	-0.735176	0.172404	0.000786119	159028	14	19	0.475	0.0935482
AC	4	154238785	A	G	4_154238785_A_G	TRIM2	-0.735176	0.172404	0.000786119	165291	14	19	0.475	0.0935482
AC	4	154239392	T	A	4_154239392_T_A	TRIM2	-0.735176	0.172404	0.000786119	165898	14	19	0.475	0.0935482
AC	4	154240402	G	A	4_154240402_G_A	TRIM2	-0.735176	0.172404	0.000786119	166908	14	19	0.475	0.0935482
AC	4	159544920	G	A	4_159544920_G_A	ETFDH	-1.57681	0.401046	0.0015048	-48488	6	6	0.15	0.0466488
AC	4	159545148	G	A	4_159545148_G_A	ETFDH	-1.57681	0.401046	0.0015048	-48260	6	6	0.15	0.0466488
AC	4	159545269	A	G	4_159545269_A_G	ETFDH	-1.57681	0.401046	0.0015048	-48139	6	6	0.15	0.0466488
AC	4	159545941	G	T	4_159545941_G_T	ETFDH	-1.57681	0.401046	0.0015048	-47467	6	6	0.15	0.0466488
AC	4	159546224	CTT	C	4_159546224_CTT_C	ETFDH	-1.57681	0.401046	0.0015048	-47184	6	6	0.15	0.0466488
AC	4	159546327	A	G	4_159546327_A_G	ETFDH	-1.57681	0.401046	0.0015048	-47081	6	6	0.15	0.0466488
AC	4	159546459	T	C	4_159546459_T_C	ETFDH	-1.57681	0.401046	0.0015048	-46949	6	6	0.15	0.0466488
AC	4	159546539	ACTT	A	4_159546539_ACTT_A	ETFDH	-1.57681	0.401046	0.0015048	-46869	6	6	0.15	0.0466488
AC	4	175143636	C	T	4_175143636_C_T	RP11-51M24.1	-0.947247	0.250013	0.00199445	-153960	15	19	0.475	0.097728
AC	4	187112629	G	C	4_187112629_G_C	CYP4V2	-1.03211	0.225534	0.000431535	-45	13	16	0.4	0.0504896
AC	4	187112826	A	G	4_187112826_A_G	CYP4V2	-1.03211	0.225534	0.000431535	152	13	16	0.4	0.0504896
AC	4	190803922	G	A	4_190803922_G_A	AF146191.4	-1.38414	0.300525	0.000407993	-57504	10	10	0.263158	0.0208076
AC	4	190862287	C	T	4_190862287_C_T	AF146191.4	1.35194	0.302161	0.000524446	861	11	11	0.275	0.0267467
AC	4	190869996	C	A	4_190869996_C_A	AF146191.4	1.35194	0.302161	0.000524446	8570	11	11	0.275	0.0267467
AC	5	206667	A	G	5_206667_A_G	C5orf55	-0.861129	0.152598	6.06493e-05	-236591	10	14	0.35	0.00952194
AC	5	207900	G	C	5_207900_G_C	C5orf55	-0.840357	0.160701	0.00012757	-235358	10	14	0.368421	0.0200285
AC	5	211328	G	A	5_211328_G_A	C5orf55	-1.15729	0.203642	5.65297e-05	-231930	8	9	0.25	0.00887516
AC	5	219022	G	A	5_219022_G_A	C5orf55	-0.861129	0.152598	6.06493e-05	-224236	10	14	0.35	0.00952194
AC	5	1102134	A	C	5_1102134_A_C	SLC12A7	-1.22998	0.220856	6.91565e-05	-10016	8	10	0.25	0.00726143
AC	5	1102352	G	C	5_1102352_G_C	SLC12A7	-1.22013	0.234618	0.000134464	-9798	7	9	0.236842	0.0141187
AC	5	16128234	A	G	5_16128234_A_G	RP11-19O2.1	1.04691	0.250807	0.000936466	-1053	6	7	0.175	0.0533786
AC	5	16128642	G	A	5_16128642_G_A	RP11-19O2.1	1.04691	0.250807	0.000936466	-645	6	7	0.175	0.0533786
AC	5	16129258	G	A	5_16129258_G_A	RP11-19O2.1	1.04691	0.250807	0.000936466	-29	6	7	0.175	0.0533786
AC	5	16130755	A	G	5_16130755_A_G	RP11-19O2.1	1.04691	0.250807	0.000936466	1468	6	7	0.175	0.0533786
AC	5	16143189	T	C	5_16143189_T_C	RP11-19O2.1	-1.04691	0.250807	0.000936466	13902	6	7	0.175	0.0533786
AC	5	16365725	G	A	5_16365725_G_A	2022-03-11	-1.38991	0.340702	0.00112622	184854	4	5	0.125	0.0686994
AC	5	43233397	A	G	5_43233397_A_G	ZNF131	-0.868292	0.232337	0.00220856	165714	16	19	0.475	0.0839253
AC	5	43245153	G	A	5_43245153_G_A	ZNF131	-0.859946	0.235098	0.00258447	177470	15	18	0.473684	0.0982099
AC	5	43245922	C	T	5_43245922_C_T	ZNF131	-0.868292	0.232337	0.00220856	178239	16	19	0.475	0.0839253
AC	5	53606295	T	C	5_53606295_T_C	SNX18	-0.918861	0.211644	0.000676947	-207294	8	9	0.225	0.0751411
AC	5	53607261	G	A	5_53607261_G_A	SNX18	-0.918861	0.211644	0.000676947	-206328	8	9	0.225	0.0751411
AC	5	61026710	A	AT	5_61026710_A_AT	RP11-2O17.2	-1.13168	0.282826	0.00131261	32451	9	9	0.225	0.084007
AC	5	61027674	G	A	5_61027674_G_A	RP11-2O17.2	-1.13168	0.282826	0.00131261	33415	9	9	0.225	0.084007
AC	5	61028528	T	A	5_61028528_T_A	RP11-2O17.2	-1.13168	0.282826	0.00131261	34269	9	9	0.225	0.084007
AC	5	61028529	G	A	5_61028529_G_A	RP11-2O17.2	-1.13168	0.282826	0.00131261	34270	9	9	0.225	0.084007
AC	5	61878175	C	G	5_61878175_C_G	IPO11	-1.07262	0.283958	0.00203992	178376	6	7	0.184211	0.0836367
AC	5	68629119	T	C	5_68629119_T_C	CCDC125	-0.735422	0.219482	0.00475715	483	11	15	0.375	0.0856287
AC	5	72112430	C	G	5_72112430_C_G	CTD-2631K10.1	-1.11247	0.29455	0.00204207	292	8	8	0.210526	0.0837249
AC	5	75013356	G	A	5_75013356_G_A	POC5	0.978647	0.273509	0.0030271	43	14	17	0.425	0.0877859
AC	5	80597374	T	C	5_80597374_T_C	CKMT2-AS1	-1.64314	0.350136	0.000345826	-5	5	5	0.125	0.0224787
AC	5	80598029	G	C	5_80598029_G_C	CKMT2-AS1	-1.64314	0.350136	0.000345826	650	5	5	0.125	0.0224787
AC	5	81268070	C	G	5_81268070_C_G	ATG10	0.943197	0.211118	0.000531118	226	7	10	0.263158	0.0318671
AC	5	81268499	G	A	5_81268499_G_A	ATG10	0.945746	0.185337	0.000160847	655	7	10	0.25	0.00965082
AC	5	81279021	C	G	5_81279021_C_G	ATG10	0.945746	0.185337	0.000160847	11177	7	10	0.25	0.00965082
AC	5	81351443	C	T	5_81351443_C_T	ATG10	0.945746	0.185337	0.000160847	83599	7	10	0.25	0.00965082
AC	5	81370760	T	C	5_81370760_T_C	ATG10	0.945746	0.185337	0.000160847	102916	7	10	0.25	0.00965082
AC	5	81568934	G	A	5_81568934_G_A	ATP6AP1L	0.946179	0.170131	7.01022e-05	-6347	11	15	0.375	0.00364531
AC	5	81569088	C	T	5_81569088_C_T	ATP6AP1L	0.946179	0.170131	7.01022e-05	-6193	11	15	0.375	0.00364531
AC	5	81574182	C	T	5_81574182_C_T	ATP6AP1L	0.946179	0.170131	7.01022e-05	-1099	11	15	0.375	0.00364531
AC	5	81574371	GT	G	5_81574371_GT_G	ATP6AP1L	-0.946179	0.170131	7.01022e-05	-910	11	15	0.375	0.00364531
AC	5	81574925	G	A	5_81574925_G_A	ATP6AP1L	-0.946179	0.170131	7.01022e-05	-356	11	15	0.375	0.00364531
AC	5	81603444	G	A	5_81603444_G_A	ATP6AP1L	-0.946179	0.170131	7.01022e-05	28163	11	15	0.375	0.00364531
AC	5	81647580	G	A	5_81647580_G_A	ATP6AP1L	0.999871	0.167468	3.42424e-05	72299	12	16	0.4	0.0017806
AC	5	81648345	T	C	5_81648345_T_C	ATP6AP1L	0.816252	0.212707	0.00181185	73064	13	17	0.425	0.0942162
AC	5	82350810	C	A	5_82350810_C_A	XRCC4	-1.04758	0.264416	0.00141837	-22507	13	19	0.475	0.0283674
AC	5	82353083	C	T	5_82353083_C_T	XRCC4	-1.0665	0.320666	0.00499816	-20234	14	19	0.475	0.0999632
AC	5	82353087	T	C	5_82353087_T_C	XRCC4	-1.0665	0.320666	0.00499816	-20230	14	19	0.475	0.0999632
AC	5	82355386	G	T	5_82355386_G_T	XRCC4	-1.04758	0.264416	0.00141837	-17931	13	19	0.475	0.0283674
AC	5	82356042	T	C	5_82356042_T_C	XRCC4	-1.04758	0.264416	0.00141837	-17275	13	19	0.475	0.0283674
AC	5	82356099	A	G	5_82356099_A_G	XRCC4	-1.04758	0.264416	0.00141837	-17218	13	19	0.475	0.0283674
AC	5	82366969	T	G	5_82366969_T_G	XRCC4	-1.0665	0.320666	0.00499816	-6348	14	19	0.475	0.0999632
AC	5	111551893	C	T	5_111551893_C_T	CTC-459M5.2	0.877708	0.206358	0.00080295	24176	11	13	0.325	0.0353298
AC	5	111552015	G	C	5_111552015_G_C	CTC-459M5.2	0.877708	0.206358	0.00080295	24298	11	13	0.325	0.0353298
AC	5	118691693	C	A	5_118691693_C_A	HSD17B4	-0.621738	0.156188	0.00136681	-96445	8	12	0.3	0.0628733
AC	5	118692455	A	T	5_118692455_A_T	HSD17B4	-0.629349	0.164895	0.00188771	-95683	8	12	0.315789	0.0868347
AC	5	133891415	T	A	5_133891415_T_A	SEC24A	0.919153	0.250953	0.0025599	-105394	5	5	0.131579	0.0895965
AC	5	134240235	T	C	5_134240235_T_C	TXNDC15	1.06805	0.304205	0.00345908	30742	16	20	0.5	0.0830179
AC	5	141348289	G	A	5_141348289_G_A	AC005740.5	-1.13837	0.250972	0.000466124	-13963	11	13	0.342105	0.0591977
AC	5	141349196	A	G	5_141349196_A_G	AC005740.5	-1.14207	0.242502	0.000335089	-13056	12	14	0.35	0.0425563
AC	5	149654751	C	T	5_149654751_C_T	TCOF1	1.05127	0.246626	0.000788608	-82451	8	8	0.2	0.0757064
AC	5	150381912	T	TCTGG	5_150381912_T_TCTGG	ZNF300	-0.994305	0.206504	0.00027475	97367	13	17	0.447368	0.018683
AC	5	155109141	G	C	5_155109141_G_C	SGCD	-1.62347	0.46378	0.00353156	-188213	4	4	0.1	0.0353156
AC	5	159817726	C	G	5_159817726_C_G	SLU7	-1.40382	0.308871	0.000458054	-30992	7	7	0.175	0.0380185
AC	5	159818045	C	T	5_159818045_C_T	SLU7	-1.40382	0.308871	0.000458054	-30673	7	7	0.175	0.0380185
AC	5	179260153	C	T	5_179260153_C_T	RP11-1379J22.2	0.901419	0.189976	0.000313448	229411	15	20	0.5	0.0275834
AC	5	179260213	G	A	5_179260213_G_A	RP11-1379J22.2	1.01394	0.188966	9.95785e-05	229471	15	19	0.5	0.00876291
AC	5	180600297	T	C	5_180600297_T_C	TRIM7	-1.40137	0.333107	0.000878544	-31996	6	7	0.184211	0.0588624
AC	6	624892	C	T	6_624892_C_T	EXOC2	-0.965114	0.194602	0.000209737	-68225	10	13	0.325	0.012794
AC	6	624922	C	A	6_624922_C_A	EXOC2	-0.965114	0.194602	0.000209737	-68195	10	13	0.325	0.012794
AC	6	625188	C	A	6_625188_C_A	EXOC2	1.05484	0.229878	0.000421415	-67929	7	8	0.2	0.0257063
AC	6	2945331	A	G	6_2945331_A_G	SERPINB6	1.68518	0.250413	9.6316e-06	-26759	9	9	0.225	0.00177221
AC	6	2990373	C	T	6_2990373_C_T	RP1-90J20.12	0.99321	0.220119	0.000487729	-30015	14	19	0.475	0.086328
AC	6	2990406	C	T	6_2990406_C_T	RP1-90J20.12	1.04492	0.22243	0.000342652	-29982	11	14	0.35	0.0606494
AC	6	2990985	T	C	6_2990985_T_C	RP1-90J20.12	1.04492	0.22243	0.000342652	-29403	11	14	0.35	0.0606494
AC	6	2991288	T	TC	6_2991288_T_TC	RP1-90J20.12	1.04492	0.22243	0.000342652	-29100	11	14	0.35	0.0606494
AC	6	2999328	A	G	6_2999328_A_G	RP1-90J20.12	-1.19371	0.183339	1.3767e-05	-21060	13	16	0.4	0.00243676
AC	6	2999371	A	G	6_2999371_A_G	RP1-90J20.12	-1.19371	0.183339	1.3767e-05	-21017	13	16	0.4	0.00243676
AC	6	2999729	A	G	6_2999729_A_G	RP1-90J20.12	-1.19371	0.183339	1.3767e-05	-20659	13	16	0.4	0.00243676
AC	6	4135342	C	T	6_4135342_C_T	FAM217A	1.97192	0.370415	0.000107482	47764	4	4	0.1	0.00548158
AC	6	4210746	T	C	6_4210746_T_C	FAM217A	-0.922725	0.23685	0.00161498	123168	13	19	0.475	0.082364
AC	6	4115758	C	T	6_4115758_C_T	ECI2	-1.07826	0.256888	0.000895086	-20073	9	10	0.25	0.051915
AC	6	4135225	C	A	6_4135225_C_A	ECI2	-1.05793	0.264216	0.00130566	-606	7	8	0.2	0.0757283
AC	6	6093449	C	T	6_6093449_C_T	NRN1	0.949983	0.238018	0.0013389	86249	9	11	0.275	0.080334
AC	6	6093487	G	A	6_6093487_G_A	NRN1	0.949983	0.238018	0.0013389	86287	9	11	0.275	0.080334
AC	6	11393645	T	A	6_11393645_T_A	NEDD9	0.928782	0.228373	0.00115434	11064	6	7	0.175	0.0935015
AC	6	21778193	G	A	6_21778193_G_A	CASC15	0.981365	0.204334	0.000281105	113190	12	15	0.394737	0.00955757
AC	6	21778362	T	C	6_21778362_T_C	CASC15	0.995528	0.198913	0.000192777	113359	13	16	0.4	0.00655442
AC	6	21781724	G	A	6_21781724_G_A	CASC15	1.14296	0.200777	5.5571e-05	116721	12	14	0.368421	0.00188941
AC	6	24631558	T	C	6_24631558_T_C	C6orf62	-1.09719	0.267621	0.00108262	-89506	7	8	0.2	0.0801139
AC	6	24631797	T	C	6_24631797_T_C	C6orf62	-1.09719	0.267621	0.00108262	-89267	7	8	0.2	0.0801139
AC	6	24631807	A	G	6_24631807_A_G	C6orf62	-1.09719	0.267621	0.00108262	-89257	7	8	0.2	0.0801139
AC	6	24631884	T	C	6_24631884_T_C	C6orf62	-1.09719	0.267621	0.00108262	-89180	7	8	0.2	0.0801139
AC	6	24631960	C	T	6_24631960_C_T	C6orf62	-1.09719	0.267621	0.00108262	-89104	7	8	0.2	0.0801139
AC	6	24632105	C	T	6_24632105_C_T	C6orf62	-1.09719	0.267621	0.00108262	-88959	7	8	0.2	0.0801139
AC	6	24632107	T	C	6_24632107_T_C	C6orf62	-1.09719	0.267621	0.00108262	-88957	7	8	0.2	0.0801139
AC	6	24632137	C	G	6_24632137_C_G	C6orf62	-1.09719	0.267621	0.00108262	-88927	7	8	0.2	0.0801139
AC	6	24632532	G	A	6_24632532_G_A	C6orf62	-1.09719	0.267621	0.00108262	-88532	7	8	0.2	0.0801139
AC	6	24632624	TAA	T	6_24632624_TAA_T	C6orf62	-1.09719	0.267621	0.00108262	-88440	7	8	0.2	0.0801139
AC	6	24646504	C	T	6_24646504_C_T	C6orf62	-1.09719	0.267621	0.00108262	-74560	7	8	0.2	0.0801139
AC	6	24647152	TA	T	6_24647152_TA_T	C6orf62	-1.09719	0.267621	0.00108262	-73912	7	8	0.2	0.0801139
AC	6	24721040	G	C	6_24721040_G_C	C6orf62	-0.783078	0.178522	0.000620806	-24	9	13	0.325	0.0459396
AC	6	24721584	T	G	6_24721584_T_G	C6orf62	-0.783078	0.178522	0.000620806	520	9	13	0.325	0.0459396
AC	6	26501777	C	G	6_26501777_C_G	BTN3A1	-0.94859	0.176597	9.85527e-05	99312	13	18	0.473684	0.0185279
AC	6	26520747	A	C	6_26520747_A_C	BTN3A1	-0.92215	0.167535	7.76423e-05	118282	13	18	0.45	0.0145968
AC	6	26521435	C	G	6_26521435_C_G	BTN3A1	-0.92215	0.167535	7.76423e-05	118970	13	18	0.45	0.0145968
AC	6	26522675	A	T	6_26522675_A_T	BTN3A1	-0.92215	0.167535	7.76423e-05	120210	13	18	0.45	0.0145968
AC	6	26555289	C	A	6_26555289_C_A	RP11-457M11.5	0.999209	0.25005	0.0013263	-131180	8	10	0.25	0.0862095
AC	6	26870119	T	C	6_26870119_T_C	RP11-457M11.5	-1.05968	0.242436	0.000639584	183650	8	9	0.225	0.041573
AC	6	26871384	C	A	6_26871384_C_A	RP11-457M11.5	0.903792	0.219678	0.00105261	184915	12	15	0.394737	0.0684196
AC	6	26923976	T	C	6_26923976_T_C	RP11-457M11.5	0.985931	0.246125	0.00130112	237507	10	12	0.315789	0.0845728
AC	6	26924050	G	A	6_26924050_G_A	RP11-457M11.5	1.06521	0.219794	0.000259012	237581	10	12	0.3	0.0168358
AC	6	26924168	C	T	6_26924168_C_T	RP11-457M11.5	-1.10029	0.23143	0.000307933	237699	7	8	0.2	0.0200156
AC	6	27862127	A	G	6_27862127_A_G	ZKSCAN8	0.845424	0.194298	0.000664481	-247561	5	7	0.175	0.0112962
AC	6	28048624	T	C	6_28048624_T_C	ZKSCAN8	0.721661	0.207841	0.00373621	-61064	5	7	0.184211	0.0635156
AC	6	28092603	T	G	6_28092603_T_G	ZKSCAN8	0.721661	0.207841	0.00373621	-17085	5	7	0.184211	0.0635156
AC	6	28219826	G	A	6_28219826_G_A	ZKSCAN8	0.60334	0.158989	0.00197075	110138	9	13	0.325	0.0335027
AC	6	28226878	G	A	6_28226878_G_A	ZKSCAN8	-0.60334	0.158989	0.00197075	117190	9	13	0.325	0.0335027
AC	6	28351728	C	T	6_28351728_C_T	ZKSCAN8	0.617327	0.181352	0.00427839	242040	8	11	0.275	0.0727326
AC	6	33458734	C	T	6_33458734_C_T	B3GALT4	1.25213	0.468242	0.0181536	213817	4	4	0.1	0.0181536
AC	6	33458734	C	T	6_33458734_C_T	RGL2	-1.04212	0.483515	0.0490302	191633	4	4	0.1	0.0490302
AC	6	33458734	C	T	6_33458734_C_T	TAPBP	-0.811046	0.445648	0.0902135	176570	4	4	0.1	0.0902135
AC	6	33458734	C	T	6_33458734_C_T	ZBTB22	-0.995675	0.321499	0.0078795	173015	4	4	0.1	0.0078795
AC	6	41748263	C	T	6_41748263_C_T	FRS3	-1.0138	0.234811	0.000709109	625	9	11	0.275	0.0446739
AC	6	41755410	C	G	6_41755410_C_G	FRS3	-1.0138	0.234811	0.000709109	7772	9	11	0.275	0.0446739
AC	6	41856002	A	G	6_41856002_A_G	FRS3	-1.0138	0.234811	0.000709109	108364	9	11	0.275	0.0446739
AC	6	42739962	AT	A	6_42739962_AT_A	MEA1	-0.981093	0.253119	0.00167921	-241744	8	9	0.225	0.0856397
AC	6	42739994	A	G	6_42739994_A_G	MEA1	-1.24798	0.287041	0.000668918	-241712	7	7	0.184211	0.0341148
AC	6	42758850	T	C	6_42758850_T_C	MEA1	-0.988885	0.233173	0.000822398	-222856	10	11	0.289474	0.0419423
AC	6	43754783	GAC	G	6_43754783_GAC_G	RSPH9	-0.886258	0.224974	0.00148237	142000	11	13	0.325	0.0696714
AC	6	45163057	C	G	6_45163057_C_G	SUPT3H	1.24146	0.361019	0.00399284	-182633	9	9	0.225	0.0519069
AC	6	45344837	TCA	T	6_45344837_TCA_T	SUPT3H	1.24146	0.361019	0.00399284	-853	9	9	0.225	0.0519069
AC	6	45344854	T	A	6_45344854_T_A	SUPT3H	1.24146	0.361019	0.00399284	-836	9	9	0.225	0.0519069
AC	6	45387495	T	G	6_45387495_T_G	SUPT3H	1.42701	0.37066	0.00176784	41805	5	5	0.125	0.0229819
AC	6	45387899	G	A	6_45387899_G_A	SUPT3H	1.42701	0.37066	0.00176784	42209	5	5	0.125	0.0229819
AC	6	46057757	T	C	6_46057757_T_C	CLIC5	1.74302	0.416701	0.000920662	9625	6	6	0.15	0.0580017
AC	6	46057809	C	T	6_46057809_C_T	CLIC5	1.74302	0.416701	0.000920662	9677	6	6	0.15	0.0580017
AC	6	46644875	C	T	6_46644875_C_T	TDRD6	-1.05953	0.221863	0.000295843	-10737	7	7	0.175	0.0100587
AC	6	64355159	C	T	6_64355159_C_T	PTP4A1	0.731313	0.171616	0.000790575	123493	14	19	0.475	0.00711517
AC	6	64370746	T	C	6_64370746_T_C	PTP4A1	0.69678	0.193192	0.00286034	139080	13	17	0.425	0.0257431
AC	6	64426894	A	G	6_64426894_A_G	PTP4A1	0.631656	0.184584	0.00412773	195228	13	18	0.45	0.0371496
AC	6	64427095	C	T	6_64427095_C_T	PTP4A1	0.631656	0.184584	0.00412773	195429	13	18	0.45	0.0371496
AC	6	84534357	C	T	6_84534357_C_T	MRAP2	1.09153	0.217886	0.000191073	-209118	11	14	0.35	0.00687863
AC	6	96601494	A	G	6_96601494_A_G	FUT9	-1.15758	0.306812	0.00205794	137634	9	9	0.225	0.0843755
AC	6	96694770	A	C	6_96694770_A_C	FUT9	-1.15758	0.306812	0.00205794	230910	9	9	0.225	0.0843755
AC	6	107220091	G	A	6_107220091_G_A	C6orf203	1.04828	0.275141	0.00191281	-129316	11	11	0.275	0.0478203
AC	6	107220167	C	T	6_107220167_C_T	C6orf203	1.04828	0.275141	0.00191281	-129240	11	11	0.275	0.0478203
AC	6	107220247	A	T	6_107220247_A_T	C6orf203	1.04828	0.275141	0.00191281	-129160	11	11	0.275	0.0478203
AC	6	107220390	G	C	6_107220390_G_C	C6orf203	1.04828	0.275141	0.00191281	-129017	11	11	0.275	0.0478203
AC	6	107237052	G	A	6_107237052_G_A	C6orf203	1.00246	0.278681	0.00291492	-112355	10	10	0.25	0.072873
AC	6	110500355	C	G	6_110500355_C_G	WASF1	1.5709	0.416607	0.00206703	-852	5	5	0.125	0.0826812
AC	6	139413298	T	G	6_139413298_T_G	REPS1	-0.921333	0.220261	0.000920621	103900	14	16	0.4	0.0552373
AC	6	139918292	AGCTACTG	A	6_139918292_AGCTACTG_A	CITED2	-0.48389	0.123321	0.00152839	222535	7	11	0.275	0.0993453
AC	6	143973947	G	A	6_143973947_G_A	FUCA2	1.03317	0.248988	0.000982542	141120	7	8	0.2	0.0648478
AC	6	149404049	G	A	6_149404049_G_A	TAB2	0.652228	0.164227	0.00139171	-235014	9	11	0.305556	0.052885
AC	6	154824068	G	A	6_154824068_G_A	IPCEF1	1.16134	0.313966	0.00238231	146142	4	5	0.125	0.069087
AC	7	1032637	G	A	7_1032637_G_A	ZFAND2A	1.10649	0.24744	0.000526955	-167758	6	7	0.175	0.0743007
AC	7	1032805	G	C	7_1032805_G_C	ZFAND2A	1.10649	0.24744	0.000526955	-167590	6	7	0.175	0.0743007
AC	7	1067906	T	C	7_1067906_T_C	ZFAND2A	1.19946	0.232894	0.000147435	-132489	5	6	0.157895	0.0207883
AC	7	4723341	G	C	7_4723341_G_C	AP5Z1	-1.65335	0.310386	0.000106861	-91912	4	4	0.105263	0.0087626
AC	7	4723343	T	C	7_4723343_T_C	AP5Z1	-1.65335	0.310386	0.000106861	-91910	4	4	0.105263	0.0087626
AC	7	5553996	T	C	7_5553996_T_C	RP11-1275H24.2	0.84118	0.182364	0.000402664	88595	13	17	0.425	0.0785195
AC	7	5569843	C	A	7_5569843_C_A	RP11-1275H24.2	0.991621	0.177606	6.74394e-05	104442	8	10	0.25	0.0131507
AC	7	6208369	C	T	7_6208369_C_T	AIMP2	1.07486	0.2221	0.000262353	159493	8	8	0.2	0.0160035
AC	7	8367070	C	A	7_8367070_C_A	ICA1	-1.53843	0.347411	0.000572804	64861	4	4	0.1	0.0509796
AC	7	8367104	TG	T	7_8367104_TG_T	ICA1	-1.56026	0.360711	0.000698232	64895	4	4	0.111111	0.0621426
AC	7	12444013	C	T	7_12444013_C_T	VWDE	0.869704	0.201435	0.000709084	446	8	12	0.3	0.0389996
AC	7	12472851	T	C	7_12472851_T_C	VWDE	1.0235	0.171671	3.47489e-05	29284	10	14	0.35	0.00191119
AC	7	12476839	T	C	7_12476839_T_C	VWDE	1.0235	0.171671	3.47489e-05	33272	10	14	0.35	0.00191119
AC	7	12529753	T	A	7_12529753_T_A	VWDE	0.845615	0.207469	0.00113439	86186	7	11	0.275	0.0623915
AC	7	12529826	A	G	7_12529826_A_G	VWDE	0.845615	0.207469	0.00113439	86259	7	11	0.275	0.0623915
AC	7	12564883	T	C	7_12564883_T_C	VWDE	-1.09185	0.243835	0.000520829	121316	11	14	0.368421	0.0286456
AC	7	12564961	C	T	7_12564961_C_T	VWDE	-1.09185	0.243835	0.000520829	121394	11	14	0.368421	0.0286456
AC	7	12965037	C	T	7_12965037_C_T	AC011288.2	-1.20189	0.330427	0.00269131	-175979	5	6	0.15	0.0995785
AC	7	12965473	T	C	7_12965473_T_C	AC011288.2	-1.20189	0.330427	0.00269131	-175543	5	6	0.15	0.0995785
AC	7	17979793	G	A	7_17979793_G_A	HDAC9	-0.832774	0.181478	0.000421311	-146779	11	15	0.375	0.0172738
AC	7	25156881	T	C	7_25156881_T_C	C7orf31	0.797663	0.181192	0.00060212	-63094	10	13	0.325	0.049976
AC	7	25157307	A	G	7_25157307_A_G	C7orf31	0.797663	0.181192	0.00060212	-62668	10	13	0.325	0.049976
AC	7	25157685	AC	A	7_25157685_AC_A	C7orf31	0.797663	0.181192	0.00060212	-62290	10	13	0.325	0.049976
AC	7	26436774	G	A	7_26436774_G_A	AC004540.5	-1.12174	0.2176	0.000146135	-1439	14	17	0.425	0.0182669
AC	7	26438652	C	G	7_26438652_C_G	AC004540.5	-1.27927	0.240248	0.000107239	439	15	18	0.473684	0.0134049
AC	7	26438699	G	A	7_26438699_G_A	AC004540.5	-1.27927	0.240248	0.000107239	486	15	18	0.473684	0.0134049
AC	7	26438728	T	G	7_26438728_T_G	AC004540.5	-1.1501	0.259791	0.000574206	515	14	17	0.447368	0.0717757
AC	7	26439331	G	T	7_26439331_G_T	AC004540.5	-1.12174	0.2176	0.000146135	1118	14	17	0.425	0.0182669
AC	7	32246586	C	G	7_32246586_C_G	PDE1C	-1.01437	0.233351	0.00066989	-92355	5	6	0.15	0.0924448
AC	7	35735078	A	G	7_35735078_A_G	2022-09-07	-1.08003	0.264734	0.00112597	-105464	8	8	0.2	0.0484167
AC	7	39414126	G	C	7_39414126_G_C	RALA	-1.10898	0.272877	0.00116091	-248956	5	6	0.15	0.0673328
AC	7	44025343	G	A	7_44025343_G_A	AC004951.6	-1.10784	0.246644	0.000507222	-22122	12	17	0.472222	0.0390561
AC	7	50518392	C	T	7_50518392_C_T	FIGNL1	1.13711	0.232453	0.000237908	304	13	17	0.425	0.0280731
AC	7	50518435	C	CA	7_50518435_C_CA	FIGNL1	1.13711	0.232453	0.000237908	347	13	17	0.425	0.0280731
AC	7	64216275	C	T	7_64216275_C_T	ZNF273	-1.01469	0.246191	0.00103753	-114275	14	17	0.425	0.0622518
AC	7	64263022	TA	T	7_64263022_TA_T	ZNF273	-0.963992	0.217046	0.000558521	-67528	10	13	0.325	0.0335113
AC	7	64337501	A	G	7_64337501_A_G	ZNF273	-1.03141	0.234004	0.000595989	6951	11	14	0.368421	0.0357593
AC	7	64338217	G	A	7_64338217_G_A	ZNF273	1.10291	0.22418	0.000225826	7667	13	17	0.425	0.0135496
AC	7	64342994	T	G	7_64342994_T_G	ZNF273	-0.991128	0.224424	0.000586129	12444	11	14	0.35	0.0351677
AC	7	64343118	C	G	7_64343118_C_G	ZNF273	1.10291	0.22418	0.000225826	12568	13	17	0.425	0.0135496
AC	7	64348740	C	T	7_64348740_C_T	ZNF273	-0.991128	0.224424	0.000586129	18190	11	14	0.35	0.0351677
AC	7	64349160	C	G	7_64349160_C_G	ZNF273	-0.991128	0.224424	0.000586129	18610	11	14	0.35	0.0351677
AC	7	64349689	C	CT	7_64349689_C_CT	ZNF273	-0.991128	0.224424	0.000586129	19139	11	14	0.35	0.0351677
AC	7	64349723	C	T	7_64349723_C_T	ZNF273	-0.991128	0.224424	0.000586129	19173	11	14	0.35	0.0351677
AC	7	64349748	G	T	7_64349748_G_T	ZNF273	-1.00447	0.220967	0.000457343	19198	10	13	0.342105	0.0274406
AC	7	64349787	A	G	7_64349787_A_G	ZNF273	-0.991128	0.224424	0.000586129	19237	11	14	0.35	0.0351677
AC	7	64350188	C	A	7_64350188_C_A	ZNF273	1.10291	0.22418	0.000225826	19638	13	17	0.425	0.0135496
AC	7	64350317	A	AT	7_64350317_A_AT	ZNF273	-0.991128	0.224424	0.000586129	19767	11	14	0.35	0.0351677
AC	7	64363298	G	A	7_64363298_G_A	ZNF273	-0.991128	0.224424	0.000586129	32748	11	14	0.35	0.0351677
AC	7	64363299	C	A	7_64363299_C_A	ZNF273	-0.991128	0.224424	0.000586129	32749	11	14	0.35	0.0351677
AC	7	64408796	A	G	7_64408796_A_G	ZNF273	0.99586	0.22709	0.000622167	78246	14	19	0.475	0.03733
AC	7	65590921	G	A	7_65590921_G_A	RP5-1132H15.1	-0.691398	0.164695	0.000893913	-39077	12	16	0.421053	0.0393322
AC	7	73097654	C	T	7_73097654_C_T	VPS37D	0.738796	0.197188	0.0021677	15499	13	16	0.4	0.0953788
AC	7	74282488	T	C	7_74282488_T_C	GTF2IRD2B	0.508422	0.171964	0.0104098	-225876	11	12	0.3	0.0832784
AC	7	74282675	G	A	7_74282675_G_A	GTF2IRD2B	0.662129	0.199683	0.00509839	-225689	10	10	0.25	0.0407871
AC	7	74283220	C	T	7_74283220_C_T	GTF2IRD2B	0.457891	0.140707	0.00576401	-225144	9	12	0.333333	0.0461121
AC	7	75814902	C	T	7_75814902_C_T	HSPB1	0.93382	0.207002	0.000488648	-116959	10	11	0.275	0.0254097
AC	7	76022497	A	C	7_76022497_A_C	ZP3	0.861422	0.21232	0.00117657	-31727	14	17	0.425	0.0717708
AC	7	76140186	T	C	7_76140186_T_C	ZP3	-1.27016	0.309635	0.00107767	85962	9	9	0.225	0.0657379
AC	7	76178113	G	A	7_76178113_G_A	ZP3	1.1357	0.199215	5.47726e-05	123889	15	17	0.425	0.00334113
AC	7	76229194	C	G	7_76229194_C_G	ZP3	1.13397	0.205237	7.4787e-05	174970	13	15	0.416667	0.00456201
AC	7	76229947	C	T	7_76229947_C_T	ZP3	1.1422	0.20014	5.4186e-05	175723	14	16	0.421053	0.00330535
AC	7	76235700	G	A	7_76235700_G_A	ZP3	1.1357	0.199215	5.47726e-05	181476	15	17	0.425	0.00334113
AC	7	76239503	G	GC	7_76239503_G_GC	ZP3	1.14257	0.205328	6.97136e-05	185279	13	15	0.416667	0.00425253
AC	7	76250716	C	G	7_76250716_C_G	ZP3	1.13289	0.204535	7.299e-05	196492	11	13	0.40625	0.00445239
AC	7	76266035	T	C	7_76266035_T_C	ZP3	1.1357	0.199215	5.47726e-05	211811	15	17	0.425	0.00334113
AC	7	76178113	G	A	7_76178113_G_A	UPK3B	-1.03323	0.200365	0.000145678	38368	15	17	0.425	0.00772093
AC	7	76229194	C	G	7_76229194_C_G	UPK3B	-0.998612	0.216964	0.000410381	89449	13	15	0.416667	0.0217502
AC	7	76229947	C	T	7_76229947_C_T	UPK3B	-1.0155	0.209761	0.000261513	90202	14	16	0.421053	0.0138602
AC	7	76235700	G	A	7_76235700_G_A	UPK3B	-1.03323	0.200365	0.000145678	95955	15	17	0.425	0.00772093
AC	7	76239503	G	GC	7_76239503_G_GC	UPK3B	-1.02264	0.211829	0.000268264	99758	13	15	0.416667	0.014218
AC	7	76250716	C	G	7_76250716_C_G	UPK3B	-1.02904	0.205566	0.000192406	110971	11	13	0.40625	0.0101975
AC	7	76266035	T	C	7_76266035_T_C	UPK3B	-1.03323	0.200365	0.000145678	126290	15	17	0.425	0.00772093
AC	7	76366235	A	G	7_76366235_A_G	UPK3B	-0.816968	0.19877	0.00106098	226490	12	14	0.35	0.0562319
AC	7	76178113	G	A	7_76178113_G_A	POMZP3	-0.982543	0.263968	0.00227506	-76887	15	17	0.425	0.075077
AC	7	76178517	T	C	7_76178517_T_C	POMZP3	-1.19858	0.211101	5.70523e-05	-76483	7	9	0.225	0.00188273
AC	7	76199833	T	C	7_76199833_T_C	POMZP3	-1.0176	0.233288	0.000650775	-55167	11	13	0.325	0.0214756
AC	7	76229194	C	G	7_76229194_C_G	POMZP3	-1.02442	0.256792	0.00134399	-25806	13	15	0.416667	0.0443517
AC	7	76229947	C	T	7_76229947_C_T	POMZP3	-1.00333	0.26121	0.00179893	-25053	14	16	0.421053	0.0593647
AC	7	76235700	G	A	7_76235700_G_A	POMZP3	-0.982543	0.263968	0.00227506	-19300	15	17	0.425	0.075077
AC	7	76239503	G	GC	7_76239503_G_GC	POMZP3	-0.999543	0.266548	0.00215359	-15497	13	15	0.416667	0.0710685
AC	7	76250224	C	T	7_76250224_C_T	POMZP3	-1.23203	0.228764	9.60714e-05	-4776	5	7	0.205882	0.00317036
AC	7	76250716	C	G	7_76250716_C_G	POMZP3	-1.00483	0.261331	0.00178488	-4284	11	13	0.40625	0.058901
AC	7	76255998	T	C	7_76255998_T_C	POMZP3	-1.19909	0.21322	6.27674e-05	998	7	9	0.236842	0.00207132
AC	7	76266035	T	C	7_76266035_T_C	POMZP3	-0.982543	0.263968	0.00227506	11035	15	17	0.425	0.075077
AC	7	76266602	T	C	7_76266602_T_C	POMZP3	-1.18027	0.274629	0.000736823	11602	5	6	0.15	0.0243152
AC	7	76266847	G	C	7_76266847_G_C	POMZP3	-1.18027	0.274629	0.000736823	11847	5	6	0.15	0.0243152
AC	7	87103670	C	G	7_87103670_C_G	CROT	1.4245	0.33501	0.000804851	128673	7	7	0.175	0.0305843
AC	7	87105159	A	G	7_87105159_A_G	ABCB1	0.658493	0.163907	0.00127172	-237452	13	15	0.375	0.0152606
AC	7	97465096	G	A	7_97465096_G_A	ASNS	-0.863146	0.246981	0.00357203	-36758	8	10	0.25	0.0857287
AC	7	97501622	T	TGGCGCGGGGCGCAG	7_97501622_T_TGGCGCGGGGCGCAG	ASNS	-0.947168	0.261944	0.0028084	-232	10	11	0.275	0.0674016
AC	7	97501888	C	T	7_97501888_C_T	ASNS	-0.883275	0.221592	0.00135259	34	8	10	0.25	0.0324622
AC	7	99069343	G	T	7_99069343_G_T	CPSF4	-1.41472	0.393912	0.00294795	32798	4	4	0.1	0.056011
AC	7	99214004	A	G	7_99214004_A_G	CPSF4	-1.44124	0.392985	0.00253581	177459	4	4	0.105263	0.0481804
AC	7	99214543	C	G	7_99214543_C_G	CPSF4	-1.41472	0.393912	0.00294795	177998	4	4	0.1	0.056011
AC	7	99214674	G	T	7_99214674_G_T	CPSF4	-1.41472	0.393912	0.00294795	178129	4	4	0.1	0.056011
AC	7	99970188	C	T	7_99970188_C_T	PILRB	0.69782	0.173196	0.00124314	20389	7	8	0.210526	0.0584276
AC	7	99998607	G	A	7_99998607_G_A	PILRB	0.673766	0.173393	0.00164729	48808	8	9	0.225	0.0774226
AC	7	100025564	T	C	7_100025564_T_C	PILRB	0.673766	0.173393	0.00164729	75765	8	9	0.225	0.0774226
AC	7	100026415	T	TCA	7_100026415_T_TCA	PILRB	0.673766	0.173393	0.00164729	76616	8	9	0.225	0.0774226
AC	7	100026780	G	C	7_100026780_G_C	PILRB	0.673766	0.173393	0.00164729	76981	8	9	0.225	0.0774226
AC	7	100027339	C	G	7_100027339_C_G	PILRB	0.673766	0.173393	0.00164729	77540	8	9	0.225	0.0774226
AC	7	100076614	A	G	7_100076614_A_G	PILRB	0.673766	0.173393	0.00164729	126815	8	9	0.225	0.0774226
AC	7	100077273	A	G	7_100077273_A_G	PILRB	0.673766	0.173393	0.00164729	127474	8	9	0.225	0.0774226
AC	7	100081186	G	A	7_100081186_G_A	PILRB	0.673766	0.173393	0.00164729	131387	8	9	0.225	0.0774226
AC	7	100081306	C	T	7_100081306_C_T	PILRB	0.673766	0.173393	0.00164729	131507	8	9	0.225	0.0774226
AC	7	100081944	G	A	7_100081944_G_A	PILRB	0.673766	0.173393	0.00164729	132145	8	9	0.225	0.0774226
AC	7	100291200	C	T	7_100291200_C_T	MOSPD3	-1.52071	0.382087	0.00136867	81475	5	5	0.125	0.0629588
AC	7	107384455	A	G	7_107384455_A_G	DUS4L	-1.06531	0.281445	0.00200893	180526	12	13	0.325	0.0401786
AC	7	109309210	AT	A	7_109309210_AT_A	AC073071.1	0.618411	0.164823	0.00214497	71987	10	14	0.35	0.0386095
AC	7	110274567	A	G	7_110274567_A_G	AC003088.1	-1.08281	0.28494	0.00195033	99756	12	14	0.35	0.0858145
AC	7	110287705	G	A	7_110287705_G_A	AC003088.1	-1.08778	0.235834	0.000402781	112894	8	9	0.236842	0.0177224
AC	7	123505744	C	T	7_123505744_C_T	RP5-921G16.1	-1.44947	0.373389	0.00165977	-183442	9	10	0.25	0.086308
AC	7	128808371	G	GTA	7_128808371_G_GTA	TNPO3	1.66407	0.420493	0.00143075	113173	5	5	0.125	0.0887065
AC	7	129276055	T	TTTAA	7_129276055_T_TTTAA	RP11-448A19.1	1.18831	0.268925	0.0005834	24584	8	9	0.225	0.0402546
AC	7	129284182	A	G	7_129284182_A_G	RP11-448A19.1	1.23979	0.270669	0.000428085	32711	7	8	0.2	0.0295379
AC	7	129390401	G	A	7_129390401_G_A	RP11-448A19.1	1.23979	0.270669	0.000428085	138930	7	8	0.2	0.0295379
AC	7	129390595	T	G	7_129390595_T_G	RP11-448A19.1	1.23979	0.270669	0.000428085	139124	7	8	0.2	0.0295379
AC	7	129795015	TG	T	7_129795015_TG_T	UBE2H	0.961133	0.237704	0.00120876	202226	10	10	0.25	0.0979096
AC	7	134044755	A	G	7_134044755_A_G	AKR1B1	-0.336902	0.0809785	0.000961908	-99249	12	17	0.425	0.0856098
AC	7	135051159	TA	T	7_135051159_TA_T	TMEM140	0.784483	0.177533	0.000583322	218242	15	19	0.475	0.0268328
AC	7	135051254	G	A	7_135051254_G_A	TMEM140	0.784483	0.177533	0.000583322	218337	15	19	0.475	0.0268328
AC	7	135051979	C	T	7_135051979_C_T	TMEM140	0.784483	0.177533	0.000583322	219062	15	19	0.475	0.0268328
AC	7	140239503	A	G	7_140239503_A_G	NDUFB2	1.13155	0.263658	0.00074534	-157118	12	15	0.375	0.0268322
AC	7	140239551	C	G	7_140239551_C_G	NDUFB2	1.13155	0.263658	0.00074534	-157070	12	15	0.375	0.0268322
AC	7	140239809	C	T	7_140239809_C_T	NDUFB2	1.13155	0.263658	0.00074534	-156812	12	15	0.375	0.0268322
AC	7	140239972	C	T	7_140239972_C_T	NDUFB2	1.13155	0.263658	0.00074534	-156649	12	15	0.375	0.0268322
AC	7	140961899	A	C	7_140961899_A_C	TMEM178B	1.32105	0.321629	0.00106668	187867	8	8	0.2	0.0864011
AC	7	150494533	G	A	7_150494533_G_A	TMEM176A	1.07896	0.23219	0.000377315	-3089	10	12	0.3	0.0456551
AC	7	152133512	T	G	7_152133512_T_G	LINC01003	-0.442418	0.105159	0.000878309	-27359	10	14	0.35	0.0237143
AC	7	152372924	G	A	7_152372924_G_A	XRCC2	0.969189	0.248786	0.00161545	-326	12	14	0.35	0.0985425
AC	7	152373252	C	G	7_152373252_C_G	XRCC2	1.22233	0.248046	0.000222442	2	8	9	0.225	0.013569
AC	7	154649264	A	G	7_154649264_A_G	RP11-476H24.1	-0.89978	0.206173	0.000647996	-7929	15	20	0.5	0.0959034
AC	8	6590937	C	T	8_6590937_C_T	ANGPT2	-0.766526	0.170368	0.000499932	170007	7	7	0.175	0.0649912
AC	8	27323607	G	T	8_27323607_G_T	CHRNA2	-1.54554	0.346049	0.000532547	-13793	6	6	0.157895	0.0686986
AC	8	27560898	A	G	8_27560898_A_G	CHRNA2	-1.22417	0.275137	0.000550143	223498	10	11	0.275	0.0709684
AC	8	27749344	T	G	8_27749344_T_G	ELP3	1.06271	0.222165	0.000291496	-197846	10	10	0.25	0.0209877
AC	8	27749571	T	C	8_27749571_T_C	ELP3	1.06271	0.222165	0.000291496	-197619	10	10	0.25	0.0209877
AC	8	37660948	G	A	8_37660948_G_A	GPR124	-0.572411	0.155778	0.00250029	19239	13	17	0.425	0.0500058
AC	8	38155738	G	A	8_38155738_G_A	LSM1	0.650829	0.18451	0.00334829	121688	6	7	0.175	0.0736624
AC	8	40983919	T	G	8_40983919_T_G	ZMAT4	1.06377	0.24746	0.00073532	228567	7	8	0.2	0.0779439
AC	8	40984040	C	T	8_40984040_C_T	ZMAT4	1.07663	0.253641	0.000816532	228688	7	8	0.210526	0.0865524
AC	8	40984394	C	T	8_40984394_C_T	ZMAT4	1.06377	0.24746	0.00073532	229042	7	8	0.2	0.0779439
AC	8	56195769	T	C	8_56195769_T_C	RP11-386G21.1	-0.65527	0.162811	0.00125377	140851	10	12	0.3	0.0564197
AC	8	57918370	T	C	8_57918370_T_C	IMPAD1	-1.00836	0.230203	0.000628161	11967	10	12	0.3	0.0615598
AC	8	59135088	G	A	8_59135088_G_A	UBXN2B	0.958486	0.231888	0.00101383	-188735	5	6	0.15	0.0709681
AC	8	59234177	C	T	8_59234177_C_T	UBXN2B	-0.89242	0.217957	0.00109387	-89646	8	9	0.225	0.0765709
AC	8	59234765	C	T	8_59234765_C_T	UBXN2B	-0.89242	0.217957	0.00109387	-89058	8	9	0.225	0.0765709
AC	8	59249989	G	A	8_59249989_G_A	UBXN2B	-0.89242	0.217957	0.00109387	-73834	8	9	0.225	0.0765709
AC	8	59886312	T	A	8_59886312_T_A	TOX	1.34967	0.300674	0.000509999	-145286	5	6	0.157895	0.0377399
AC	8	71582366	A	G	8_71582366_A_G	XKR9	1.09528	0.184916	3.71614e-05	766	15	20	0.5	0.00100336
AC	8	71718106	T	C	8_71718106_T_C	XKR9	1.09528	0.184916	3.71614e-05	136506	15	20	0.5	0.00100336
AC	8	73493788	G	T	8_73493788_G_T	KCNB2	-1.80318	0.427015	0.000852041	44162	5	6	0.15	0.0792398
AC	8	73494578	T	C	8_73494578_T_C	KCNB2	-1.80318	0.427015	0.000852041	44952	5	6	0.15	0.0792398
AC	8	89311785	A	G	8_89311785_A_G	RP11-586K2.1	-1.24685	0.345888	0.00287118	-27280	4	4	0.1	0.0717795
AC	8	97284922	C	T	8_97284922_C_T	MTERFD1	-1.13276	0.292455	0.00168833	11084	12	13	0.325	0.0945465
AC	8	97305907	T	C	8_97305907_T_C	MTERFD1	-1.13276	0.292455	0.00168833	32069	12	13	0.325	0.0945465
AC	8	104476458	T	C	8_104476458_T_C	RP11-1C8.7	1.2559	0.249908	0.00018556	-17389	13	15	0.375	0.0176282
AC	8	104476769	T	C	8_104476769_T_C	RP11-1C8.7	1.2559	0.249908	0.00018556	-17078	13	15	0.375	0.0176282
AC	8	104511978	T	C	8_104511978_T_C	RP11-1C8.7	1.23659	0.218786	5.97023e-05	18131	12	14	0.35	0.00567172
AC	8	104512103	T	A	8_104512103_T_A	RP11-1C8.7	1.22615	0.235853	0.000134882	18256	11	13	0.342105	0.0128138
AC	8	104513343	C	G	8_104513343_C_G	RP11-1C8.7	1.23659	0.218786	5.97023e-05	19496	12	14	0.35	0.00567172
AC	8	104513395	T	C	8_104513395_T_C	RP11-1C8.7	1.23659	0.218786	5.97023e-05	19548	12	14	0.35	0.00567172
AC	8	104531387	A	G	8_104531387_A_G	RP11-1C8.7	1.24197	0.229175	9.04131e-05	37540	11	13	0.342105	0.00858924
AC	8	104658283	T	G	8_104658283_T_G	RP11-1C8.7	1.23659	0.218786	5.97023e-05	164436	12	14	0.35	0.00567172
AC	8	104658781	T	C	8_104658781_T_C	RP11-1C8.7	1.23659	0.218786	5.97023e-05	164934	12	14	0.35	0.00567172
AC	8	104672044	C	T	8_104672044_C_T	RP11-1C8.7	1.23659	0.218786	5.97023e-05	178197	12	14	0.35	0.00567172
AC	8	109595712	A	C	8_109595712_A_C	EIF3E	0.903287	0.232846	0.0016683	148150	10	13	0.325	0.0517173
AC	8	125955401	C	T	8_125955401_C_T	SQLE	-1.06105	0.274784	0.00172825	-55338	9	9	0.225	0.0933255
AC	8	125955586	C	G	8_125955586_C_G	SQLE	-1.06105	0.274784	0.00172825	-55153	9	9	0.225	0.0933255
AC	8	134255574	C	G	8_134255574_C_G	NDRG1	-1.22916	0.269132	0.000439119	-58691	4	5	0.125	0.0645505
AC	8	145682115	C	T	8_145682115_C_T	ARHGAP39	0.898693	0.23403	0.00180247	-229079	13	16	0.421053	0.0829136
AC	9	7845903	T	C	9_7845903_T_C	TMEM261	-0.790041	0.165935	0.000303991	-42477	11	12	0.3	0.0158075
AC	9	7845911	T	A	9_7845911_T_A	TMEM261	-0.790041	0.165935	0.000303991	-42469	11	12	0.3	0.0158075
AC	9	7845912	C	A	9_7845912_C_A	TMEM261	-0.790041	0.165935	0.000303991	-42468	11	12	0.3	0.0158075
AC	9	26772805	C	T	9_26772805_C_T	IFT74	1.22357	0.350722	0.00361531	-183566	4	4	0.1	0.0867674
AC	9	27529734	G	A	9_27529734_G_A	C9orf72	-1.27954	0.259642	0.000222336	-44130	13	15	0.375	0.0211219
AC	9	32958092	T	G	9_32958092_T_G	APTX	0.82145	0.195841	0.000900172	-67074	10	13	0.325	0.0900172
AC	9	33025251	G	C	9_33025251_G_C	APTX	-0.832367	0.194069	0.000749271	85	9	12	0.315789	0.0749271
AC	9	33447579	T	C	9_33447579_T_C	CHMP5	-0.992683	0.200375	0.000211811	182639	9	10	0.25	0.0154622
AC	9	34979252	CAGA	C	9_34979252_CAGA_C	UNC13B	-0.614159	0.176395	0.00366594	-182747	10	14	0.368421	0.0989804
AC	9	37700006	A	C	9_37700006_A_C	ZBTB5	-1.27068	0.304025	0.000926689	234610	8	8	0.210526	0.056528
AC	9	66458329	T	C	9_66458329_T_C	RP11-262H14.3	1.44166	0.362627	0.00138059	-95344	12	12	0.315789	0.00966413
AC	9	66522866	T	C	9_66522866_T_C	RP11-262H14.3	-1.51189	0.381765	0.0014228	-30807	5	5	0.125	0.0099596
AC	9	70590836	T	C	9_70590836_T_C	AL591479.1	1.24326	0.37948	0.00551728	-55753	8	8	0.2	0.0220691
AC	9	84386712	A	G	9_84386712_A_G	TLE1	0.986843	0.193993	0.000165614	82492	12	16	0.4	0.00861193
AC	9	86237895	GGA	G	9_86237895_GGA_G	UBQLN1	0.788804	0.176557	0.000531064	-85223	9	12	0.315789	0.032926
AC	9	86247059	A	T	9_86247059_A_T	UBQLN1	0.778137	0.174116	0.000529647	-76059	10	13	0.325	0.0328381
AC	9	86247074	T	C	9_86247074_T_C	UBQLN1	0.778137	0.174116	0.000529647	-76044	10	13	0.325	0.0328381
AC	9	86322740	C	G	9_86322740_C_G	UBQLN1	0.778137	0.174116	0.000529647	-378	10	13	0.325	0.0328381
AC	9	86323157	G	A	9_86323157_G_A	UBQLN1	0.778137	0.174116	0.000529647	39	10	13	0.325	0.0328381
AC	9	86324250	A	G	9_86324250_A_G	UBQLN1	0.778137	0.174116	0.000529647	1132	10	13	0.325	0.0328381
AC	9	94697108	C	A	9_94697108_C_A	SPTLC1	0.749146	0.200686	0.00222738	-180558	8	11	0.275	0.0957773
AC	9	94697948	C	T	9_94697948_C_T	SPTLC1	0.749146	0.200686	0.00222738	-179718	8	11	0.275	0.0957773
AC	9	94943570	G	A	9_94943570_G_A	CENPP	1.85218	0.410794	0.000490887	-144349	5	5	0.125	0.0132539
AC	9	95088204	A	G	9_95088204_A_G	CENPP	1.85218	0.410794	0.000490887	285	5	5	0.125	0.0132539
AC	9	95088204	A	G	9_95088204_A_G	ASPN	1.38709	0.347636	0.00134192	-156584	5	5	0.125	0.0456253
AC	9	95373251	T	C	9_95373251_T_C	ECM2	1.06337	0.205112	0.000138504	74314	11	13	0.325	0.00595567
AC	9	95397418	C	G	9_95397418_C_G	ECM2	1.06337	0.205112	0.000138504	98481	11	13	0.325	0.00595567
AC	9	95869726	G	A	9_95869726_G_A	NINJ1	0.818826	0.183398	0.000534063	-26844	13	19	0.475	0.0496679
AC	9	95871594	CCA	C	9_95871594_CCA_C	NINJ1	0.818826	0.183398	0.000534063	-24976	13	19	0.475	0.0496679
AC	9	95894886	C	T	9_95894886_C_T	NINJ1	0.80068	0.182768	0.000627537	-1684	12	16	0.4	0.0583609
AC	9	95894964	G	A	9_95894964_G_A	NINJ1	-0.80068	0.182768	0.000627537	-1606	12	16	0.4	0.0583609
AC	9	95895411	C	T	9_95895411_C_T	NINJ1	0.80068	0.182768	0.000627537	-1159	12	16	0.4	0.0583609
AC	9	95895796	C	T	9_95895796_C_T	NINJ1	0.80068	0.182768	0.000627537	-774	12	16	0.4	0.0583609
AC	9	95896099	G	A	9_95896099_G_A	NINJ1	0.80068	0.182768	0.000627537	-471	12	16	0.4	0.0583609
AC	9	95871150	C	T	9_95871150_C_T	C9orf129	-0.994951	0.242544	0.0010776	-237546	6	9	0.225	0.0926736
AC	9	99983263	C	G	9_99983263_C_G	RP11-498P14.5	1.16085	0.272384	0.000789849	-17719	13	15	0.394737	0.0442315
AC	9	99983312	C	T	9_99983312_C_T	RP11-498P14.5	1.26904	0.179987	5.76717e-06	-17670	14	17	0.425	0.000322962
AC	9	99983332	A	G	9_99983332_A_G	RP11-498P14.5	1.26601	0.179747	5.8348e-06	-17650	13	16	0.421053	0.000326749
AC	9	99983338	G	A	9_99983338_G_A	RP11-498P14.5	1.26601	0.179747	5.8348e-06	-17644	13	16	0.421053	0.000326749
AC	9	99983513	C	T	9_99983513_C_T	RP11-498P14.5	1.26904	0.179987	5.76717e-06	-17469	14	17	0.425	0.000322962
AC	9	99983761	G	A	9_99983761_G_A	RP11-498P14.5	1.26904	0.179987	5.76717e-06	-17221	14	17	0.425	0.000322962
AC	9	99983812	T	C	9_99983812_T_C	RP11-498P14.5	1.26904	0.179987	5.76717e-06	-17170	14	17	0.425	0.000322962
AC	9	99983847	G	T	9_99983847_G_T	RP11-498P14.5	1.26904	0.179987	5.76717e-06	-17135	14	17	0.425	0.000322962
AC	9	99983931	G	T	9_99983931_G_T	RP11-498P14.5	1.16085	0.272384	0.000789849	-17051	13	15	0.394737	0.0442315
AC	9	99984000	A	G	9_99984000_A_G	RP11-498P14.5	1.16085	0.272384	0.000789849	-16982	13	15	0.394737	0.0442315
AC	9	100001077	G	C	9_100001077_G_C	RP11-498P14.5	1.11123	0.25927	0.000753682	95	15	18	0.45	0.0422062
AC	9	100001079	C	G	9_100001079_C_G	RP11-498P14.5	1.26904	0.179987	5.76717e-06	97	14	17	0.425	0.000322962
AC	9	100001361	TG	T	9_100001361_TG_T	RP11-498P14.5	1.26904	0.179987	5.76717e-06	379	14	17	0.425	0.000322962
AC	9	100069900	A	G	9_100069900_A_G	RP11-498P14.5	-1.10545	0.222034	0.000202346	68918	13	16	0.4	0.0113314
AC	9	100157398	A	G	9_100157398_A_G	RP11-498P14.5	-1.11123	0.25927	0.000753682	156416	15	18	0.45	0.0422062
AC	9	100157643	C	T	9_100157643_C_T	RP11-498P14.5	-1.11123	0.25927	0.000753682	156661	15	18	0.45	0.0422062
AC	9	100175392	G	A	9_100175392_G_A	NCBP1	-1.47185	0.30903	0.000303056	-220571	9	9	0.225	0.0196986
AC	9	100175478	G	C	9_100175478_G_C	NCBP1	-1.47185	0.30903	0.000303056	-220485	9	9	0.225	0.0196986
AC	9	115272586	C	T	9_115272586_C_T	PTBP3	-1.35127	0.330606	0.00110943	176639	4	4	0.105263	0.0532526
AC	9	115332967	C	A	9_115332967_C_A	PTBP3	-1.34086	0.332317	0.00122906	237020	4	4	0.1	0.0589949
AC	9	115912931	C	T	9_115912931_C_T	SLC31A1	1.64377	0.372218	0.000586299	-70877	5	5	0.125	0.0263835
AC	9	118959731	G	A	9_118959731_G_A	PAPPA	-0.950446	0.250498	0.00197321	43648	14	20	0.5	0.0730088
AC	9	118966153	G	A	9_118966153_G_A	PAPPA	0.950446	0.250498	0.00197321	50070	14	20	0.5	0.0730088
AC	9	119646266	C	A	9_119646266_C_A	TRIM32	-0.824234	0.197146	0.00092439	196685	15	19	0.475	0.0600854
AC	9	119648444	A	T	9_119648444_A_T	TRIM32	-0.824234	0.197146	0.00092439	198863	15	19	0.475	0.0600854
AC	9	123605711	CGAAGGCGTGAGTAATA	C	9_123605711_CGAAGGCGTGAGTAATA_C	PSMD5-AS1	-0.992697	0.140461	5.61746e-06	18605	13	18	0.473684	0.000224698
AC	9	123606101	G	A	9_123606101_G_A	PSMD5-AS1	-0.862935	0.223153	0.00170924	18995	11	14	0.35	0.0683696
AC	9	123631642	G	C	9_123631642_G_C	PSMD5-AS1	-0.884179	0.175864	0.00018481	44536	14	19	0.475	0.0073924
AC	9	123639264	G	A	9_123639264_G_A	PSMD5-AS1	-0.828555	0.213431	0.00165932	52158	13	17	0.425	0.0663728
AC	9	123640230	A	G	9_123640230_A_G	PSMD5-AS1	-0.828555	0.213431	0.00165932	53124	13	17	0.425	0.0663728
AC	9	123648085	A	G	9_123648085_A_G	PSMD5-AS1	-0.828555	0.213431	0.00165932	60979	13	17	0.425	0.0663728
AC	9	123658983	G	A	9_123658983_G_A	PSMD5-AS1	-0.82923	0.213689	0.00166429	71877	12	16	0.421053	0.0665716
AC	9	123683569	C	T	9_123683569_C_T	PSMD5-AS1	-0.828555	0.213431	0.00165932	96463	13	17	0.425	0.0663728
AC	9	123691237	T	G	9_123691237_T_G	PSMD5-AS1	-0.828555	0.213431	0.00165932	104131	13	17	0.425	0.0663728
AC	9	123783934	T	C	9_123783934_T_C	PSMD5-AS1	0.997424	0.249447	0.00131981	196828	9	10	0.25	0.0527924
AC	9	123783993	A	G	9_123783993_A_G	PSMD5-AS1	0.997424	0.249447	0.00131981	196887	9	10	0.25	0.0527924
AC	9	130946340	C	A	9_130946340_C_A	SLC25A25	0.999887	0.236128	0.000832805	115854	10	12	0.3	0.0649588
AC	9	131683446	C	A	9_131683446_C_A	CRAT	1.02587	0.217578	0.000331685	-190022	15	19	0.475	0.0225546
AC	9	133769169	G	A	9_133769169_G_A	EXOSC2	1.27962	0.298526	0.000753017	200061	12	13	0.342105	0.0617474
AC	9	134353724	C	T	9_134353724_C_T	PPAPDC3	1.20091	0.259648	0.000393187	188643	11	13	0.342105	0.0467893
AC	9	134407085	C	T	9_134407085_C_T	PPAPDC3	-1.00635	0.201135	0.000193318	242004	11	14	0.35	0.0230048
AC	9	135016498	A	G	9_135016498_A_G	MED27	1.01137	0.24931	0.00117777	61203	10	12	0.315789	0.0824439
AC	9	135017491	C	G	9_135017491_C_G	MED27	0.991074	0.240038	0.00102293	62196	10	12	0.3	0.0716051
AC	9	135018369	A	G	9_135018369_A_G	MED27	1.0191	0.239461	0.000799069	63074	9	11	0.289474	0.0559348
AC	9	138173385	C	T	9_138173385_C_T	OLFM1	1.32269	0.298065	0.000562664	206117	6	6	0.15	0.0613304
AC	9	138173409	G	T	9_138173409_G_T	OLFM1	1.63728	0.36696	0.000537161	206141	4	4	0.105263	0.0585505
AC	9	139062855	C	A	9_139062855_C_A	QSOX2	-1.01931	0.18632	8.24334e-05	-74832	12	15	0.375	0.00882037
AC	9	140301447	C	T	9_140301447_C_T	TPRN	-1.15903	0.274273	0.000846935	206197	7	8	0.210526	0.0948567
AC	9	140302277	C	CGCGGGAG	9_140302277_C_CGCGGGAG	NELFB	-0.79445	0.186933	0.000808271	152652	8	11	0.323529	0.0792106
AC	9	141067670	G	A	9_141067670_G_A	FAM157B	1.56354	0.400929	0.00160238	-38967	4	4	0.105263	0.0448666
AC	10	3111211	G	A	10_3111211_G_A	PFKP	1.03425	0.219411	0.000332415	2686	11	14	0.368421	0.0658182
AC	10	3117132	G	C	10_3117132_G_C	PFKP	0.955629	0.212544	0.00050288	8607	12	16	0.4	0.0995702
AC	10	15252397	T	C	10_15252397_T_C	NMT2	-1.57638	0.372411	0.000835384	41705	16	16	0.4	0.0726784
AC	10	15264688	A	C	10_15264688_A_C	NMT2	-0.839378	0.203062	0.00101346	53996	10	14	0.35	0.088171
AC	10	17064992	G	A	10_17064992_G_A	CUBN	-1.38429	0.305097	0.0004649	-106838	8	9	0.225	0.0395165
AC	10	28768350	C	T	10_28768350_C_T	WAC-AS1	1.24597	0.221866	6.36498e-05	-53071	5	6	0.157895	0.00502833
AC	10	28768522	A	G	10_28768522_A_G	WAC-AS1	1.17312	0.236696	0.000210992	-52899	5	6	0.15	0.0166684
AC	10	28768751	G	A	10_28768751_G_A	WAC-AS1	1.17149	0.259781	0.000490183	-52670	5	6	0.157895	0.0387245
AC	10	35283453	C	A	10_35283453_C_A	CUL2	-1.34191	0.359238	0.00221635	-96117	7	7	0.175	0.0908704
AC	10	35304908	A	C	10_35304908_A_C	CUL2	-1.41497	0.380163	0.00227601	-74662	6	6	0.157895	0.0933164
AC	10	35329741	C	T	10_35329741_C_T	CUL2	-1.34191	0.359238	0.00221635	-49829	7	7	0.175	0.0908704
AC	10	35339956	C	T	10_35339956_C_T	CUL2	-1.34191	0.359238	0.00221635	-39614	7	7	0.175	0.0908704
AC	10	35390053	C	T	10_35390053_C_T	CUL2	-1.34191	0.359238	0.00221635	10483	7	7	0.175	0.0908704
AC	10	35390535	A	C	10_35390535_A_C	CUL2	-1.34191	0.359238	0.00221635	10965	7	7	0.175	0.0908704
AC	10	35416569	G	A	10_35416569_G_A	CUL2	-1.34191	0.359238	0.00221635	36999	7	7	0.175	0.0908704
AC	10	35507053	A	T	10_35507053_A_T	CUL2	-1.34191	0.359238	0.00221635	127483	7	7	0.175	0.0908704
AC	10	35507164	G	T	10_35507164_G_T	CUL2	-1.41497	0.380163	0.00227601	127594	6	6	0.157895	0.0933164
AC	10	36734783	G	A	10_36734783_G_A	NAMPTL	0.62213	0.151328	0.00105884	-78379	15	19	0.475	0.032824
AC	10	43552163	T	C	10_43552163_T_C	RET	1.48965	0.325198	0.00042786	-20312	9	9	0.236842	0.0543382
AC	10	45360594	G	C	10_45360594_G_C	RASSF4	0.686609	0.158205	0.00067898	-94625	11	17	0.425	0.0482076
AC	10	51827591	G	A	10_51827591_G_A	FAM21A	0.918036	0.197196	0.000371222	-57	11	17	0.425	0.0148489
AC	10	51827934	G	A	10_51827934_G_A	FAM21A	0.918036	0.197196	0.000371222	286	11	17	0.425	0.0148489
AC	10	51828424	A	G	10_51828424_A_G	FAM21A	0.909272	0.198713	0.000431916	776	10	16	0.421053	0.0172766
AC	10	56468045	T	G	10_56468045_T_G	RP11-257I14.1	0.946455	0.216841	0.000647313	222055	12	14	0.35	0.0304237
AC	10	71152091	T	C	10_71152091_T_C	HK1	1.35874	0.298521	0.000452328	122351	13	14	0.35	0.0547317
AC	10	72218685	C	T	10_72218685_C_T	EIF4EBP2	-1.32279	0.313856	0.000865529	54550	4	5	0.125	0.0683768
AC	10	77055114	A	G	10_77055114_A_G	SAMD8	1.82995	0.440425	0.000972112	195770	4	4	0.1	0.0272191
AC	10	88159997	G	A	10_88159997_G_A	WAPAL	1.18263	0.230662	0.000153831	-121575	10	10	0.25	0.0210748
AC	10	88249181	G	A	10_88249181_G_A	WAPAL	0.879605	0.171316	0.000151783	-32391	10	12	0.3	0.0207943
AC	10	88281344	C	G	10_88281344_C_G	WAPAL	0.879453	0.18248	0.000272429	-228	10	12	0.315789	0.0373228
AC	10	88617392	T	C	10_88617392_T_C	GLUD1	-1.56155	0.3837	0.0011481	-237231	5	6	0.15	0.0562569
AC	10	88625499	C	T	10_88625499_C_T	GLUD1	-1.56155	0.3837	0.0011481	-229124	5	6	0.15	0.0562569
AC	10	88648547	G	A	10_88648547_G_A	GLUD1	-1.54713	0.385006	0.0012693	-206076	5	6	0.157895	0.0621957
AC	10	88648670	C	T	10_88648670_C_T	GLUD1	-1.544	0.381976	0.00121175	-205953	5	6	0.157895	0.0593757
AC	10	88648672	G	A	10_88648672_G_A	GLUD1	-1.15078	0.234959	0.000235271	-205951	7	9	0.25	0.0115283
AC	10	88659047	C	T	10_88659047_C_T	GLUD1	-1.56155	0.3837	0.0011481	-195576	5	6	0.15	0.0562569
AC	10	91152321	C	CTTA	10_91152321_C_CTTA	IFIT1	-0.951197	0.225486	0.000859224	18	9	9	0.236842	0.0738933
AC	10	91152593	G	A	10_91152593_G_A	IFIT1	-0.951197	0.225486	0.000859224	290	9	9	0.236842	0.0738933
AC	10	91174674	C	G	10_91174674_C_G	IFIT1	-0.997012	0.206155	0.000263992	22371	8	8	0.2	0.0227033
AC	10	91174919	C	T	10_91174919_C_T	IFIT1	-0.997012	0.206155	0.000263992	22616	8	8	0.2	0.0227033
AC	10	91175016	T	A	10_91175016_T_A	IFIT1	-0.997012	0.206155	0.000263992	22713	8	8	0.2	0.0227033
AC	10	91175412	A	G	10_91175412_A_G	IFIT1	-0.997012	0.206155	0.000263992	23109	8	8	0.2	0.0227033
AC	10	91461268	T	G	10_91461268_T_G	KIF20B	-0.813465	0.211627	0.00178904	-99	12	15	0.375	0.0572493
AC	10	91965106	A	C	10_91965106_A_C	RP11-94M14.2	-1.23755	0.338377	0.00258714	-248821	6	7	0.175	0.0957242
AC	10	91973090	AT	A	10_91973090_AT_A	RP11-94M14.2	-1.33858	0.281345	0.000305918	-240837	5	6	0.15	0.011319
AC	10	93356949	A	C	10_93356949_A_C	PPP1R3C	-1.527	0.349409	0.000640504	-35862	7	7	0.175	0.0422733
AC	10	99115865	TG	T	10_99115865_TG_T	RRP12	1.1279	0.222314	0.000169805	-45006	8	10	0.25	0.0135844
AC	10	102851387	A	C	10_102851387_A_C	MRPL43	-0.78706	0.193606	0.00115813	104264	11	13	0.342105	0.0903341
AC	10	104245575	G	A	10_104245575_G_A	GBF1	1.1435	0.296491	0.00174407	240286	14	16	0.421053	0.0924357
AC	10	104251458	G	A	10_104251458_G_A	GBF1	1.28395	0.322037	0.0013501	246169	13	14	0.388889	0.0715553
AC	10	119564233	CT	C	10_119564233_CT_C	RP11-354M20.3	-0.688541	0.231235	0.0099837	-212765	13	17	0.425	0.0698859
AC	10	129798995	T	C	10_129798995_T_C	PTPRE	-0.936303	0.197194	0.000311552	93670	12	15	0.375	0.0252357
AC	10	129799173	T	A	10_129799173_T_A	PTPRE	-0.936303	0.197194	0.000311552	93848	12	15	0.375	0.0252357
AC	10	129800477	A	G	10_129800477_A_G	PTPRE	-0.938158	0.1986	0.000326147	95152	11	14	0.368421	0.0264179
AC	11	1651830	G	T	11_1651830_G_T	DUSP8	1.26453	0.231097	8.2271e-05	58680	14	15	0.375	0.0162897
AC	11	3160388	C	T	11_3160388_C_T	CARS	-1.23231	0.242907	0.000169889	81545	13	16	0.421053	0.0171588
AC	11	5788451	A	T	11_5788451_A_T	TRIM5	0.799878	0.228753	0.00355856	-171398	6	8	0.210526	0.056937
AC	11	5830163	G	A	11_5830163_G_A	TRIM5	1.41696	0.280227	0.000175209	-129686	5	5	0.125	0.00280334
AC	11	5830186	G	C	11_5830186_G_C	TRIM5	1.41696	0.280227	0.000175209	-129663	5	5	0.125	0.00280334
AC	11	6668751	T	C	11_6668751_T_C	RRP8	-1.65057	0.344175	0.000284846	43901	5	5	0.125	0.0273452
AC	11	9780891	C	T	11_9780891_C_T	SWAP70	1.52232	0.372354	0.00110699	95267	16	17	0.425	0.0431726
AC	11	17298656	C	T	11_17298656_C_T	RPS13	-1.10254	0.260856	0.000845688	199380	15	18	0.45	0.0735749
AC	11	18257123	A	C	11_18257123_A_C	LDHA	1.25804	0.302202	0.000957161	-158812	12	15	0.375	0.0411579
AC	11	18771648	C	G	11_18771648_C_G	PTPN5	-1.77614	0.468342	0.00198032	-42620	4	4	0.1	0.0831734
AC	11	18965720	C	A	11_18965720_C_A	ZDHHC13	-1.47983	0.349321	0.000829911	-172926	5	6	0.176471	0.0497947
AC	11	31255107	C	T	11_31255107_C_T	DNAJC24	0.597812	0.158735	0.00208596	-136280	11	15	0.375	0.0458911
AC	11	31263112	A	G	11_31263112_A_G	DNAJC24	0.597812	0.158735	0.00208596	-128275	11	15	0.375	0.0458911
AC	11	31263566	C	G	11_31263566_C_G	DNAJC24	0.579957	0.162997	0.00314992	-127821	12	16	0.4	0.0692982
AC	11	31391233	T	C	11_31391233_T_C	DNAJC24	-0.565424	0.165911	0.00424479	-154	11	15	0.394737	0.0933854
AC	11	31420580	G	A	11_31420580_G_A	DNAJC24	-0.597812	0.158735	0.00208596	29193	11	15	0.375	0.0458911
AC	11	31426544	A	T	11_31426544_A_T	DNAJC24	-0.597812	0.158735	0.00208596	35157	11	15	0.375	0.0458911
AC	11	31437137	C	G	11_31437137_C_G	DNAJC24	-0.793153	0.163511	0.000256898	45750	8	10	0.25	0.00565176
AC	11	31454975	A	G	11_31454975_A_G	DNAJC24	-0.793153	0.163511	0.000256898	63588	8	10	0.25	0.00565176
AC	11	31455606	T	A	11_31455606_T_A	DNAJC24	-0.739893	0.177545	0.000948928	64219	7	9	0.236842	0.0208764
AC	11	31961992	T	A	11_31961992_T_A	RP1-17K7.2	-1.43938	0.304009	0.00031957	-100872	14	15	0.375	0.0412245
AC	11	34892271	A	G	11_34892271_A_G	APIP	1.22531	0.222314	7.66248e-05	-45775	8	9	0.225	0.00827548
AC	11	34946712	A	G	11_34946712_A_G	APIP	1.22531	0.222314	7.66248e-05	8666	8	9	0.225	0.00827548
AC	11	34947693	A	G	11_34947693_A_G	APIP	1.22531	0.222314	7.66248e-05	9647	8	9	0.225	0.00827548
AC	11	34962899	T	G	11_34962899_T_G	APIP	1.22531	0.222314	7.66248e-05	24853	8	9	0.225	0.00827548
AC	11	34963763	T	C	11_34963763_T_C	APIP	1.22531	0.222314	7.66248e-05	25717	8	9	0.225	0.00827548
AC	11	63581514	G	A	11_63581514_G_A	RP11-21A7A.2	1.69982	0.363565	0.00035744	-221928	4	4	0.1	0.0275229
AC	11	64110805	A	G	11_64110805_A_G	RP11-783K16.14	-1.52868	0.338715	0.000486767	108981	6	6	0.15	0.0506238
AC	11	66657399	CAATA	C	11_66657399_CAATA_C	C11orf80	1.06073	0.274106	0.00170004	145477	4	6	0.15	0.0646015
AC	11	67204255	T	C	11_67204255_T_C	PPP1CA	-0.643891	0.168803	0.00189591	17298	12	17	0.425	0.0701487
AC	11	67251107	CTT	C	11_67251107_CTT_C	PPP1CA	-0.643891	0.168803	0.00189591	64150	12	17	0.425	0.0701487
AC	11	67174881	G	A	11_67174881_G_A	PITPNM1	-1.8526	0.422453	0.00062212	-98853	4	4	0.1	0.0410599
AC	11	71936225	GGCTCCTTGCGGGCTGGCGTGGACCGGGA	G	11_71936225_GGCTCCTTGCGGGCTGGCGTGGACCGGGA_G	LAMTOR1	-0.541028	0.173468	0.00754398	121792	6	7	0.175	0.0829838
AC	11	72284484	C	G	11_72284484_C_G	PDE2A	1.25352	0.321518	0.0016057	-101151	8	10	0.263158	0.0883135
AC	11	74459355	C	A	11_74459355_C_A	RNF169	1.44039	0.239949	3.23866e-05	-558	10	11	0.275	0.00116592
AC	11	74659789	G	C	11_74659789_G_C	RNF169	1.45278	0.266475	8.52797e-05	199876	10	11	0.289474	0.00307007
AC	11	74659933	G	A	11_74659933_G_A	RNF169	1.44039	0.239949	3.23866e-05	200020	10	11	0.275	0.00116592
AC	11	74660143	G	C	11_74660143_G_C	RNF169	1.44039	0.239949	3.23866e-05	200230	10	11	0.275	0.00116592
AC	11	74675896	T	G	11_74675896_T_G	RNF169	1.18677	0.259255	0.000430414	215983	9	10	0.263158	0.0154949
AC	11	74438126	C	T	11_74438126_C_T	XRRA1	0.782332	0.200665	0.00160588	-222119	12	17	0.425	0.0562058
AC	11	74459355	C	A	11_74459355_C_A	XRRA1	1.43053	0.21932	1.35059e-05	-200890	10	11	0.275	0.000472706
AC	11	74659789	G	C	11_74659789_G_C	XRRA1	1.4899	0.225427	1.17154e-05	-456	10	11	0.289474	0.000410039
AC	11	74659933	G	A	11_74659933_G_A	XRRA1	1.43053	0.21932	1.35059e-05	-312	10	11	0.275	0.000472706
AC	11	74660143	G	C	11_74660143_G_C	XRRA1	1.43053	0.21932	1.35059e-05	-102	10	11	0.275	0.000472706
AC	11	74675896	T	G	11_74675896_T_G	XRRA1	1.24015	0.220421	6.24844e-05	15651	9	10	0.263158	0.00218695
AC	11	74721673	G	A	11_74721673_G_A	XRRA1	1.20429	0.214397	6.35094e-05	61428	9	10	0.25	0.00222283
AC	11	74725298	G	A	11_74725298_G_A	XRRA1	1.24015	0.220421	6.24844e-05	65053	9	10	0.263158	0.00218695
AC	11	74739934	G	T	11_74739934_G_T	XRRA1	1.20429	0.214397	6.35094e-05	79689	9	10	0.25	0.00222283
AC	11	74747058	C	T	11_74747058_C_T	XRRA1	1.18656	0.222333	0.000104923	86813	10	11	0.275	0.0036723
AC	11	83017916	A	C	11_83017916_A_C	PCF11	-0.827159	0.203736	0.00117023	149886	9	11	0.275	0.0585115
AC	11	83018129	AT	A	11_83018129_AT_A	PCF11	-0.835756	0.204448	0.00110808	150099	9	11	0.289474	0.055404
AC	11	83023118	T	C	11_83023118_T_C	PCF11	-0.827159	0.203736	0.00117023	155088	9	11	0.275	0.0585115
AC	11	83023375	T	C	11_83023375_T_C	PCF11	-0.827159	0.203736	0.00117023	155345	9	11	0.275	0.0585115
AC	11	83030403	C	A	11_83030403_C_A	PCF11	-0.827159	0.203736	0.00117023	162373	9	11	0.275	0.0585115
AC	11	83030720	G	C	11_83030720_G_C	PCF11	-0.827159	0.203736	0.00117023	162690	9	11	0.275	0.0585115
AC	11	84584283	T	C	11_84584283_T_C	AP000857.3	0.827627	0.205276	0.00123659	-63450	15	19	0.475	0.0457538
AC	11	84601377	C	T	11_84601377_C_T	AP000857.3	-0.748276	0.184088	0.00115926	-46356	9	13	0.325	0.0428926
AC	11	84659660	T	C	11_84659660_T_C	AP000857.3	-0.736909	0.191957	0.00180658	11927	10	13	0.325	0.0668435
AC	11	84668923	A	G	11_84668923_A_G	AP000857.3	-0.82414	0.213052	0.00170506	21190	13	16	0.4	0.0630872
AC	11	85882691	C	A	11_85882691_C_A	C11orf73	-1.24937	0.324913	0.0017842	-130562	15	16	0.4	0.071368
AC	11	93307477	G	A	11_93307477_G_A	C11orf54	0.750525	0.198065	0.00199253	-167652	14	16	0.421053	0.0777087
AC	11	93300727	C	T	11_93300727_C_T	TAF1D	1.08293	0.288441	0.00213471	-175337	15	18	0.45	0.0832537
AC	11	93307477	G	A	11_93307477_G_A	TAF1D	1.25575	0.263192	0.000298272	-168587	14	16	0.421053	0.0116326
AC	11	105661240	G	A	11_105661240_G_A	MSANTD4	0.53429	0.126489	0.000849947	-231890	11	13	0.325	0.0594963
AC	11	105699048	A	G	11_105699048_A_G	MSANTD4	-0.53429	0.126489	0.000849947	-194082	11	13	0.325	0.0594963
AC	11	107799785	C	T	11_107799785_C_T	RP11-144G7.2	-1.38013	0.338729	0.00113752	-192626	5	5	0.131579	0.030713
AC	11	107830376	TAGAA	T	11_107830376_TAGAA_T	RP11-144G7.2	-1.52545	0.41121	0.00233228	-162035	4	4	0.1	0.0629716
AC	11	111690331	A	G	11_111690331_A_G	PPP2R1B	-0.789007	0.204696	0.00175181	53180	11	13	0.325	0.0630652
AC	11	111728911	A	G	11_111728911_A_G	PPP2R1B	-0.789007	0.204696	0.00175181	91760	11	13	0.325	0.0630652
AC	11	111730220	CT	C	11_111730220_CT_C	PPP2R1B	-0.836908	0.229016	0.0026022	93069	10	11	0.289474	0.0936792
AC	11	111783100	T	C	11_111783100_T_C	PPP2R1B	-0.789007	0.204696	0.00175181	145949	11	13	0.325	0.0630652
AC	11	113745608	C	G	11_113745608_C_G	ZBTB16	-1.48912	0.341847	0.000658217	-184707	4	4	0.105263	0.0572649
AC	11	117237207	C	G	11_117237207_C_G	PAFAH1B2	-0.71895	0.163166	0.000597597	222224	9	11	0.275	0.0316726
AC	11	118741157	T	C	11_118741157_T_C	RPS25	1.54636	0.334946	0.000399538	-147984	5	5	0.131579	0.0335612
AC	11	124733377	T	C	11_124733377_T_C	CCDC15	1.61012	0.397411	0.00118967	-90640	7	7	0.175	0.0535351
AC	11	129940728	C	T	11_129940728_C_T	ZBTB44	1.47393	0.363946	0.00119357	-243853	5	5	0.131579	0.0704206
AC	11	129940729	G	C	11_129940729_G_C	ZBTB44	1.47393	0.363946	0.00119357	-243852	5	5	0.131579	0.0704206
AC	11	129954341	T	A	11_129954341_T_A	ZBTB44	1.52786	0.345143	0.00057449	-230240	5	5	0.125	0.0338949
AC	11	129959078	A	G	11_129959078_A_G	ZBTB44	1.52786	0.345143	0.00057449	-225503	5	5	0.125	0.0338949
AC	11	129971030	A	AC	11_129971030_A_AC	ZBTB44	1.52786	0.345143	0.00057449	-213551	5	5	0.125	0.0338949
AC	11	129971381	C	CCT	11_129971381_C_CCT	ZBTB44	1.12686	0.268514	0.000896338	-213200	5	6	0.15	0.0528839
AC	11	129972124	T	C	11_129972124_T_C	ZBTB44	1.52786	0.345143	0.00057449	-212457	5	5	0.125	0.0338949
AC	11	129972240	G	A	11_129972240_G_A	ZBTB44	1.47393	0.363946	0.00119357	-212341	5	5	0.131579	0.0704206
AC	11	129973116	C	T	11_129973116_C_T	ZBTB44	1.47393	0.363946	0.00119357	-211465	5	5	0.131579	0.0704206
AC	11	130301497	GGAGC	G	11_130301497_GGAGC_G	ADAMTS15	-1.20681	0.26679	0.000477318	-17372	6	7	0.184211	0.0281618
AC	11	130301560	G	A	11_130301560_G_A	ADAMTS15	-1.20681	0.26679	0.000477318	-17309	6	7	0.184211	0.0281618
AC	12	2283392	A	G	12_2283392_A_G	DCP1B	0.846031	0.169215	0.000194606	169715	13	18	0.45	0.0282179
AC	12	6387628	C	T	12_6387628_C_T	NCAPD2	-1.34132	0.337336	0.00137888	-215380	7	8	0.2	0.0772173
AC	12	6876161	T	G	12_6876161_T_G	GNB3	-1.20169	0.270219	0.000552473	-73214	16	19	0.475	0.040883
AC	12	6999264	G	A	12_6999264_G_A	USP5	1.1538	0.249427	0.00039271	37972	9	9	0.225	0.0290605
AC	12	6999514	T	C	12_6999514_T_C	USP5	1.1538	0.249427	0.00039271	38222	9	9	0.225	0.0290605
AC	12	7001020	A	G	12_7001020_A_G	USP5	1.17731	0.289585	0.0011576	39728	8	8	0.2	0.0856624
AC	12	7011825	G	C	12_7011825_G_C	USP5	1.25872	0.283642	0.00056253	50533	7	7	0.184211	0.0416272
AC	12	7011947	G	T	12_7011947_G_T	USP5	1.17731	0.289585	0.0011576	50655	8	8	0.2	0.0856624
AC	12	7012055	T	G	12_7012055_T_G	USP5	1.17731	0.289585	0.0011576	50763	8	8	0.2	0.0856624
AC	12	7012189	A	G	12_7012189_A_G	USP5	1.1538	0.249427	0.00039271	50897	9	9	0.225	0.0290605
AC	12	7014076	C	G	12_7014076_C_G	USP5	1.17731	0.289585	0.0011576	52784	8	8	0.2	0.0856624
AC	12	7014107	T	A	12_7014107_T_A	USP5	1.1538	0.249427	0.00039271	52815	9	9	0.225	0.0290605
AC	12	7014607	A	G	12_7014607_A_G	USP5	1.1538	0.249427	0.00039271	53315	9	9	0.225	0.0290605
AC	12	7022823	G	A	12_7022823_G_A	USP5	1.17731	0.289585	0.0011576	61531	8	8	0.2	0.0856624
AC	12	7023300	A	C	12_7023300_A_C	USP5	1.1538	0.249427	0.00039271	62008	9	9	0.225	0.0290605
AC	12	7023804	T	G	12_7023804_T_G	USP5	1.12269	0.279552	0.00127535	62512	9	9	0.236842	0.0943759
AC	12	7023866	T	C	12_7023866_T_C	USP5	1.12269	0.279552	0.00127535	62574	9	9	0.236842	0.0943759
AC	12	8261446	AC	A	12_8261446_AC_A	FOXJ2	1.21791	0.272896	0.000535963	76147	12	13	0.325	0.0460928
AC	12	8261650	G	C	12_8261650_G_C	FOXJ2	-1.34773	0.23551	5.27202e-05	76351	13	14	0.35	0.00453394
AC	12	8261935	A	G	12_8261935_A_G	FOXJ2	1.34773	0.23551	5.27202e-05	76636	13	14	0.35	0.00453394
AC	12	8262572	T	G	12_8262572_T_G	FOXJ2	-1.34773	0.23551	5.27202e-05	77273	13	14	0.35	0.00453394
AC	12	9218000	T	C	12_9218000_T_C	PZP	1.24827	0.322787	0.00170874	-142966	11	12	0.3	0.0905632
AC	12	9218201	G	T	12_9218201_G_T	PZP	1.35159	0.320839	0.000868875	-142765	10	11	0.289474	0.0460504
AC	12	9218291	C	G	12_9218291_C_G	PZP	1.24827	0.322787	0.00170874	-142675	11	12	0.3	0.0905632
AC	12	10377708	C	G	12_10377708_C_G	GABARAPL1	-1.0472	0.271984	0.00176678	12651	5	5	0.131579	0.0477031
AC	12	11145309	T	G	12_11145309_T_G	RP11-711K1.8	1.24176	0.327729	0.00199374	-219817	12	13	0.325	0.091712
AC	12	11286790	A	C	12_11286790_A_C	RP11-711K1.8	1.48231	0.336531	0.000599383	-78336	14	15	0.375	0.0275716
AC	12	11323516	A	G	12_11323516_A_G	RP11-711K1.8	0.982574	0.249074	0.00146637	-41610	13	16	0.4	0.067453
AC	12	11323848	G	A	12_11323848_G_A	RP11-711K1.8	0.982574	0.249074	0.00146637	-41278	13	16	0.4	0.067453
AC	12	11323851	A	G	12_11323851_A_G	RP11-711K1.8	0.982574	0.249074	0.00146637	-41275	13	16	0.4	0.067453
AC	12	11324750	G	A	12_11324750_G_A	RP11-711K1.8	0.982574	0.249074	0.00146637	-40376	13	16	0.4	0.067453
AC	12	11325000	G	A	12_11325000_G_A	RP11-711K1.8	0.982574	0.249074	0.00146637	-40126	13	16	0.4	0.067453
AC	12	11329633	G	A	12_11329633_G_A	RP11-711K1.8	0.982574	0.249074	0.00146637	-35493	13	16	0.4	0.067453
AC	12	12599949	G	A	12_12599949_G_A	RP11-253I19.3	1.56351	0.346682	0.000489793	-38338	5	5	0.125	0.0382039
AC	12	12472528	G	C	12_12472528_G_C	DUSP16	1.80854	0.369615	0.000237356	-242789	6	6	0.15	0.0199379
AC	12	18377682	C	T	12_18377682_C_T	PIK3C2G	-1.39474	0.382953	0.00266655	-22866	6	6	0.15	0.0453313
AC	12	31226308	G	A	12_31226308_G_A	DDX11	-1.09037	0.200762	8.85077e-05	-474	13	18	0.5	0.0124796
AC	12	31226440	A	G	12_31226440_A_G	DDX11	-1.02088	0.202382	0.000179193	-342	14	19	0.475	0.0252662
AC	12	31226835	T	A	12_31226835_T_A	DDX11	-1.02088	0.202382	0.000179193	53	14	19	0.475	0.0252662
AC	12	31227175	ACAG	A	12_31227175_ACAG_A	DDX11	-1.0292	0.215754	0.000298822	393	12	16	0.444444	0.0421339
AC	12	31227461	C	G	12_31227461_C_G	DDX11	-1.02088	0.202382	0.000179193	679	14	19	0.475	0.0252662
AC	12	31227480	G	T	12_31227480_G_T	DDX11	-1.02088	0.202382	0.000179193	698	14	19	0.475	0.0252662
AC	12	31227521	T	G	12_31227521_T_G	DDX11	-1.02088	0.202382	0.000179193	739	14	19	0.475	0.0252662
AC	12	31248336	G	A	12_31248336_G_A	DDX11	-1.02088	0.202382	0.000179193	21554	14	19	0.475	0.0252662
AC	12	31270080	G	GAAA	12_31270080_G_GAAA	DDX11	-1.04384	0.202287	0.000144755	43298	12	16	0.444444	0.0204105
AC	12	42538530	C	G	12_42538530_C_G	PPHLN1	-1.35004	0.350733	0.00177037	-93719	8	8	0.222222	0.0708148
AC	12	42566282	T	C	12_42566282_T_C	PPHLN1	-1.40602	0.316618	0.000559239	-65967	8	8	0.210526	0.0223696
AC	12	47298133	A	C	12_47298133_A_C	AMIGO2	-1.16172	0.235485	0.000220191	-175601	13	17	0.425	0.00924802
AC	12	47298190	C	T	12_47298190_C_T	AMIGO2	-1.16172	0.235485	0.000220191	-175544	13	17	0.425	0.00924802
AC	12	47298224	T	C	12_47298224_T_C	AMIGO2	-1.16172	0.235485	0.000220191	-175510	13	17	0.425	0.00924802
AC	12	48117365	A	T	12_48117365_A_T	RPAP3	-0.969137	0.217904	0.000551996	17521	10	13	0.325	0.0689995
AC	12	48123178	A	G	12_48123178_A_G	RPAP3	-0.969137	0.217904	0.000551996	23334	10	13	0.325	0.0689995
AC	12	48135590	G	A	12_48135590_G_A	RPAP3	-1.06022	0.217128	0.000241878	35746	9	12	0.3	0.0302348
AC	12	49626039	C	A	12_49626039_C_A	TUBA1C	-1.30301	0.362091	0.00290669	23710	8	8	0.2	0.0930141
AC	12	49629491	G	C	12_49629491_G_C	TUBA1C	-1.3764	0.384192	0.0030004	27162	6	6	0.176471	0.0960128
AC	12	49664058	A	G	12_49664058_A_G	TUBA1C	-1.3441	0.354988	0.00200415	61729	8	8	0.2	0.0641328
AC	12	55433813	G	A	12_55433813_G_A	NEUROD4	1.09013	0.317593	0.00404304	20084	11	12	0.3	0.0849038
AC	12	56551339	C	CAAA	12_56551339_C_CAAA	RP11-603J24.5	1.17951	0.329159	0.00299554	27936	16	19	0.475	0.0629063
AC	12	56584247	TTTC	T	12_56584247_TTTC_T	RP11-603J24.5	1.23985	0.351782	0.00336738	60844	15	18	0.5	0.070715
AC	12	57487814	A	C	12_57487814_A_C	NAB2	-0.906019	0.234431	0.00171688	5137	12	12	0.3	0.0635246
AC	12	57667261	G	C	12_57667261_G_C	DDIT3	0.536041	0.132882	0.00123131	-247039	14	19	0.475	0.0566403
AC	12	57705853	C	T	12_57705853_C_T	DDIT3	-0.536041	0.132882	0.00123131	-208447	14	19	0.475	0.0566403
AC	12	57736138	T	A	12_57736138_T_A	DDIT3	0.536162	0.133295	0.00125959	-178162	13	18	0.473684	0.0579411
AC	12	57766305	C	T	12_57766305_C_T	DDIT3	-0.536041	0.132882	0.00123131	-147995	14	19	0.475	0.0566403
AC	12	58329935	G	C	12_58329935_G_C	RP11-620J15.3	-1.12307	0.277987	0.00121688	-23	15	19	0.475	0.0669284
AC	12	58334743	A	G	12_58334743_A_G	RP11-620J15.3	-1.12307	0.277987	0.00121688	4785	15	19	0.475	0.0669284
AC	12	58335142	A	G	12_58335142_A_G	RP11-620J15.3	-1.12307	0.277987	0.00121688	5184	15	19	0.475	0.0669284
AC	12	58336066	C	A	12_58336066_C_A	RP11-620J15.3	-1.22069	0.286342	0.000787935	6108	16	20	0.5	0.0433364
AC	12	65385026	A	G	12_65385026_A_G	LEMD3	0.668049	0.187779	0.00315277	-178325	14	19	0.475	0.081972
AC	12	69209289	A	C	12_69209289_A_C	MDM2	-1.00959	0.269748	0.00218468	7333	10	12	0.315789	0.0524323
AC	12	69573543	T	TTTTAA	12_69573543_T_TTTTAA	CPM	-0.926992	0.210515	0.000600805	208193	15	19	0.475	0.0294394
AC	12	69573809	C	T	12_69573809_C_T	CPM	-0.926992	0.210515	0.000600805	208459	15	19	0.475	0.0294394
AC	12	69576386	G	C	12_69576386_G_C	CPM	-0.926992	0.210515	0.000600805	211036	15	19	0.475	0.0294394
AC	12	69576551	T	G	12_69576551_T_G	CPM	-0.926992	0.210515	0.000600805	211201	15	19	0.475	0.0294394
AC	12	69576598	A	G	12_69576598_A_G	CPM	-0.926992	0.210515	0.000600805	211248	15	19	0.475	0.0294394
AC	12	75955371	T	C	12_75955371_T_C	GLIPR1L2	-1.01971	0.262948	0.00167274	170521	11	13	0.325	0.0869825
AC	12	75958858	C	T	12_75958858_C_T	GLIPR1L2	-1.01971	0.262948	0.00167274	174008	11	13	0.325	0.0869825
AC	12	75983590	C	T	12_75983590_C_T	GLIPR1L2	-1.01971	0.262948	0.00167274	198740	11	13	0.325	0.0869825
AC	12	76023110	C	A	12_76023110_C_A	GLIPR1L2	-1.01971	0.262948	0.00167274	238260	11	13	0.325	0.0869825
AC	12	76424000	A	T	12_76424000_A_T	PHLDA1	0.699989	0.175212	0.00132879	-3712	14	18	0.45	0.0690971
AC	12	83259968	C	CA	12_83259968_C_CA	TMTC2	0.77437	0.189607	0.0011163	179309	12	17	0.447368	0.0658617
AC	12	85251888	A	G	12_85251888_A_G	SLC6A15	1.1488	0.318796	0.00287816	-55506	13	15	0.394737	0.017269
AC	12	85271318	C	G	12_85271318_C_G	SLC6A15	1.05731	0.359198	0.010682	-36076	11	13	0.325	0.064092
AC	12	89885266	G	T	12_89885266_G_T	ATP2B1	1.66219	0.407499	0.00112744	-217342	5	5	0.125	0.0608818
AC	12	93773442	A	G	12_93773442_A_G	MRPL42	-0.853697	0.209871	0.00115259	-87822	8	9	0.225	0.0772235
AC	12	93785520	A	C	12_93785520_A_C	MRPL42	-0.853697	0.209871	0.00115259	-75744	8	9	0.225	0.0772235
AC	12	94070455	C	G	12_94070455_C_G	SOCS2	-1.39598	0.281417	0.000209299	106865	7	7	0.175	0.0198834
AC	12	94070990	A	G	12_94070990_A_G	SOCS2	-1.37059	0.332193	0.00102883	107400	6	6	0.157895	0.0977389
AC	12	94132186	T	A	12_94132186_T_A	SOCS2	-1.49342	0.334271	0.000531071	168596	5	5	0.125	0.0504517
AC	12	96881736	T	C	12_96881736_T_C	C12orf55	-0.795657	0.232522	0.00412942	-1617	12	16	0.421053	0.0743296
AC	12	97300657	C	G	12_97300657_C_G	NEDD1	0.96192	0.284608	0.00448967	-344	9	10	0.25	0.0808141
AC	12	101203535	G	A	12_101203535_G_A	GAS2L3	1.60507	0.402999	0.00136115	236074	4	4	0.1	0.0626129
AC	12	101205982	G	C	12_101205982_G_C	GAS2L3	1.60507	0.402999	0.00136115	238521	4	4	0.1	0.0626129
AC	12	101206630	A	G	12_101206630_A_G	GAS2L3	1.60507	0.402999	0.00136115	239169	4	4	0.1	0.0626129
AC	12	104020232	T	C	12_104020232_T_C	NT5DC3	1.02261	0.164626	2.26861e-05	-214743	14	20	0.5	0.0017922
AC	12	104020461	T	C	12_104020461_T_C	NT5DC3	1.02261	0.164626	2.26861e-05	-214514	14	20	0.5	0.0017922
AC	12	104021263	G	A	12_104021263_G_A	NT5DC3	1.02261	0.164626	2.26861e-05	-213712	14	20	0.5	0.0017922
AC	12	106739726	C	T	12_106739726_C_T	POLR3B	1.60074	0.295033	8.93912e-05	-11710	7	7	0.175	0.00661495
AC	12	106751805	G	A	12_106751805_G_A	POLR3B	1.60074	0.295033	8.93912e-05	369	7	7	0.175	0.00661495
AC	12	106751875	C	T	12_106751875_C_T	POLR3B	1.60074	0.295033	8.93912e-05	439	7	7	0.175	0.00661495
AC	12	106751910	GAGTGA	G	12_106751910_GAGTGA_G	POLR3B	1.60074	0.295033	8.93912e-05	474	7	7	0.175	0.00661495
AC	12	106779896	G	T	12_106779896_G_T	POLR3B	1.60074	0.295033	8.93912e-05	28460	7	7	0.175	0.00661495
AC	12	106780188	T	C	12_106780188_T_C	POLR3B	1.60074	0.295033	8.93912e-05	28752	7	7	0.175	0.00661495
AC	12	106900305	G	A	12_106900305_G_A	POLR3B	1.36954	0.336374	0.00114419	148869	8	8	0.2	0.0846701
AC	12	106912219	G	A	12_106912219_G_A	POLR3B	1.36954	0.336374	0.00114419	160783	8	8	0.2	0.0846701
AC	12	107381140	C	G	12_107381140_C_G	CRY1	0.776416	0.18518	0.000903158	-106467	12	16	0.4	0.056899
AC	12	110169146	T	C	12_110169146_T_C	GLTP	1.33568	0.349499	0.00186905	-149147	11	12	0.315789	0.0971906
AC	12	110170300	C	T	12_110170300_C_T	GLTP	1.34216	0.325662	0.00103801	-147993	6	7	0.175	0.0539765
AC	12	110181145	A	G	12_110181145_A_G	GLTP	1.79836	0.365304	0.000224492	-137148	5	5	0.125	0.0116736
AC	12	111020739	TCGC	T	12_111020739_TCGC_T	ARPC3	1.0932	0.365259	0.00968616	132527	4	4	0.105263	0.0968616
AC	12	110905869	G	A	12_110905869_G_A	PPTC7	0.817617	0.225205	0.00272807	-115256	9	12	0.315789	0.038193
AC	12	110939421	T	C	12_110939421_T_C	PPTC7	0.769133	0.22235	0.00383453	-81704	9	12	0.3	0.0536834
AC	12	112073916	A	G	12_112073916_A_G	ALDH2	-1.16798	0.342131	0.00419586	-130775	4	5	0.125	0.0629379
AC	12	112161022	C	T	12_112161022_C_T	ALDH2	-1.45388	0.38178	0.00191962	-43669	4	4	0.105263	0.0287943
AC	12	112191139	A	G	12_112191139_A_G	ALDH2	-1.16798	0.342131	0.00419586	-13552	4	5	0.125	0.0629379
AC	12	112204427	A	G	12_112204427_A_G	ALDH2	-1.16798	0.342131	0.00419586	-264	4	5	0.125	0.0629379
AC	12	112249884	T	G	12_112249884_T_G	ALDH2	-1.16798	0.342131	0.00419586	45193	4	5	0.125	0.0629379
AC	12	112280773	G	T	12_112280773_G_T	ALDH2	-1.37444	0.40018	0.00402645	76082	4	4	0.1	0.0603967
AC	12	112306919	AG	A	12_112306919_AG_A	ALDH2	-1.33826	0.417441	0.00634607	102228	4	4	0.105263	0.095191
AC	12	112342410	A	G	12_112342410_A_G	ALDH2	-1.33826	0.417441	0.00634607	137719	4	4	0.105263	0.095191
AC	12	119646714	C	T	12_119646714_C_T	HSPB8	-1.60627	0.334247	0.000279596	30267	4	4	0.1	0.0349495
AC	12	120033999	A	G	12_120033999_A_G	TMEM233	1.20374	0.267035	0.000491813	2735	7	8	0.2	0.0226234
AC	12	120067301	C	T	12_120067301_C_T	TMEM233	1.1686	0.262538	0.000548168	36037	5	6	0.157895	0.0252157
AC	12	120067561	T	C	12_120067561_T_C	TMEM233	1.1686	0.262538	0.000548168	36297	5	6	0.157895	0.0252157
AC	12	120067727	C	T	12_120067727_C_T	TMEM233	1.03089	0.196842	0.000125761	36463	6	8	0.2	0.00578501
AC	12	120068997	A	G	12_120068997_A_G	TMEM233	1.03089	0.196842	0.000125761	37733	6	8	0.2	0.00578501
AC	12	120186352	A	G	12_120186352_A_G	TMEM233	0.946736	0.199816	0.000317531	155088	7	9	0.225	0.0146064
AC	12	120186844	C	T	12_120186844_C_T	TMEM233	0.946736	0.199816	0.000317531	155580	7	9	0.225	0.0146064
AC	12	120187373	G	A	12_120187373_G_A	TMEM233	0.891437	0.210551	0.000833913	156109	8	10	0.25	0.03836
AC	12	120187484	A	G	12_120187484_A_G	TMEM233	0.946736	0.199816	0.000317531	156220	7	9	0.225	0.0146064
AC	12	120187869	G	A	12_120187869_G_A	TMEM233	0.891437	0.210551	0.000833913	156605	8	10	0.25	0.03836
AC	12	120242014	C	G	12_120242014_C_G	TMEM233	-1.68232	0.203585	9.37248e-07	210750	6	6	0.15	4.31134e-05
AC	12	120242262	C	T	12_120242262_C_T	TMEM233	-1.47967	0.285369	0.000138303	210998	6	6	0.157895	0.00636194
AC	12	120033999	A	G	12_120033999_A_G	RP11-768F21.1	1.22909	0.323913	0.00197211	1693	7	8	0.2	0.0907171
AC	12	122447128	C	T	12_122447128_C_T	WDR66	0.911212	0.170648	0.000104378	90924	10	12	0.3	0.00668019
AC	12	122461928	G	A	12_122461928_G_A	WDR66	0.911212	0.170648	0.000104378	105724	10	12	0.3	0.00668019
AC	12	122468273	C	T	12_122468273_C_T	WDR66	0.911212	0.170648	0.000104378	112069	10	12	0.3	0.00668019
AC	12	122469260	G	GCC	12_122469260_G_GCC	WDR66	0.911212	0.170648	0.000104378	113056	10	12	0.3	0.00668019
AC	12	123849212	G	A	12_123849212_G_A	PITPNM2	1.49718	0.237207	1.91735e-05	214650	5	5	0.131579	0.000728593
AC	12	124353657	T	C	12_124353657_T_C	DNAH10	0.913559	0.203654	0.000512912	106615	12	16	0.4	0.0338522
AC	12	124373456	C	A	12_124373456_C_A	DNAH10	0.954373	0.239916	0.00137424	126414	13	16	0.4	0.0906998
AC	12	127365093	T	C	12_127365093_T_C	RP11-575F12.1	-1.42613	0.368157	0.0016869	-179853	6	8	0.2	0.0910926
AC	12	132679861	T	C	12_132679861_T_C	EP400NL	1.17532	0.212723	7.47966e-05	111033	11	12	0.3	0.00508617
AC	12	132680311	AGAT	A	12_132680311_AGAT_A	EP400NL	1.17532	0.212723	7.47966e-05	111483	11	12	0.3	0.00508617
AC	12	132683148	T	C	12_132683148_T_C	EP400NL	1.17532	0.212723	7.47966e-05	114320	11	12	0.3	0.00508617
AC	12	132689052	T	A	12_132689052_T_A	EP400NL	1.13819	0.226513	0.00018577	120224	10	11	0.275	0.0126324
AC	12	132689436	C	T	12_132689436_C_T	EP400NL	1.13804	0.236083	0.000271884	120608	10	11	0.289474	0.0184881
AC	12	132690579	C	A	12_132690579_C_A	EP400NL	1.13804	0.236083	0.000271884	121751	10	11	0.289474	0.0184881
AC	12	132690684	G	A	12_132690684_G_A	EP400NL	1.13804	0.236083	0.000271884	121856	10	11	0.289474	0.0184881
AC	12	132674034	G	C	12_132674034_G_C	DDX51	-0.897139	0.222397	0.00123136	45154	14	19	0.475	0.0898893
AC	12	132688985	G	A	12_132688985_G_A	DDX51	-1.1301	0.178669	1.87482e-05	60105	15	19	0.475	0.00136862
AC	12	132689898	G	A	12_132689898_G_A	DDX51	-1.18921	0.177026	9.81866e-06	61018	15	19	0.5	0.000716762
AC	12	132689923	G	A	12_132689923_G_A	DDX51	-1.18921	0.177026	9.81866e-06	61043	15	19	0.5	0.000716762
AC	13	21871844	T	C	13_21871844_T_C	SAP18	-0.71697	0.170869	0.000897466	157191	10	11	0.275	0.0780795
AC	13	40229368	G	A	13_40229368_G_A	LHFP	-1.28487	0.291791	0.000600879	51703	13	15	0.375	0.0865266
AC	13	40229420	C	T	13_40229420_C_T	LHFP	-1.28487	0.291791	0.000600879	51755	13	15	0.375	0.0865266
AC	13	40229568	A	T	13_40229568_A_T	LHFP	-1.28487	0.291791	0.000600879	51903	13	15	0.375	0.0865266
AC	13	40229585	C	T	13_40229585_C_T	LHFP	-1.28487	0.291791	0.000600879	51920	13	15	0.375	0.0865266
AC	13	40229724	A	G	13_40229724_A_G	LHFP	-1.28487	0.291791	0.000600879	52059	13	15	0.375	0.0865266
AC	13	40229891	G	A	13_40229891_G_A	LHFP	-1.28487	0.291791	0.000600879	52226	13	15	0.375	0.0865266
AC	13	40229957	T	A	13_40229957_T_A	LHFP	-1.28487	0.291791	0.000600879	52292	13	15	0.375	0.0865266
AC	13	40230043	C	T	13_40230043_C_T	LHFP	-1.28487	0.291791	0.000600879	52378	13	15	0.375	0.0865266
AC	13	40230122	A	C	13_40230122_A_C	LHFP	-1.28487	0.291791	0.000600879	52457	13	15	0.375	0.0865266
AC	13	40230216	G	A	13_40230216_G_A	LHFP	-1.28487	0.291791	0.000600879	52551	13	15	0.375	0.0865266
AC	13	40230229	C	T	13_40230229_C_T	LHFP	-1.28487	0.291791	0.000600879	52564	13	15	0.375	0.0865266
AC	13	40230294	T	C	13_40230294_T_C	LHFP	-1.28487	0.291791	0.000600879	52629	13	15	0.375	0.0865266
AC	13	40230705	G	A	13_40230705_G_A	LHFP	-1.28487	0.291791	0.000600879	53040	13	15	0.375	0.0865266
AC	13	41063596	C	T	13_41063596_C_T	FOXO1	1.61258	0.350267	0.000409435	-177138	9	9	0.236842	0.0176057
AC	13	44453480	C	T	13_44453480_C_T	CCDC122	0.985887	0.212296	0.000379423	4417	13	18	0.45	0.0273185
AC	13	44648177	T	C	13_44648177_T_C	CCDC122	-0.9555	0.204235	0.000355407	199114	7	10	0.25	0.0255893
AC	13	44662798	G	A	13_44662798_G_A	CCDC122	-1.19669	0.27585	0.000681326	213735	6	7	0.175	0.0490555
AC	13	44663181	G	A	13_44663181_G_A	CCDC122	-1.19669	0.27585	0.000681326	214118	6	7	0.175	0.0490555
AC	13	48742061	C	A	13_48742061_C_A	ITM2B	0.733597	0.180894	0.00118073	-65233	11	12	0.3	0.0342412
AC	13	48758205	A	G	13_48758205_A_G	ITM2B	0.660848	0.163328	0.00120228	-49089	11	13	0.325	0.0348661
AC	13	51484445	C	T	13_51484445_C_T	RNASEH2B	0.925283	0.237641	0.00162202	631	10	13	0.325	0.0648808
AC	13	53022518	A	G	13_53022518_A_G	CKAP2	-0.647588	0.207012	0.00740459	-7046	13	19	0.475	0.0518321
AC	13	53029485	C	G	13_53029485_C_G	CKAP2	-0.877782	0.182129	0.000272368	-79	14	19	0.475	0.00190658
AC	13	53122400	A	G	13_53122400_A_G	CKAP2	-0.726125	0.226398	0.00632801	92836	11	14	0.35	0.0442961
AC	13	53144238	G	C	13_53144238_G_C	CKAP2	-0.742291	0.221504	0.00475323	114674	9	12	0.333333	0.0332726
AC	13	53174463	C	A	13_53174463_C_A	CKAP2	-0.789887	0.202667	0.00160977	144899	9	12	0.3	0.0112684
AC	13	53226118	A	G	13_53226118_A_G	CKAP2	-0.837816	0.281555	0.0100231	196554	9	10	0.25	0.0701617
AC	13	53227301	C	T	13_53227301_C_T	CKAP2	-0.726125	0.226398	0.00632801	197737	11	14	0.35	0.0442961
AC	13	66798610	G	T	13_66798610_G_T	PCDH9-AS1	0.681087	0.157648	0.000705307	-98696	16	20	0.5	0.0289176
AC	13	76259746	CA	C	13_76259746_CA_C	TBC1D4	-0.946256	0.223898	0.000846199	203496	13	16	0.4	0.0617725
AC	13	76175074	G	A	13_76175074_G_A	LMO7	-0.986364	0.230693	0.000768925	-19496	5	8	0.2	0.0461355
AC	13	98859682	G	A	13_98859682_G_A	FARP1	1.70792	0.371918	0.000418637	64866	4	4	0.1	0.0665633
AC	13	98859722	T	C	13_98859722_T_C	FARP1	1.70792	0.371918	0.000418637	64906	4	4	0.1	0.0665633
AC	13	98860561	A	C	13_98860561_A_C	FARP1	1.75612	0.384179	0.000435794	65745	4	4	0.117647	0.0692912
AC	13	108853323	G	A	13_108853323_G_A	TNFSF13B	0.65743	0.160132	0.00107046	-50265	9	12	0.3	0.0460298
AC	13	111358000	T	G	13_111358000_T_G	ANKRD10	0.875	0.203398	0.000730827	-209416	9	11	0.275	0.0635819
AC	13	111358488	G	A	13_111358488_G_A	ANKRD10	-0.818902	0.188921	0.000686068	-208928	12	15	0.375	0.0596879
AC	13	111358705	G	A	13_111358705_G_A	ANKRD10	-0.818902	0.188921	0.000686068	-208711	12	15	0.375	0.0596879
AC	13	111358968	CCAAA	C	13_111358968_CCAAA_C	ANKRD10	-0.818902	0.188921	0.000686068	-208448	12	15	0.375	0.0596879
AC	13	111365104	A	G	13_111365104_A_G	ANKRD10	-0.818902	0.188921	0.000686068	-202312	12	15	0.375	0.0596879
AC	13	111365589	T	G	13_111365589_T_G	ANKRD10	-0.818902	0.188921	0.000686068	-201827	12	15	0.375	0.0596879
AC	13	111367115	C	T	13_111367115_C_T	ANKRD10	-0.858853	0.210826	0.00113908	-200301	10	12	0.315789	0.0991
AC	13	113764610	T	C	13_113764610_T_C	F10	-0.931178	0.19796	0.000338705	-12518	9	10	0.25	0.0514832
AC	14	24549030	C	G	14_24549030_C_G	DHRS4	-1.10339	0.229636	0.000279949	124786	6	7	0.184211	0.0176368
AC	14	24600390	T	A	14_24600390_T_A	REC8	-0.95091	0.237084	0.00128834	-40672	8	11	0.275	0.0837421
AC	14	34848781	C	G	14_34848781_C_G	EAPP	-1.43951	0.264462	8.66195e-05	-160135	6	6	0.157895	0.00459083
AC	14	34848977	A	T	14_34848977_A_T	EAPP	-1.45155	0.355962	0.00113005	-159939	5	5	0.131579	0.0598926
AC	14	37641880	C	A	14_37641880_C_A	MIPOL1	-0.901079	0.253219	0.00314736	-25238	12	13	0.342105	0.0472104
AC	14	37667503	C	T	14_37667503_C_T	MIPOL1	0.857423	0.214861	0.00134055	385	9	10	0.25	0.0201083
AC	14	39493377	G	C	14_39493377_G_C	SEC23A	1.12643	0.299866	0.00212618	-85473	10	12	0.315789	0.0850472
AC	14	39499421	G	A	14_39499421_G_A	SEC23A	1.12643	0.299866	0.00212618	-79429	10	12	0.315789	0.0850472
AC	14	45247021	C	T	14_45247021_C_T	C14orf28	1.10489	0.312718	0.00330968	-119477	5	5	0.125	0.0264774
AC	14	45247021	C	T	14_45247021_C_T	RP11-857B24.5	1.34891	0.415514	0.00585483	-134045	5	5	0.125	0.0292741
AC	14	50862792	A	T	14_50862792_A_T	RP11-406H23.2	1.06094	0.213949	0.000209969	-52759	8	10	0.263158	0.0100785
AC	14	53161736	G	T	14_53161736_G_T	ERO1L	-1.01735	0.220631	0.000403862	-882	14	17	0.425	0.011712
AC	14	53174328	C	G	14_53174328_C_G	ERO1L	-1.07252	0.202183	0.00011122	11710	12	14	0.35	0.00322538
AC	14	53196740	A	C	14_53196740_A_C	ERO1L	-1.07252	0.202183	0.00011122	34122	12	14	0.35	0.00322538
AC	14	53197042	G	C	14_53197042_G_C	ERO1L	-1.07252	0.202183	0.00011122	34424	12	14	0.35	0.00322538
AC	14	59039168	G	A	14_59039168_G_A	RP11-517O13.1	0.544481	0.122334	0.000548587	173893	7	10	0.25	0.0131661
AC	14	71120447	A	AC	14_71120447_A_AC	MAP3K9	-1.02929	0.243783	0.000853	-155804	11	14	0.35	0.081888
AC	14	73414647	A	G	14_73414647_A_G	ZFYVE1	1.19584	0.206195	4.60655e-05	-79273	13	16	0.4	0.00594245
AC	14	88788507	G	C	14_88788507_G_C	PTPN21	0.784442	0.171367	0.000430464	-232570	11	14	0.35	0.0210927
AC	14	89358280	T	G	14_89358280_T_G	EML5	1.08888	0.253915	0.000750249	99184	7	8	0.2	0.0862786
AC	14	94515552	C	T	14_94515552_C_T	IFI27	4.77371	0.936013	0.000161679	-55630	4	4	0.105263	0.0231201
AC	14	96589155	C	T	14_96589155_C_T	ATG2B	1.18379	0.2827	0.000912528	-240658	6	6	0.15	0.0410638
AC	14	103244840	T	C	14_103244840_T_C	RP11-365N19.2	0.81778	0.194749	0.000892008	-155341	9	12	0.3	0.0704686
AC	14	104060626	AGGGAAAGGCCGCCGTGTG	A	14_104060626_AGGGAAAGGCCGCCGTGTG_A	XRCC3	-0.984147	0.229657	0.000754731	-121215	10	11	0.275	0.0958508
AC	14	104061646	G	A	14_104061646_G_A	XRCC3	-0.984147	0.229657	0.000754731	-120195	10	11	0.275	0.0958508
AC	14	104073551	G	A	14_104073551_G_A	XRCC3	0.934732	0.213965	0.000642499	-108290	12	14	0.35	0.0815974
AC	14	105557054	C	G	14_105557054_C_G	BRF1	0.830187	0.205716	0.0012274	-224872	7	9	0.225	0.0699618
AC	14	105559097	G	A	14_105559097_G_A	BRF1	0.830187	0.205716	0.0012274	-222829	7	9	0.225	0.0699618
AC	15	31439804	C	T	15_31439804_C_T	TRPM1	1.05151	0.250046	0.00088144	-13672	10	11	0.275	0.080211
AC	15	31440085	T	C	15_31440085_T_C	TRPM1	1.05151	0.250046	0.00088144	-13391	10	11	0.275	0.080211
AC	15	31440697	A	G	15_31440697_A_G	TRPM1	1.05151	0.250046	0.00088144	-12779	10	11	0.275	0.080211
AC	15	31441308	G	A	15_31441308_G_A	TRPM1	1.05151	0.250046	0.00088144	-12168	10	11	0.275	0.080211
AC	15	31637047	G	A	15_31637047_G_A	KLF13	1.00226	0.209104	0.00028624	17989	12	14	0.35	0.0326314
AC	15	31637837	C	T	15_31637837_C_T	KLF13	1.00226	0.209104	0.00028624	18779	12	14	0.35	0.0326314
AC	15	34354635	G	A	15_34354635_G_A	KATNBL1	-1.26519	0.250598	0.000177743	-147662	7	8	0.2	0.00710972
AC	15	37880048	T	C	15_37880048_T_C	RP11-720L8.1	-0.868678	0.2607	0.00493676	167662	11	15	0.416667	0.0789882
AC	15	40845952	A	G	15_40845952_A_G	C15orf57	-1.02825	0.207415	0.000210516	-11304	12	16	0.4	0.0164202
AC	15	40846615	C	T	15_40846615_C_T	C15orf57	-1.05066	0.204433	0.000150397	-10641	11	15	0.394737	0.011731
AC	15	40862064	C	T	15_40862064_C_T	C15orf57	-1.02825	0.207415	0.000210516	4808	12	16	0.4	0.0164202
AC	15	40882316	A	G	15_40882316_A_G	C15orf57	-1.02471	0.210246	0.000246017	25060	11	15	0.394737	0.0191893
AC	15	40986355	A	G	15_40986355_A_G	C15orf57	1.03767	0.254993	0.00114877	129099	12	15	0.375	0.0896041
AC	15	40987565	G	T	15_40987565_G_T	C15orf57	-1.07468	0.25225	0.000792044	130309	11	14	0.368421	0.0617794
AC	15	42623243	C	T	15_42623243_C_T	LRRC57	1.6833	0.367657	0.000429749	-217757	4	4	0.1	0.013752
AC	15	42647197	T	G	15_42647197_T_G	LRRC57	1.35715	0.346248	0.00154116	-193803	5	5	0.125	0.0493171
AC	15	42647200	G	T	15_42647200_G_T	LRRC57	1.6833	0.367657	0.000429749	-193800	4	4	0.1	0.013752
AC	15	42647363	G	C	15_42647363_G_C	LRRC57	1.67388	0.366156	0.00043547	-193637	4	4	0.105263	0.013935
AC	15	42647374	A	G	15_42647374_A_G	LRRC57	1.67388	0.366156	0.00043547	-193626	4	4	0.105263	0.013935
AC	15	42647594	A	T	15_42647594_A_T	LRRC57	1.6833	0.367657	0.000429749	-193406	4	4	0.1	0.013752
AC	15	44187869	C	T	15_44187869_C_T	STRC	1.08029	0.182707	3.78388e-05	177411	10	11	0.275	0.00124868
AC	15	44187991	C	A	15_44187991_C_A	STRC	-1.03746	0.240456	0.000713165	177533	10	11	0.289474	0.0235344
AC	15	45021227	G	T	15_45021227_G_T	TRIM69	1.45839	0.428699	0.00429659	41	5	5	0.125	0.0644489
AC	15	45068394	G	C	15_45068394_G_C	TRIM69	-1.2295	0.321084	0.00184147	47208	5	6	0.15	0.027622
AC	15	45076085	T	C	15_45076085_T_C	TRIM69	-1.2295	0.321084	0.00184147	54899	5	6	0.15	0.027622
AC	15	45076655	G	C	15_45076655_G_C	TRIM69	-1.45839	0.428699	0.00429659	55469	5	5	0.125	0.0644489
AC	15	45076680	C	CAG	15_45076680_C_CAG	TRIM69	-1.45839	0.428699	0.00429659	55494	5	5	0.125	0.0644489
AC	15	45570781	G	T	15_45570781_G_T	CTD-2651B20.3	1.14613	0.135698	7.24002e-07	-668	14	18	0.45	2.75121e-05
AC	15	45571209	C	G	15_45571209_C_G	CTD-2651B20.3	1.14613	0.135698	7.24002e-07	-240	14	18	0.45	2.75121e-05
AC	15	45571386	G	A	15_45571386_G_A	CTD-2651B20.3	1.14613	0.135698	7.24002e-07	-63	14	18	0.45	2.75121e-05
AC	15	45571398	C	G	15_45571398_C_G	CTD-2651B20.3	1.17186	0.253096	0.000389505	-51	15	18	0.45	0.0148012
AC	15	45571668	A	G	15_45571668_A_G	CTD-2651B20.3	1.14613	0.135698	7.24002e-07	219	14	18	0.45	2.75121e-05
AC	15	45572053	C	A	15_45572053_C_A	CTD-2651B20.3	1.14613	0.135698	7.24002e-07	604	14	18	0.45	2.75121e-05
AC	15	45572054	G	C	15_45572054_G_C	CTD-2651B20.3	1.14613	0.135698	7.24002e-07	605	14	18	0.45	2.75121e-05
AC	15	45572072	A	G	15_45572072_A_G	CTD-2651B20.3	1.14613	0.135698	7.24002e-07	623	14	18	0.45	2.75121e-05
AC	15	45579813	T	C	15_45579813_T_C	CTD-2651B20.3	1.14613	0.135698	7.24002e-07	8364	14	18	0.45	2.75121e-05
AC	15	45579822	G	A	15_45579822_G_A	CTD-2651B20.3	-1.17186	0.253096	0.000389505	8373	15	18	0.45	0.0148012
AC	15	45579948	C	T	15_45579948_C_T	CTD-2651B20.3	-1.17186	0.253096	0.000389505	8499	15	18	0.45	0.0148012
AC	15	45618730	G	A	15_45618730_G_A	CTD-2651B20.3	-1.17186	0.253096	0.000389505	47281	15	18	0.45	0.0148012
AC	15	45670316	G	A	15_45670316_G_A	CTD-2651B20.3	-1.17186	0.253096	0.000389505	98867	15	18	0.45	0.0148012
AC	15	45670851	G	A	15_45670851_G_A	CTD-2651B20.3	-1.17186	0.253096	0.000389505	99402	15	18	0.45	0.0148012
AC	15	45671325	A	G	15_45671325_A_G	CTD-2651B20.3	-1.17186	0.253096	0.000389505	99876	15	18	0.45	0.0148012
AC	15	45694318	G	T	15_45694318_G_T	CTD-2651B20.3	-1.17186	0.253096	0.000389505	122869	15	18	0.45	0.0148012
AC	15	45694516	G	T	15_45694516_G_T	CTD-2651B20.3	-1.17186	0.253096	0.000389505	123067	15	18	0.45	0.0148012
AC	15	45694579	C	T	15_45694579_C_T	CTD-2651B20.3	-1.17186	0.253096	0.000389505	123130	15	18	0.45	0.0148012
AC	15	45694610	C	T	15_45694610_C_T	CTD-2651B20.3	-1.17186	0.253096	0.000389505	123161	15	18	0.45	0.0148012
AC	15	45695382	G	A	15_45695382_G_A	CTD-2651B20.3	-1.11628	0.295319	0.00202982	123933	15	18	0.473684	0.0771332
AC	15	45695695	G	A	15_45695695_G_A	CTD-2651B20.3	-1.17186	0.253096	0.000389505	124246	15	18	0.45	0.0148012
AC	15	45695830	GT	G	15_45695830_GT_G	CTD-2651B20.3	-1.17186	0.253096	0.000389505	124381	15	18	0.45	0.0148012
AC	15	45748607	G	C	15_45748607_G_C	CTD-2651B20.3	-1.09964	0.147929	3.18506e-06	177158	16	20	0.5	0.000121032
AC	15	45996818	T	C	15_45996818_T_C	RP11-718O11.1	-0.76834	0.182769	0.000883857	-458	11	16	0.4	0.0415413
AC	15	45998096	A	G	15_45998096_A_G	RP11-718O11.1	-0.76834	0.182769	0.000883857	820	11	16	0.4	0.0415413
AC	15	66662359	T	C	15_66662359_T_C	TIPIN	-0.922644	0.252121	0.00257576	-16725	9	10	0.25	0.0927274
AC	15	66662696	C	T	15_66662696_C_T	TIPIN	-0.922644	0.252121	0.00257576	-16388	9	10	0.25	0.0927274
AC	15	67835059	TCGCCGCTACCGCCGTCGCCGC	T	15_67835059_TCGCCGCTACCGCCGTCGCCGC_T	MAP2K5	-0.936607	0.214715	0.000650633	12	10	12	0.3	0.019519
AC	15	68054098	T	C	15_68054098_T_C	MAP2K5	1.04265	0.272452	0.0018498	219051	15	19	0.475	0.055494
AC	15	68054388	G	A	15_68054388_G_A	MAP2K5	1.04265	0.272452	0.0018498	219341	15	19	0.475	0.055494
AC	15	68054996	A	G	15_68054996_A_G	MAP2K5	1.04265	0.272452	0.0018498	219949	15	19	0.475	0.055494
AC	15	68055013	T	A	15_68055013_T_A	MAP2K5	1.04265	0.272452	0.0018498	219966	15	19	0.475	0.055494
AC	15	68055570	A	G	15_68055570_A_G	MAP2K5	1.04265	0.272452	0.0018498	220523	15	19	0.475	0.055494
AC	15	76443664	A	G	15_76443664_A_G	NRG4	-1.03753	0.268339	0.00171102	91528	15	19	0.475	0.08384
AC	15	78423479	T	C	15_78423479_T_C	IDH3A	-0.775606	0.182451	0.000806506	-408	11	18	0.45	0.0911352
AC	15	81268852	G	A	15_81268852_G_A	MESDC2	1.1903	0.253406	0.000342992	-13367	9	10	0.25	0.0205795
AC	15	81270420	G	T	15_81270420_G_T	MESDC2	1.1903	0.253406	0.000342992	-11799	9	10	0.25	0.0205795
AC	15	83606232	T	C	15_83606232_T_C	RP11-382A20.4	0.521101	0.146469	0.00315204	-241702	13	17	0.425	0.0535847
AC	15	88649208	A	G	15_88649208_A_G	NTRK3	1.57014	0.385437	0.00113927	-150791	5	5	0.131579	0.0831667
AC	15	89857711	A	ATACAAG	15_89857711_A_ATACAAG	RLBP1	0.59432	0.140727	0.000851269	92729	13	16	0.421053	0.0783167
AC	15	94130822	T	C	15_94130822_T_C	RP11-739G5.1	-1.48955	0.250311	3.54267e-05	-2274	7	8	0.2	0.00148792
AC	15	100273207	C	CG	15_100273207_C_CG	LYSMD4	-1.0915	0.246902	0.000581126	-559	11	12	0.3	0.0528825
AC	15	100273422	C	G	15_100273422_C_G	LYSMD4	-1.0915	0.246902	0.000581126	-344	11	12	0.3	0.0528825
AC	15	100273607	G	C	15_100273607_G_C	LYSMD4	-1.0915	0.246902	0.000581126	-159	11	12	0.3	0.0528825
AC	15	100273617	T	C	15_100273617_T_C	LYSMD4	-1.0915	0.246902	0.000581126	-149	11	12	0.3	0.0528825
AC	15	100274144	T	C	15_100274144_T_C	LYSMD4	-1.0915	0.246902	0.000581126	378	11	12	0.3	0.0528825
AC	15	100912913	T	C	15_100912913_T_C	RP11-168G16.2	1.17542	0.270399	0.000669882	-231	12	14	0.35	0.0696677
AC	15	101109818	G	A	15_101109818_G_A	LINS	1.25661	0.310092	0.00118771	-33601	16	18	0.45	0.0760134
AC	15	101125082	C	T	15_101125082_C_T	LINS	-1.10456	0.226754	0.000247267	-18337	14	17	0.425	0.0158251
AC	16	760161	G	C	16_760161_G_C	FBXL16	-1.31109	0.259107	0.000174068	4332	7	11	0.289474	0.0268065
AC	16	760298	A	G	16_760298_A_G	FBXL16	-1.24112	0.252912	0.00023111	4469	8	12	0.3	0.0355909
AC	16	778820	G	A	16_778820_G_A	NARFL	1.10128	0.250368	0.000606375	-12509	10	14	0.368421	0.0939881
AC	16	783864	C	A	16_783864_C_A	NARFL	1.146	0.239783	0.000293772	-7465	11	15	0.375	0.0455347
AC	16	783865	T	C	16_783865_T_C	NARFL	1.146	0.239783	0.000293772	-7464	11	15	0.375	0.0455347
AC	16	790647	G	T	16_790647_G_T	NARFL	1.146	0.239783	0.000293772	-682	11	15	0.375	0.0455347
AC	16	2033373	A	G	16_2033373_A_G	SYNGR3	0.824484	0.140504	4.08852e-05	-6288	10	12	0.3	0.00535596
AC	16	2033429	G	A	16_2033429_G_A	SYNGR3	0.880935	0.171199	0.00014867	-6232	9	10	0.25	0.0194758
AC	16	2033757	A	G	16_2033757_A_G	SYNGR3	0.699041	0.123027	5.66236e-05	-5904	12	16	0.4	0.00741769
AC	16	2033799	G	C	16_2033799_G_C	SYNGR3	0.880935	0.171199	0.00014867	-5862	9	10	0.25	0.0194758
AC	16	2034661	T	C	16_2034661_T_C	SYNGR3	0.666731	0.154713	0.000720245	-5000	12	16	0.421053	0.0943521
AC	16	2054155	G	A	16_2054155_G_A	SYNGR3	0.679205	0.131399	0.000142436	14494	12	16	0.4	0.0186591
AC	16	2054872	A	G	16_2054872_A_G	SYNGR3	0.631567	0.12134	0.000133374	15211	12	18	0.45	0.017472
AC	16	3019425	G	T	16_3019425_G_T	HCFC1R1	0.979692	0.212222	0.000399833	-54606	7	8	0.2	0.0403831
AC	16	3174545	A	G	16_3174545_A_G	ZNF213	0.925563	0.220505	0.000894929	-5233	7	10	0.25	0.0868081
AC	16	3199713	C	T	16_3199713_C_T	ZNF213	1.20703	0.248419	0.000253041	19935	10	12	0.3	0.024545
AC	16	3208911	G	A	16_3208911_G_A	ZNF213	0.931091	0.217305	0.000755573	29133	8	11	0.289474	0.0732906
AC	16	3740342	G	T	16_3740342_G_T	DNASE1	-0.814853	0.223148	0.00261639	78613	10	11	0.275	0.0889573
AC	16	8768228	C	T	16_8768228_C_T	TMEM186	1.49119	0.361714	0.00103549	-123277	4	4	0.1	0.0983716
AC	16	11504940	A	G	16_11504940_A_G	RP11-396B14.2	-1.40286	0.333566	0.000880806	214906	10	10	0.25	0.081915
AC	16	12070183	G	A	16_12070183_G_A	RP11-166B2.1	1.19847	0.269002	0.000543906	-317	15	19	0.475	0.0565662
AC	16	12070422	T	C	16_12070422_T_C	RP11-166B2.1	-1.23784	0.258994	0.000293708	-78	12	14	0.35	0.0305456
AC	16	12071213	C	T	16_12071213_C_T	RP11-166B2.1	1.19847	0.269002	0.000543906	713	15	19	0.475	0.0565662
AC	16	12071341	T	C	16_12071341_T_C	RP11-166B2.1	1.23784	0.258994	0.000293708	841	12	14	0.35	0.0305456
AC	16	12072203	G	A	16_12072203_G_A	RP11-166B2.1	1.19847	0.269002	0.000543906	1703	15	19	0.475	0.0565662
AC	16	14540040	T	C	16_14540040_T_C	PARN	-0.735209	0.262385	0.0141241	-186545	8	9	0.225	0.0988687
AC	16	16043888	C	T	16_16043888_C_T	ABCC1	0.680199	0.164203	0.000996159	454	12	16	0.4	0.0298848
AC	16	16044086	GA	G	16_16044086_GA_G	ABCC1	0.680199	0.164203	0.000996159	652	12	16	0.4	0.0298848
AC	16	16044291	C	T	16_16044291_C_T	ABCC1	0.646291	0.141277	0.000432871	857	12	18	0.45	0.0129861
AC	16	19374944	C	A	16_19374944_C_A	CCP110	1.10933	0.241274	0.000414182	-160189	16	19	0.475	0.0269218
AC	16	21065501	A	G	16_21065501_A_G	LYRM1	-1.27617	0.271577	0.000341748	154311	15	19	0.475	0.00888545
AC	16	21094438	A	G	16_21094438_A_G	LYRM1	-1.166	0.29998	0.00164355	183248	5	6	0.15	0.0427323
AC	16	21094849	T	C	16_21094849_T_C	LYRM1	-1.09478	0.306379	0.00305627	183659	6	7	0.184211	0.079463
AC	16	23016867	G	A	16_23016867_G_A	USP31	-1.0167	0.277125	0.00252919	-143724	12	14	0.368421	0.0834633
AC	16	31017554	T	C	16_31017554_T_C	STX1B	-1.17623	0.246928	0.000302682	-4395	14	16	0.4	0.0118046
AC	16	31021078	C	T	16_31021078_C_T	STX1B	1.14808	0.251126	0.00043529	-871	13	15	0.394737	0.0169763
AC	16	31022639	G	A	16_31022639_G_A	STX1B	1.14808	0.251126	0.00043529	690	13	15	0.394737	0.0169763
AC	16	31044683	A	G	16_31044683_A_G	STX1B	1.15338	0.282068	0.00110562	22734	13	15	0.375	0.0431192
AC	16	31044897	G	A	16_31044897_G_A	STX1B	1.15338	0.282068	0.00110562	22948	13	15	0.375	0.0431192
AC	16	30868485	A	G	16_30868485_A_G	STX4	1.4081	0.321175	0.000623461	-175725	9	10	0.277778	0.0230681
AC	16	49910164	T	C	16_49910164_T_C	ZNF423	1.63072	0.367099	0.000557706	18334	4	5	0.125	0.051309
AC	16	49917285	T	TG	16_49917285_T_TG	ZNF423	1.63072	0.367099	0.000557706	25455	4	5	0.125	0.051309
AC	16	50079250	T	TTA	16_50079250_T_TTA	HEATR3	1.00308	0.207788	0.000268393	-20602	10	12	0.315789	0.0171772
AC	16	50079253	C	A	16_50079253_C_A	HEATR3	1.00308	0.207788	0.000268393	-20599	10	12	0.315789	0.0171772
AC	16	50079390	T	C	16_50079390_T_C	HEATR3	0.971786	0.205797	0.000327261	-20462	10	12	0.3	0.0209447
AC	16	50099747	A	G	16_50099747_A_G	HEATR3	-0.96386	0.218339	0.000588167	-105	10	12	0.315789	0.0376427
AC	16	50099777	C	T	16_50099777_C_T	HEATR3	0.971786	0.205797	0.000327261	-75	10	12	0.3	0.0209447
AC	16	50100253	T	A	16_50100253_T_A	HEATR3	0.971786	0.205797	0.000327261	401	10	12	0.3	0.0209447
AC	16	50101434	A	AG	16_50101434_A_AG	HEATR3	0.971786	0.205797	0.000327261	1582	10	12	0.3	0.0209447
AC	16	50101526	TAACTC	T	16_50101526_TAACTC_T	HEATR3	0.971786	0.205797	0.000327261	1674	10	12	0.3	0.0209447
AC	16	56459589	G	C	16_56459589_G_C	NUDT21	-1.34825	0.223468	3.07379e-05	-26522	4	5	0.131579	0.0038115
AC	16	56459727	C	G	16_56459727_C_G	NUDT21	-1.33858	0.239428	6.65506e-05	-26384	5	6	0.166667	0.00825227
AC	16	57701250	T	C	16_57701250_T_C	POLR2C	-0.551922	0.137744	0.00129845	204951	13	19	0.475	0.0727132
AC	16	58896394	A	G	16_58896394_A_G	GOT2	0.945376	0.218321	0.000691914	128133	9	11	0.275	0.040131
AC	16	66696454	C	T	16_66696454_C_T	NAE1	2.21994	0.562209	0.00145575	-210705	4	4	0.1	0.0480397
AC	16	66982994	C	T	16_66982994_C_T	FAM96B	2.1151	0.500775	0.000850531	14691	6	6	0.15	0.0212633
AC	16	67394411	T	C	16_67394411_T_C	FHOD1	1.45409	0.413946	0.00344679	112850	4	4	0.1	0.0413615
AC	16	67425198	A	G	16_67425198_A_G	FHOD1	1.45409	0.413946	0.00344679	143637	4	4	0.1	0.0413615
AC	16	68389772	C	T	16_68389772_C_T	RP11-615I2.1	-0.891467	0.215234	0.000997273	-233643	14	20	0.5	0.0628282
AC	16	70052345	G	C	16_70052345_G_C	EXOSC6	-0.798324	0.202834	0.00149272	-233488	11	14	0.35	0.0388107
AC	16	70148042	G	C	16_70148042_G_C	EXOSC6	-0.824216	0.180987	0.000450251	-137791	12	16	0.421053	0.0117065
AC	16	70148335	A	G	16_70148335_A_G	EXOSC6	-0.789249	0.179176	0.000599156	-137498	12	16	0.4	0.0155781
AC	16	70148508	G	A	16_70148508_G_A	EXOSC6	-0.824216	0.180987	0.000450251	-137325	12	16	0.421053	0.0117065
AC	16	70148952	T	G	16_70148952_T_G	EXOSC6	-0.824216	0.180987	0.000450251	-136881	12	16	0.421053	0.0117065
AC	16	70273605	G	C	16_70273605_G_C	EXOSC6	-0.774815	0.191419	0.00119853	-12228	11	14	0.35	0.0311618
AC	16	70302034	G	T	16_70302034_G_T	EXOSC6	-0.809348	0.193687	0.000928332	16201	11	14	0.368421	0.0241366
AC	16	70323126	C	T	16_70323126_C_T	EXOSC6	-0.687063	0.187475	0.00254886	37293	11	15	0.375	0.0662704
AC	16	70472713	C	T	16_70472713_C_T	EXOSC6	-0.796749	0.230212	0.0038207	186880	12	14	0.35	0.0993382
AC	16	71345348	C	T	16_71345348_C_T	CALB2	-0.971655	0.221369	0.000617392	-47268	13	16	0.4	0.034574
AC	16	71345781	G	C	16_71345781_G_C	CALB2	-0.971655	0.221369	0.000617392	-46835	13	16	0.4	0.034574
AC	16	71346050	G	T	16_71346050_G_T	CALB2	-0.971655	0.221369	0.000617392	-46566	13	16	0.4	0.034574
AC	16	71346116	G	C	16_71346116_G_C	CALB2	-0.964342	0.222723	0.00069251	-46500	12	15	0.394737	0.0387806
AC	16	71348951	T	C	16_71348951_T_C	CALB2	-0.971655	0.221369	0.000617392	-43665	13	16	0.4	0.034574
AC	16	71350049	C	T	16_71350049_C_T	CALB2	-1.12711	0.276159	0.00112221	-42567	12	14	0.368421	0.0628438
AC	16	71353719	G	A	16_71353719_G_A	CALB2	-0.994551	0.227595	0.000641009	-38897	14	17	0.425	0.0358965
AC	16	71354087	G	A	16_71354087_G_A	CALB2	-0.994551	0.227595	0.000641009	-38529	14	17	0.425	0.0358965
AC	16	71354479	C	G	16_71354479_C_G	CALB2	-0.994551	0.227595	0.000641009	-38137	14	17	0.425	0.0358965
AC	16	71360615	A	G	16_71360615_A_G	CALB2	-0.994551	0.227595	0.000641009	-32001	14	17	0.425	0.0358965
AC	16	71560153	T	C	16_71560153_T_C	CALB2	-1.20235	0.29354	0.00109056	167537	5	6	0.15	0.0610714
AC	16	71742000	C	G	16_71742000_C_G	IST1	0.685763	0.170538	0.00126255	-177136	12	17	0.447368	0.0921662
AC	16	71778072	G	A	16_71778072_G_A	IST1	0.685763	0.170538	0.00126255	-141064	12	17	0.447368	0.0921662
AC	16	75313381	CTTG	C	16_75313381_CTTG_C	CFDP1	-1.0187	0.235335	0.000693925	-154002	15	20	0.5	0.0686986
AC	16	75313485	G	A	16_75313485_G_A	CFDP1	-1.0187	0.235335	0.000693925	-153898	15	20	0.5	0.0686986
AC	16	75410798	C	A	16_75410798_C_A	CFDP1	-1.0187	0.235335	0.000693925	-56585	15	20	0.5	0.0686986
AC	16	75419647	T	TA	16_75419647_T_TA	CFDP1	-1.0187	0.235335	0.000693925	-47736	15	20	0.5	0.0686986
AC	16	75455942	T	C	16_75455942_T_C	CFDP1	-1.0187	0.235335	0.000693925	-11441	14	19	0.5	0.0686986
AC	16	75467021	G	C	16_75467021_G_C	CFDP1	-1.0187	0.235335	0.000693925	-362	15	20	0.5	0.0686986
AC	16	75488935	C	T	16_75488935_C_T	CFDP1	-1.0187	0.235335	0.000693925	21552	15	20	0.5	0.0686986
AC	16	75489322	G	T	16_75489322_G_T	CFDP1	-1.0187	0.235335	0.000693925	21939	15	20	0.5	0.0686986
AC	16	75489642	G	A	16_75489642_G_A	CFDP1	-1.0187	0.235335	0.000693925	22259	14	19	0.5	0.0686986
AC	16	75490053	T	C	16_75490053_T_C	CFDP1	-1.0187	0.235335	0.000693925	22670	14	19	0.5	0.0686986
AC	16	75590092	G	C	16_75590092_G_C	CFDP1	-1.52197	0.35292	0.000716013	122709	6	7	0.184211	0.0708853
AC	16	78157648	C	CG	16_78157648_C_CG	WWOX	-0.920773	0.219708	0.000906461	24338	11	13	0.325	0.0906461
AC	16	84178388	G	T	16_84178388_G_T	MBTPS1	2.04458	0.446483	0.000429049	27877	4	4	0.1	0.0991103
AC	16	85221153	G	C	16_85221153_G_C	ZDHHC7	1.11553	0.232068	0.000278924	176012	13	17	0.447368	0.0437911
AC	16	85221154	A	G	16_85221154_A_G	ZDHHC7	1.11553	0.232068	0.000278924	176013	13	17	0.447368	0.0437911
AC	16	87398516	T	G	16_87398516_T_G	FBXO31	1.09238	0.264221	0.00101196	-24850	11	16	0.444444	0.0991721
AC	16	87426307	T	C	16_87426307_T_C	FBXO31	1.08973	0.263458	0.00100825	2941	12	17	0.447368	0.0988085
AC	16	87668766	T	G	16_87668766_T_G	JPH3	-1.33845	0.287375	0.000369788	32273	14	14	0.35	0.0695201
AC	16	87668767	T	C	16_87668767_T_C	JPH3	-1.33845	0.287375	0.000369788	32274	14	14	0.35	0.0695201
AC	16	87668812	C	A	16_87668812_C_A	JPH3	-1.33845	0.287375	0.000369788	32319	14	14	0.35	0.0695201
AC	16	87668830	G	A	16_87668830_G_A	JPH3	-1.33845	0.287375	0.000369788	32337	14	14	0.35	0.0695201
AC	16	87668887	C	A	16_87668887_C_A	JPH3	-1.33845	0.287375	0.000369788	32394	14	14	0.35	0.0695201
AC	16	87668893	A	G	16_87668893_A_G	JPH3	-1.33845	0.287375	0.000369788	32400	14	14	0.35	0.0695201
AC	16	87668937	A	T	16_87668937_A_T	JPH3	-1.33845	0.287375	0.000369788	32444	14	14	0.35	0.0695201
AC	16	88228199	C	T	16_88228199_C_T	BANP	-1.29149	0.256764	0.000184045	245349	12	13	0.325	0.053373
AC	16	88772815	C	T	16_88772815_C_T	GALNS	1.16137	0.264817	0.000621875	-150563	7	10	0.25	0.0615656
AC	16	89733424	C	T	16_89733424_C_T	CPNE7	0.978829	0.219367	0.00053683	91248	10	14	0.368421	0.0520725
AC	16	90083239	A	G	16_90083239_A_G	GAS8	1.39331	0.257976	9.34552e-05	-2798	5	5	0.125	0.0110277
AC	16	90085139	A	C	16_90085139_A_C	GAS8	1.39331	0.257976	9.34552e-05	-898	5	5	0.125	0.0110277
AC	17	259304	A	G	17_259304_A_G	C17orf97	0.827473	0.192151	0.000724561	-814	10	14	0.35	0.0847736
AC	17	259648	G	A	17_259648_G_A	C17orf97	0.865584	0.188769	0.000424068	-470	10	14	0.368421	0.049616
AC	17	260142	G	T	17_260142_G_T	C17orf97	0.827473	0.192151	0.000724561	24	10	14	0.35	0.0847736
AC	17	260182	T	C	17_260182_T_C	C17orf97	0.827473	0.192151	0.000724561	64	10	14	0.35	0.0847736
AC	17	1090830	A	G	17_1090830_A_G	YWHAE	0.839717	0.188234	0.000537885	-212842	13	16	0.421053	0.0484096
AC	17	1094119	C	T	17_1094119_C_T	YWHAE	0.816393	0.189347	0.000717236	-209553	12	14	0.35	0.0645512
AC	17	1530711	C	A	17_1530711_C_A	WDR81	-1.23395	0.241589	0.000159437	-89106	10	11	0.275	0.0232778
AC	17	1926337	T	C	17_1926337_T_C	DPH1	-1.21848	0.250112	0.000247006	-7067	12	15	0.394737	0.0365569
AC	17	1934199	T	G	17_1934199_T_G	DPH1	-1.0771	0.180295	3.40329e-05	795	14	18	0.45	0.00503687
AC	17	1945621	G	T	17_1945621_G_T	DPH1	-1.25086	0.265148	0.00033002	12217	10	10	0.25	0.048843
AC	17	4437214	C	T	17_4437214_C_T	MED11	-0.743108	0.158164	0.00034227	-197509	10	14	0.368421	0.0369652
AC	17	5334850	G	A	17_5334850_G_A	NUP88	0.887973	0.198494	0.000525134	11890	7	8	0.2	0.01943
AC	17	6376356	C	G	17_6376356_C_G	MED31	1.10617	0.248008	0.000538716	-178598	10	11	0.275	0.0447134
AC	17	6376448	C	A	17_6376448_C_A	MED31	1.10617	0.248008	0.000538716	-178506	10	11	0.275	0.0447134
AC	17	6939522	C	T	17_6939522_C_T	PHF23	0.473101	0.110337	0.000751086	-203519	12	13	0.325	0.0848727
AC	17	7219230	A	G	17_7219230_A_G	GPS2	0.910528	0.18785	0.000258659	347	14	18	0.45	0.0266419
AC	17	8092694	T	G	17_8092694_T_G	RANGRF	-1.12711	0.255765	0.000596938	-100268	9	10	0.25	0.0680509
AC	17	12876781	A	T	17_12876781_A_T	ELAC2	-1.49746	0.360444	0.000973049	-44723	6	7	0.175	0.0729787
AC	17	12876867	C	A	17_12876867_C_A	ELAC2	-1.49746	0.360444	0.000973049	-44637	6	7	0.175	0.0729787
AC	17	18057167	A	T	17_18057167_A_T	MYO15A	1.132	0.272042	0.000960502	45147	12	14	0.35	0.0806822
AC	17	21332099	C	T	17_21332099_C_T	C17orf103	-1.45049	0.306077	0.00031697	175377	15	15	0.375	0.0358176
AC	17	21332541	C	T	17_21332541_C_T	C17orf103	-1.43298	0.3232	0.000566849	175819	14	14	0.368421	0.0640539
AC	17	25899330	C	T	17_25899330_C_T	KSR1	1.50024	0.37348	0.00127311	115660	4	4	0.1	0.0980295
AC	17	25929036	A	G	17_25929036_A_G	KSR1	1.50024	0.37348	0.00127311	145366	4	4	0.1	0.0980295
AC	17	25929149	T	C	17_25929149_T_C	KSR1	1.50024	0.37348	0.00127311	145479	4	4	0.1	0.0980295
AC	17	25936785	A	G	17_25936785_A_G	KSR1	1.50024	0.37348	0.00127311	153115	4	4	0.1	0.0980295
AC	17	28850342	G	A	17_28850342_G_A	CPD	0.910459	0.268016	0.00433841	144419	11	14	0.411765	0.0911066
AC	17	29623288	C	T	17_29623288_C_T	OMG	-1.22691	0.178896	7.83045e-06	-1141	4	4	0.1	0.000454166
AC	17	30454720	T	C	17_30454720_T_C	SUZ12	0.692721	0.165446	0.000913381	190683	11	14	0.368421	0.0228345
AC	17	30468566	T	C	17_30468566_T_C	SUZ12	0.672878	0.167284	0.00125961	204529	12	15	0.375	0.0314902
AC	17	30469423	C	A	17_30469423_C_A	SUZ12	0.672878	0.167284	0.00125961	205386	12	15	0.375	0.0314902
AC	17	30470028	G	GC	17_30470028_G_GC	SUZ12	0.672878	0.167284	0.00125961	205991	12	15	0.375	0.0314902
AC	17	30486431	G	A	17_30486431_G_A	SUZ12	0.672878	0.167284	0.00125961	222394	12	15	0.375	0.0314902
AC	17	33307586	G	A	17_33307586_G_A	CCT6B	-0.800829	0.166608	0.00027905	19058	12	15	0.375	0.00697625
AC	17	35054772	G	A	17_35054772_G_A	DHRS11	-0.962592	0.250108	0.00177204	106544	15	18	0.473684	0.0956902
AC	17	36734706	CAGCCGG	C	17_36734706_CAGCCGG_C	CISD3	-1.26979	0.309103	0.0010654	-151782	4	4	0.1	0.0969514
AC	17	36760753	G	T	17_36760753_G_T	CWC25	1.30535	0.276915	0.000332343	-220981	8	8	0.2	0.0289138
AC	17	37790781	T	C	17_37790781_T_C	MIEN1	-0.750095	0.172025	0.000652791	-96259	4	5	0.125	0.0235005
AC	17	37790939	C	T	17_37790939_C_T	MIEN1	-0.750095	0.172025	0.000652791	-96101	4	5	0.125	0.0235005
AC	17	37793815	C	G	17_37793815_C_G	MIEN1	-0.750095	0.172025	0.000652791	-93225	4	5	0.125	0.0235005
AC	17	37910368	C	T	17_37910368_C_T	GSDMB	0.762578	0.183474	0.000969549	-164535	14	19	0.475	0.0552643
AC	17	39137297	C	T	17_39137297_C_T	KRT10	-0.967248	0.239969	0.00123915	158450	11	12	0.3	0.0470877
AC	17	39705948	G	A	17_39705948_G_A	JUP	-1.19517	0.290475	0.00105189	-237235	6	7	0.175	0.0641653
AC	17	40705715	G	A	17_40705715_G_A	COA3	-0.317914	0.0879424	0.00281334	-245007	12	19	0.475	0.0844002
AC	17	40705724	T	G	17_40705724_T_G	COA3	-0.317914	0.0879424	0.00281334	-244998	12	19	0.475	0.0844002
AC	17	40706906	G	A	17_40706906_G_A	COA3	-0.317914	0.0879424	0.00281334	-243816	12	19	0.475	0.0844002
AC	17	40714014	C	A	17_40714014_C_A	COA3	-0.317914	0.0879424	0.00281334	-236708	12	19	0.475	0.0844002
AC	17	40730825	G	A	17_40730825_G_A	COA3	-0.317914	0.0879424	0.00281334	-219897	12	19	0.475	0.0844002
AC	17	41150100	T	TC	17_41150100_T_TC	RUNDC1	1.10944	0.291954	0.00195064	17518	7	8	0.2	0.027309
AC	17	41150949	G	A	17_41150949_G_A	RUNDC1	-1.0354	0.293897	0.00337717	18367	13	14	0.35	0.0472804
AC	17	42402119	T	C	17_42402119_T_C	AC003102.3	0.611758	0.159838	0.00184828	13296	14	19	0.475	0.0905657
AC	17	42402535	T	C	17_42402535_T_C	AC003102.3	0.611707	0.160565	0.00191372	13712	13	18	0.473684	0.0937723
AC	17	43305401	G	A	17_43305401_G_A	CTD-2020K17.1	-1.16808	0.259858	0.000503924	6246	11	11	0.275	0.0428335
AC	17	43365089	C	T	17_43365089_C_T	CTD-2020K17.1	-1.14069	0.253424	0.000498127	65934	7	7	0.175	0.0423408
AC	17	43365392	G	A	17_43365392_G_A	CTD-2020K17.1	-1.32434	0.296399	0.000530648	66237	7	7	0.194444	0.0451051
AC	17	43197214	TC	T	17_43197214_TC_T	FMNL1	-1.04326	0.244837	0.000791036	-102376	8	10	0.25	0.0672381
AC	17	43197593	G	A	17_43197593_G_A	FMNL1	-1.12748	0.233851	0.000271458	-101997	7	9	0.236842	0.0230739
AC	17	43249437	G	A	17_43249437_G_A	FMNL1	-1.22351	0.300661	0.00114881	-50153	11	12	0.3	0.0976488
AC	17	43972176	C	G	17_43972176_C_G	MAPT	-0.924455	0.38027	0.0290842	428	6	8	0.25	0.0290842
AC	17	43972176	C	G	17_43972176_C_G	MAPT-AS1	-0.689545	0.390994	0.0996062	-790	6	8	0.25	0.0996062
AC	17	44762589	G	A	17_44762589_G_A	LRRC37A2	0.988965	0.329474	0.00952028	173712	15	17	0.425	0.066642
AC	17	44788310	G	A	17_44788310_G_A	LRRC37A2	1.14529	0.328039	0.00359678	199433	15	17	0.447368	0.0251775
AC	17	44790203	A	G	17_44790203_A_G	LRRC37A2	0.908143	0.319698	0.0130897	201326	10	12	0.3	0.0916279
AC	17	44795234	A	G	17_44795234_A_G	LRRC37A2	0.988965	0.329474	0.00952028	206357	15	17	0.425	0.066642
AC	17	44795469	C	T	17_44795469_C_T	LRRC37A2	0.990373	0.320129	0.00793156	206592	10	12	0.315789	0.0555209
AC	17	44820122	G	A	17_44820122_G_A	LRRC37A2	0.988965	0.329474	0.00952028	231245	15	17	0.425	0.066642
AC	17	44820425	T	C	17_44820425_T_C	LRRC37A2	-0.988965	0.329474	0.00952028	231548	15	17	0.425	0.066642
AC	17	49198457	A	G	17_49198457_A_G	MBTD1	-1.13618	0.281472	0.00122505	-138970	13	14	0.368421	0.0441018
AC	17	53045243	G	A	17_53045243_G_A	TOM1L1	0.953136	0.233717	0.00112932	68495	12	15	0.394737	0.0542074
AC	17	56388303	T	A	17_56388303_T_A	EPX	-1.0913	0.246326	0.00057057	118205	5	5	0.125	0.0239639
AC	17	56401053	T	C	17_56401053_T_C	EPX	-1.0913	0.246326	0.00057057	130955	5	5	0.125	0.0239639
AC	17	56429764	G	A	17_56429764_G_A	EPX	-0.72017	0.186037	0.00169553	159666	14	17	0.447368	0.0712123
AC	17	56351816	A	G	17_56351816_A_G	BZRAP1-AS1	-0.975086	0.260387	0.00217584	-50995	12	13	0.342105	0.0696269
AC	17	56736473	A	C	17_56736473_A_C	RAD51C	-0.93951	0.243355	0.0017308	-33461	13	16	0.421053	0.0467316
AC	17	56833457	G	GGAACCC	17_56833457_G_GGAACCC	RAD51C	-0.9304	0.242995	0.00184272	63523	13	16	0.421053	0.0497534
AC	17	56896834	A	G	17_56896834_A_G	RAD51C	-0.93951	0.243355	0.0017308	126900	13	16	0.421053	0.0467316
AC	17	57576973	C	A	17_57576973_C_A	VMP1	1.27525	0.272685	0.000356607	-207580	5	5	0.125	0.00962839
AC	17	57696251	G	A	17_57696251_G_A	VMP1	-1.32539	0.369439	0.00297078	-88302	4	4	0.105263	0.0802111
AC	17	57696773	G	A	17_57696773_G_A	VMP1	-1.27525	0.272685	0.000356607	-87780	5	5	0.125	0.00962839
AC	17	57698208	C	G	17_57698208_C_G	VMP1	-1.27525	0.272685	0.000356607	-86345	5	5	0.125	0.00962839
AC	17	57714949	T	C	17_57714949_T_C	VMP1	-1.32539	0.369439	0.00297078	-69604	4	4	0.105263	0.0802111
AC	17	57715260	G	C	17_57715260_G_C	VMP1	-1.32539	0.369439	0.00297078	-69293	4	4	0.105263	0.0802111
AC	17	57715868	TGGC	T	17_57715868_TGGC_T	VMP1	-1.28012	0.276217	0.000386315	-68685	5	5	0.131579	0.0104305
AC	17	57716153	C	T	17_57716153_C_T	VMP1	-1.18696	0.28989	0.00109378	-68400	5	5	0.131579	0.0295321
AC	17	57719801	G	T	17_57719801_G_T	VMP1	-1.27525	0.272685	0.000356607	-64752	5	5	0.125	0.00962839
AC	17	57719802	C	G	17_57719802_C_G	VMP1	-1.27525	0.272685	0.000356607	-64751	5	5	0.125	0.00962839
AC	17	57719881	A	C	17_57719881_A_C	VMP1	-1.27525	0.272685	0.000356607	-64672	5	5	0.125	0.00962839
AC	17	57784486	C	A	17_57784486_C_A	VMP1	-1.31131	0.252871	0.000138159	-67	5	5	0.131579	0.00373029
AC	17	58042126	T	C	17_58042126_T_C	TUBD1	-0.928689	0.267793	0.00376781	71822	7	8	0.2	0.0414459
AC	17	61607440	T	G	17_61607440_T_G	AC037445.1	0.944167	0.291421	0.00593105	191026	4	4	0.1	0.0771036
AC	17	70499066	G	C	17_70499066_G_C	LINC00511	-0.980715	0.246025	0.00135203	-137545	15	18	0.45	0.091938
AC	17	76618811	A	G	17_76618811_A_G	CTD-2357A8.3	-0.986317	0.233261	0.00084277	-9328	15	19	0.475	0.0851198
AC	17	76619272	CCTT	C	17_76619272_CCTT_C	CTD-2357A8.3	-0.986317	0.233261	0.00084277	-8867	15	19	0.475	0.0851198
AC	17	76619883	G	A	17_76619883_G_A	CTD-2357A8.3	-0.986317	0.233261	0.00084277	-8256	15	19	0.475	0.0851198
AC	17	76620073	A	G	17_76620073_A_G	CTD-2357A8.3	-0.993133	0.232324	0.000770249	-8066	14	18	0.473684	0.0777951
AC	17	76625446	T	C	17_76625446_T_C	CTD-2357A8.3	-0.986317	0.233261	0.00084277	-2693	15	19	0.475	0.0851198
AC	17	78002967	G	A	17_78002967_G_A	CCDC40	1.15258	0.267573	0.00072292	-7468	10	11	0.275	0.0860275
AC	17	78009953	G	A	17_78009953_G_A	CCDC40	1.45668	0.273048	0.000105292	-482	5	5	0.131579	0.0125297
AC	17	78010250	G	T	17_78010250_G_T	CCDC40	1.0628	0.224483	0.000319707	-185	8	9	0.225	0.0380451
AC	17	78010710	C	T	17_78010710_C_T	CCDC40	1.45451	0.256115	5.69129e-05	275	5	5	0.125	0.00677264
AC	17	78010946	C	T	17_78010946_C_T	CCDC40	1.14908	0.186869	2.52264e-05	511	7	8	0.2	0.00300194
AC	17	79415973	C	G	17_79415973_C_G	RP11-1055B8.6	1.11775	0.241342	0.000388569	46698	14	16	0.4	0.0714967
AC	17	79416656	T	C	17_79416656_T_C	RP11-1055B8.6	1.11775	0.241342	0.000388569	47381	14	16	0.4	0.0714967
AC	17	79622374	G	A	17_79622374_G_A	ARL16	-0.758888	0.172175	0.000595981	-28580	8	9	0.225	0.0739016
AC	17	80186930	CAGAGGCGGCG	C	17_80186930_CAGAGGCGGCG_C	GPS1	-0.977699	0.230402	0.000818473	178289	8	8	0.210526	0.0671148
AC	17	80061748	C	T	17_80061748_C_T	CSNK1D	1.4313	0.333043	0.000736873	-169859	6	6	0.15	0.0795823
AC	18	2716496	G	C	18_2716496_G_C	METTL4	1.1524	0.225458	0.00015834	144988	10	11	0.275	0.00918372
AC	18	2717186	T	C	18_2717186_T_C	METTL4	1.1524	0.225458	0.00015834	145678	10	11	0.275	0.00918372
AC	18	5895323	A	G	18_5895323_A_G	TMEM200C	1.37062	0.336618	0.00114359	-631	11	13	0.325	0.0892
AC	18	12038913	A	T	18_12038913_A_T	MPPE1	-0.814553	0.200112	0.00114636	130203	13	15	0.375	0.0607571
AC	18	14132402	G	C	18_14132402_G_C	ZNF519	1.41282	0.387883	0.00266473	-87	5	5	0.125	0.0772772
AC	18	66472622	T	A	18_66472622_T_A	TMX3	-1.6442	0.289498	5.68772e-05	90177	6	6	0.15	0.00153568
AC	18	77826306	G	A	18_77826306_G_A	ADNP2	-0.734822	0.151854	0.000262618	-40609	13	18	0.45	0.0320394
AC	18	77827475	A	G	18_77827475_A_G	ADNP2	-0.734822	0.151854	0.000262618	-39440	13	18	0.45	0.0320394
AC	19	1955904	C	T	19_1955904_C_T	IZUMO4	1.38548	0.307577	0.00049493	-140769	4	5	0.125	0.0910671
AC	19	2305651	C	T	19_2305651_C_T	SF3A2	1.49112	0.272773	8.30629e-05	67858	10	10	0.263158	0.011878
AC	19	4400314	C	T	19_4400314_C_T	UBXN6	-1.24448	0.284551	0.000636513	-57505	8	8	0.2	0.0655608
AC	19	4457518	C	G	19_4457518_C_G	UBXN6	-1.42172	0.284829	0.000197607	-301	7	7	0.205882	0.0203535
AC	19	5669282	C	T	19_5669282_C_T	DUS3L	-1.2348	0.308726	0.0013169	-121967	13	14	0.35	0.0763802
AC	19	6223630	C	T	19_6223630_C_T	KHSRP	-0.98594	0.264022	0.00222128	-201175	9	11	0.275	0.0977363
AC	19	6228935	C	T	19_6228935_C_T	KHSRP	-0.98594	0.264022	0.00222128	-195870	9	11	0.275	0.0977363
AC	19	7599215	C	T	19_7599215_C_T	MCOLN1	1.18442	0.261047	0.000464926	11703	11	13	0.325	0.056256
AC	19	7599735	A	C	19_7599735_A_C	MCOLN1	1.18442	0.261047	0.000464926	12223	11	13	0.325	0.056256
AC	19	8543921	G	A	19_8543921_G_A	2022-03-02	-0.990123	0.221349	0.000525563	65767	14	18	0.45	0.0409939
AC	19	13228695	G	A	19_13228695_G_A	GADD45GIP1	-0.7588	0.147552	0.000149513	160645	11	14	0.368421	0.00702711
AC	19	13229501	T	G	19_13229501_T_G	GADD45GIP1	-0.7588	0.147552	0.000149513	161451	11	14	0.368421	0.00702711
AC	19	14606734	C	T	19_14606734_C_T	NDUFB7	-0.573438	0.141048	0.00115746	-76140	5	8	0.210526	0.0671327
AC	19	14607948	C	T	19_14607948_C_T	NDUFB7	-0.568707	0.133521	0.00079371	-74926	5	8	0.2	0.0460352
AC	19	14608008	T	G	19_14608008_T_G	NDUFB7	-0.568707	0.133521	0.00079371	-74866	5	8	0.2	0.0460352
AC	19	14628541	A	G	19_14628541_A_G	NDUFB7	-0.674174	0.146904	0.000421015	-54333	7	9	0.236842	0.0244189
AC	19	14641037	A	G	19_14641037_A_G	NDUFB7	-0.665315	0.136571	0.000247082	-41837	7	9	0.225	0.0143308
AC	19	14641054	T	C	19_14641054_T_C	NDUFB7	-0.665315	0.136571	0.000247082	-41820	7	9	0.225	0.0143308
AC	19	15359259	G	A	19_15359259_G_A	AKAP8L	0.787496	0.195603	0.0012507	-170693	14	19	0.475	0.0487773
AC	19	15443701	G	A	19_15443701_G_A	AKAP8L	0.787496	0.195603	0.0012507	-86251	14	19	0.475	0.0487773
AC	19	20686324	G	A	19_20686324_G_A	ZNF737	0.889393	0.216209	0.0010538	-62291	12	16	0.421053	0.042152
AC	19	20687307	G	A	19_20687307_G_A	ZNF737	0.889733	0.188684	0.000331353	-61308	13	18	0.45	0.0132541
AC	19	20696762	G	A	19_20696762_G_A	ZNF737	0.889733	0.188684	0.000331353	-51853	13	18	0.45	0.0132541
AC	19	20697948	C	T	19_20697948_C_T	ZNF737	0.889733	0.188684	0.000331353	-50667	13	18	0.45	0.0132541
AC	19	21019346	A	G	19_21019346_A_G	ZNF66	-1.31633	0.338021	0.00162004	60236	5	5	0.125	0.0567014
AC	19	21751895	G	A	19_21751895_G_A	RP11-678G14.2	-1.31391	0.298104	0.000596091	-144	9	9	0.225	0.0530521
AC	19	21751988	C	T	19_21751988_C_T	RP11-678G14.2	-1.31391	0.298104	0.000596091	-51	9	9	0.225	0.0530521
AC	19	21752230	G	C	19_21752230_G_C	RP11-678G14.2	-1.31391	0.298104	0.000596091	191	9	9	0.225	0.0530521
AC	19	21752264	G	A	19_21752264_G_A	RP11-678G14.2	-1.31391	0.298104	0.000596091	225	9	9	0.225	0.0530521
AC	19	21752309	T	A	19_21752309_T_A	RP11-678G14.2	-1.32093	0.322404	0.00108826	270	8	8	0.2	0.0968551
AC	19	21752629	G	GT	19_21752629_G_GT	RP11-678G14.2	-1.31391	0.298104	0.000596091	590	9	9	0.225	0.0530521
AC	19	21949792	T	TCAAA	19_21949792_T_TCAAA	ZNF100	-1.23013	0.257484	0.000294787	-638	12	13	0.325	0.0226986
AC	19	21950402	T	C	19_21950402_T_C	ZNF100	-1.1524	0.171684	9.90547e-06	-28	14	17	0.425	0.000762721
AC	19	22019444	G	T	19_22019444_G_T	ZNF100	1.04019	0.239839	0.000682854	69014	15	18	0.45	0.0525798
AC	19	22605103	G	C	19_22605103_G_C	ZNF676	0.78808	0.227622	0.0038109	225350	11	16	0.4	0.0914616
AC	19	22605120	G	T	19_22605120_G_T	ZNF676	0.78808	0.227622	0.0038109	225367	11	16	0.4	0.0914616
AC	19	23501471	C	CAT	19_23501471_C_CAT	ZNF730	1.29831	0.394316	0.0053407	201694	6	6	0.157895	0.0801105
AC	19	23527862	T	C	19_23527862_T_C	ZNF730	1.37004	0.337683	0.0011766	228085	7	7	0.175	0.017649
AC	19	23941860	G	C	19_23941860_G_C	RP11-255H23.4	-1.27246	0.34306	0.0023347	-115643	6	6	0.15	0.0490287
AC	19	24097332	G	T	19_24097332_G_T	RP11-255H23.4	-1.30909	0.28785	0.000455602	39829	8	8	0.2	0.00956764
AC	19	29284913	G	T	19_29284913_G_T	AC005307.3	-1.09153	0.20392	0.000101947	66229	15	19	0.475	0.00876744
AC	19	29284923	A	T	19_29284923_A_T	AC005307.3	-1.09153	0.20392	0.000101947	66239	15	19	0.475	0.00876744
AC	19	35887129	T	C	19_35887129_T_C	TMEM147	0.86816	0.20198	0.00073605	-149368	11	13	0.325	0.0596201
AC	19	36737265	T	C	19_36737265_T_C	LINC00665	-1.00588	0.207453	0.000257892	-85355	12	16	0.4	0.0154735
AC	19	36747940	C	A	19_36747940_C_A	LINC00665	-1.00588	0.207453	0.000257892	-74680	12	16	0.4	0.0154735
AC	19	36748676	A	T	19_36748676_A_T	LINC00665	-1.00588	0.207453	0.000257892	-73944	12	16	0.4	0.0154735
AC	19	36748817	G	A	19_36748817_G_A	LINC00665	-0.955874	0.222887	0.000749903	-73803	14	20	0.5	0.0449942
AC	19	36748838	T	C	19_36748838_T_C	LINC00665	-1.00754	0.211043	0.000296672	-73782	11	15	0.394737	0.0178003
AC	19	36823050	G	A	19_36823050_G_A	LINC00665	1.00588	0.207453	0.000257892	430	12	16	0.4	0.0154735
AC	19	36823184	A	G	19_36823184_A_G	LINC00665	1.00588	0.207453	0.000257892	564	12	16	0.4	0.0154735
AC	19	36823735	A	G	19_36823735_A_G	LINC00665	1.00588	0.207453	0.000257892	1115	12	16	0.4	0.0154735
AC	19	36870206	G	C	19_36870206_G_C	LINC00665	1.22896	0.246231	0.000197758	47586	15	19	0.475	0.0118655
AC	19	36870257	C	T	19_36870257_C_T	LINC00665	1.22896	0.246231	0.000197758	47637	15	19	0.475	0.0118655
AC	19	37498262	G	A	19_37498262_G_A	AC012309.5	0.731517	0.214648	0.00424497	-244552	11	17	0.425	0.0806544
AC	19	37498685	T	C	19_37498685_T_C	AC012309.5	0.819954	0.246454	0.00498694	-244129	12	17	0.447368	0.0947519
AC	19	37709765	T	A	19_37709765_T_A	AC012309.5	-1.04259	0.310681	0.00470911	-33049	10	11	0.275	0.0894731
AC	19	42417264	T	C	19_42417264_T_C	GRIK5	1.66657	0.424764	0.0015293	-156386	4	4	0.111111	0.0657599
AC	19	42747229	G	A	19_42747229_G_A	CXCL17	-1.20283	0.334982	0.00295224	-199971	6	6	0.15	0.0826627
AC	19	42747230	G	C	19_42747230_G_C	CXCL17	-1.20283	0.334982	0.00295224	-199970	6	6	0.15	0.0826627
AC	19	42747474	C	T	19_42747474_C_T	CXCL17	-1.20283	0.334982	0.00295224	-199726	6	6	0.15	0.0826627
AC	19	42748683	A	G	19_42748683_A_G	CXCL17	-1.20283	0.334982	0.00295224	-198517	6	6	0.15	0.0826627
AC	19	42759630	T	A	19_42759630_T_A	CXCL17	-1.20283	0.334982	0.00295224	-187570	6	6	0.15	0.0826627
AC	19	45004305	G	C	19_45004305_G_C	ZNF235	-0.933696	0.214536	0.000663204	195106	15	18	0.473684	0.032497
AC	19	45004645	A	G	19_45004645_A_G	ZNF235	-0.995807	0.212435	0.000349296	195446	13	15	0.394737	0.0171155
AC	19	45737837	A	C	19_45737837_A_C	CLASRP	1.13417	0.275251	0.00103967	195539	10	11	0.275	0.0686182
AC	19	47151378	G	A	19_47151378_G_A	AP2S1	-0.710657	0.167855	0.000834032	-202871	6	6	0.15	0.0567142
AC	19	47902005	C	T	19_47902005_C_T	CTD-3001H11.1	-1.04708	0.234585	0.000535292	-227647	9	9	0.225	0.051388
AC	19	47902072	C	T	19_47902072_C_T	CTD-3001H11.1	-1.04708	0.234585	0.000535292	-227580	9	9	0.225	0.051388
AC	19	48610607	T	TAAAACA	19_48610607_T_TAAAACA	CTD-2265M8.2	1.27937	0.30712	0.00095201	45907	4	5	0.131579	0.0828249
AC	19	48610723	A	AAG	19_48610723_A_AAG	CTD-2265M8.2	1.25687	0.304345	0.00102106	46023	4	5	0.125	0.0888322
AC	19	48610803	T	C	19_48610803_T_C	CTD-2265M8.2	1.25687	0.304345	0.00102106	46103	4	5	0.125	0.0888322
AC	19	49378308	A	G	19_49378308_A_G	PPP1R15A	-1.00254	0.238701	0.000890577	2659	15	16	0.4	0.0854954
AC	19	50363175	A	G	19_50363175_A_G	TBC1D17	-1.21899	0.257688	0.000322089	-18158	12	15	0.394737	0.0138498
AC	19	50168871	G	A	19_50168871_G_A	AKT1S1	-0.866094	0.216939	0.00133599	-212845	8	9	0.225	0.0574476
AC	19	50168927	A	C	19_50168927_A_C	AKT1S1	-0.866094	0.216939	0.00133599	-212789	8	9	0.225	0.0574476
AC	19	50169020	T	C	19_50169020_T_C	AKT1S1	-0.866094	0.216939	0.00133599	-212696	8	9	0.225	0.0574476
AC	19	52873618	G	A	19_52873618_G_A	ZNF880	1.05975	0.213752	0.000210353	448	10	13	0.325	0.0136729
AC	19	54057777	C	G	19_54057777_C_G	ZNF765	-0.882245	0.187106	0.000331521	164731	8	10	0.25	0.0517173
AC	19	56765070	C	T	19_56765070_C_T	ZNF582	0.811596	0.162395	0.000195356	-139844	11	16	0.4	0.0103539
AC	19	57203383	C	A	19_57203383_C_A	ZNF471	1.28237	0.300312	0.000777213	184171	7	8	0.2	0.0800529
AC	19	57182369	C	A	19_57182369_C_A	SMIM17	-1.01859	0.229036	0.000552261	27856	11	15	0.375	0.0574351
AC	20	3090516	G	T	20_3090516_G_T	PTPRA	-0.928565	0.217327	0.0007734	236450	13	14	0.35	0.0587784
AC	20	8805304	C	T	20_8805304_C_T	PLCB4	1.43906	0.331199	0.000672462	-244106	7	8	0.210526	0.0934722
AC	20	25235736	A	T	20_25235736_A_T	VSX1	-0.94038	0.194831	0.000268778	172740	13	16	0.4	0.0384353
AC	20	25640732	C	G	20_25640732_C_G	FAM182B	-1.08612	0.240726	0.000488001	-208129	10	12	0.3	0.013176
AC	20	25667423	C	CAGG	20_25667423_C_CAGG	FAM182B	-0.861829	0.219437	0.00151755	-181438	10	14	0.35	0.0409738
AC	20	25731296	C	A	20_25731296_C_A	FAM182B	-1.05546	0.243129	0.000677438	-117565	9	11	0.275	0.0182908
AC	20	25834073	G	A	20_25834073_G_A	FAM182B	-1.5252	0.31063	0.000229949	-14788	11	11	0.275	0.00620862
AC	20	25838802	T	G	20_25838802_T_G	FAM182B	-1.14588	0.214102	0.000102079	-10059	10	12	0.3	0.00275613
AC	20	25840889	A	G	20_25840889_A_G	FAM182B	-1.0949	0.172555	1.81269e-05	-7972	11	14	0.35	0.000489426
AC	20	25842326	G	A	20_25842326_G_A	FAM182B	-1.52674	0.312475	0.000240513	-6535	10	10	0.25	0.00649385
AC	20	25843344	T	C	20_25843344_T_C	FAM182B	-1.14588	0.214102	0.000102079	-5517	10	12	0.3	0.00275613
AC	20	25843660	G	C	20_25843660_G_C	FAM182B	-1.07056	0.193492	7.3777e-05	-5201	11	14	0.368421	0.00199198
AC	20	25849068	C	G	20_25849068_C_G	FAM182B	-1.0949	0.172555	1.81269e-05	207	11	14	0.35	0.000489426
AC	20	25849504	C	T	20_25849504_C_T	FAM182B	-1.0949	0.172555	1.81269e-05	643	11	14	0.35	0.000489426
AC	20	25944802	A	G	20_25944802_A_G	FAM182B	-1.54793	0.368003	0.000879716	95941	13	13	0.325	0.0237523
AC	20	25965139	A	G	20_25965139_A_G	FAM182B	-1.24162	0.171301	4.23587e-06	116278	14	17	0.425	0.000114368
AC	20	25965602	T	C	20_25965602_T_C	FAM182B	-1.13103	0.195419	4.70328e-05	116741	13	16	0.4	0.00126989
AC	20	25965961	T	C	20_25965961_T_C	FAM182B	-1.0949	0.172555	1.81269e-05	117100	11	14	0.35	0.000489426
AC	20	25967923	G	C	20_25967923_G_C	FAM182B	-1.13103	0.195419	4.70328e-05	119062	13	16	0.4	0.00126989
AC	20	25968143	T	G	20_25968143_T_G	FAM182B	-1.13103	0.195419	4.70328e-05	119282	13	16	0.4	0.00126989
AC	20	25972552	A	C	20_25972552_A_C	FAM182B	-1.00193	0.223219	0.000510239	123691	11	14	0.368421	0.0137765
AC	20	25972900	G	A	20_25972900_G_A	FAM182B	-1.14588	0.214102	0.000102079	124039	10	12	0.3	0.00275613
AC	20	25975585	G	T	20_25975585_G_T	FAM182B	-1.14588	0.214102	0.000102079	126724	10	12	0.3	0.00275613
AC	20	25975674	A	G	20_25975674_A_G	FAM182B	-1.13103	0.195419	4.70328e-05	126813	13	16	0.4	0.00126989
AC	20	25990819	A	G	20_25990819_A_G	FAM182B	-1.14588	0.214102	0.000102079	141958	10	12	0.3	0.00275613
AC	20	25991241	A	AAGAG	20_25991241_A_AAGAG	FAM182B	-1.07272	0.261065	0.00106325	142380	11	13	0.342105	0.0287078
AC	20	25991371	G	A	20_25991371_G_A	FAM182B	-1.13103	0.195419	4.70328e-05	142510	13	16	0.4	0.00126989
AC	20	31241217	G	A	20_31241217_G_A	C20orf203	0.877835	0.173499	0.000174203	-20526	10	12	0.3	0.0155041
AC	20	33894091	A	G	20_33894091_A_G	TRPC4AP	0.799491	0.1805	0.000571661	213417	9	12	0.3	0.0331563
AC	20	33914208	A	G	20_33914208_A_G	TRPC4AP	0.858963	0.214616	0.00131006	233534	12	15	0.375	0.0759835
AC	20	33914701	T	C	20_33914701_T_C	TRPC4AP	0.864711	0.195939	0.000589678	234027	10	13	0.325	0.0342013
AC	20	34152273	A	G	20_34152273_A_G	CPNE1	1.38632	0.365125	0.00196308	-100408	4	4	0.1	0.0687078
AC	20	37512698	T	C	20_37512698_T_C	PPP1R16B	-0.902783	0.206725	0.000644416	78350	11	14	0.368421	0.0547754
AC	20	44747086	G	A	20_44747086_G_A	PCIF1	-1.09794	0.247995	0.000573909	183819	9	9	0.225	0.0619822
AC	20	54822878	G	A	20_54822878_G_A	FAM210B	1.54574	0.410891	0.00210317	-111093	6	6	0.15	0.0673014
AC	20	58691357	C	G	20_58691357_C_G	RP5-1043L13.1	-1.10348	0.276704	0.00134748	28462	7	8	0.210526	0.0525517
AC	20	58691666	T	G	20_58691666_T_G	RP5-1043L13.1	-1.22189	0.278301	0.000615956	28771	5	6	0.166667	0.0240223
AC	20	58691715	A	G	20_58691715_A_G	RP5-1043L13.1	-1.20074	0.291952	0.00105544	28820	5	6	0.176471	0.0411622
AC	20	58691820	G	C	20_58691820_G_C	RP5-1043L13.1	-1.12819	0.262021	0.000725449	28925	7	8	0.2	0.0282925
AC	20	58691859	TA	T	20_58691859_TA_T	RP5-1043L13.1	-1.12819	0.262021	0.000725449	28964	7	8	0.2	0.0282925
AC	20	58691878	C	G	20_58691878_C_G	RP5-1043L13.1	-1.12819	0.262021	0.000725449	28983	7	8	0.2	0.0282925
AC	20	58692574	C	T	20_58692574_C_T	RP5-1043L13.1	-1.12819	0.262021	0.000725449	29679	7	8	0.2	0.0282925
AC	20	58692577	C	T	20_58692577_C_T	RP5-1043L13.1	-1.12819	0.262021	0.000725449	29682	7	8	0.2	0.0282925
AC	20	58692731	C	A	20_58692731_C_A	RP5-1043L13.1	-1.10348	0.276704	0.00134748	29836	7	8	0.210526	0.0525517
AC	20	58693387	C	T	20_58693387_C_T	RP5-1043L13.1	-1.10348	0.276704	0.00134748	30492	7	8	0.210526	0.0525517
AC	20	58713972	A	C	20_58713972_A_C	RP5-1043L13.1	-1.10407	0.232087	0.000306313	51077	7	9	0.225	0.0119462
AC	21	17443017	T	C	21_17443017_T_C	LINC00478	-1.15278	0.213606	9.41588e-05	175	14	17	0.447368	0.00244813
AC	21	27058726	C	T	21_27058726_C_T	JAM2	1.7187	0.450831	0.00190404	47142	4	4	0.1	0.093298
AC	21	32931228	C	G	21_32931228_C_G	TIAM1	1.13353	0.189074	3.28213e-05	-1062	14	18	0.45	0.00420113
AC	21	32931422	C	G	21_32931422_C_G	TIAM1	0.971185	0.214102	0.000465907	-868	12	16	0.421053	0.0596361
AC	21	32939218	C	A	21_32939218_C_A	TIAM1	1.0078	0.230741	0.000643646	6928	11	14	0.35	0.0823867
AC	21	33880456	C	T	21_33880456_C_T	SYNJ1	0.865103	0.197733	0.00063451	-219903	10	15	0.375	0.0171318
AC	21	33973408	G	A	21_33973408_G_A	SYNJ1	0.825314	0.216311	0.00189238	-126951	10	14	0.368421	0.0510943
AC	21	37470335	C	T	21_37470335_C_T	SETD4	-0.896366	0.193762	0.000392488	18648	10	13	0.325	0.0208019
AC	21	44762890	GC	G	21_44762890_GC_G	CRYAA	0.963491	0.207606	0.000381581	173772	9	11	0.275	0.0484608
AC	21	45121987	T	C	21_45121987_T_C	HSF2BP	1.28752	0.285491	0.000489875	42613	11	12	0.3	0.0489875
AC	21	45122713	C	T	21_45122713_C_T	HSF2BP	1.28752	0.285491	0.000489875	43339	11	12	0.3	0.0489875
AC	21	45123139	G	A	21_45123139_G_A	HSF2BP	1.29638	0.28437	0.000446159	43765	10	11	0.289474	0.0446159
AC	21	45123419	G	GCCCTGGAAGGGCC	21_45123419_G_GCCCTGGAAGGGCC	HSF2BP	1.28752	0.285491	0.000489875	44045	11	12	0.3	0.0489875
AC	21	45123611	C	G	21_45123611_C_G	HSF2BP	1.33039	0.298421	0.00054093	44237	11	12	0.315789	0.054093
AC	22	17517298	T	C	22_17517298_T_C	IL17RA	1.15242	0.234264	0.000225994	-48546	15	19	0.475	0.0253113
AC	22	17518787	C	T	22_17518787_C_T	IL17RA	1.09427	0.238059	0.000415109	-47057	15	20	0.5	0.0464922
AC	22	17538980	C	G	22_17538980_C_G	IL17RA	1.15242	0.234264	0.000225994	-26864	15	19	0.475	0.0253113
AC	22	17565888	C	A	22_17565888_C_A	IL17RA	1.14099	0.198459	5.03072e-05	44	14	18	0.45	0.00563441
AC	22	18955193	C	T	22_18955193_C_T	DGCR2	1.49322	0.340021	0.000614744	-154774	12	12	0.3	0.0700808
AC	22	18961782	G	A	22_18961782_G_A	DGCR2	1.59321	0.358403	0.000554384	-148185	11	11	0.275	0.0631998
AC	22	19158631	A	AC	22_19158631_A_AC	DGCR14	0.784928	0.185548	0.000839602	26434	15	19	0.475	0.0957146
AC	22	19187375	G	A	22_19187375_G_A	DGCR14	0.670097	0.149036	0.000502827	55178	12	16	0.4	0.0573223
AC	22	29427268	C	T	22_29427268_C_T	EWSR1	1.62445	0.356639	0.000449487	-236730	4	4	0.1	0.0391054
AC	22	29854959	T	C	22_29854959_T_C	RFPL1S	-0.866976	0.200624	0.000703805	-19205	10	13	0.342105	0.0548968
AC	22	29908154	G	T	22_29908154_G_T	NIPSNAP1	-0.859578	0.216599	0.0013999	-69172	13	20	0.5	0.0993929
AC	22	29913272	C	T	22_29913272_C_T	NIPSNAP1	-0.859578	0.216599	0.0013999	-64054	13	20	0.5	0.0993929
AC	22	31607834	G	C	22_31607834_G_C	LIMK2	1.14397	0.30932	0.00238517	-426	8	8	0.2	0.0858661
AC	22	31709146	A	G	22_31709146_A_G	LIMK2	1.33117	0.365348	0.00265855	100886	5	5	0.131579	0.0957078
AC	22	32869495	G	T	22_32869495_G_T	FBXO7	1.12675	0.284556	0.00142441	-1168	13	14	0.35	0.0854646
AC	22	32870661	C	T	22_32870661_C_T	FBXO7	1.20722	0.236129	0.000157999	-2	12	13	0.325	0.00947994
AC	22	32870769	C	T	22_32870769_C_T	FBXO7	1.10398	0.174858	1.91124e-05	106	14	18	0.45	0.00114674
AC	22	32883103	G	A	22_32883103_G_A	FBXO7	0.991396	0.220133	0.000495739	12440	10	13	0.325	0.0297443
AC	22	32883128	G	A	22_32883128_G_A	FBXO7	1.10292	0.139418	1.55987e-06	12465	13	17	0.425	9.35922e-05
AC	22	32883282	A	G	22_32883282_A_G	FBXO7	0.883587	0.197002	0.00051357	12619	10	14	0.35	0.0308142
AC	22	32883344	A	G	22_32883344_A_G	FBXO7	0.991396	0.220133	0.000495739	12681	10	13	0.325	0.0297443
AC	22	32884381	C	T	22_32884381_C_T	FBXO7	1.10292	0.139418	1.55987e-06	13718	13	17	0.425	9.35922e-05
AC	22	32884821	C	T	22_32884821_C_T	FBXO7	1.06561	0.173198	2.50777e-05	14158	13	17	0.447368	0.00150466
AC	22	32898291	G	A	22_32898291_G_A	FBXO7	1.22965	0.163623	2.81354e-06	27628	13	16	0.4	0.000168812
AC	22	36902757	C	A	22_36902757_C_A	FOXRED2	1.81463	0.406509	0.00053489	-391	4	4	0.105263	0.0476052
AC	22	40401895	A	C	22_40401895_A_C	TNRC6B	-1.50718	0.391286	0.00176104	-38926	6	6	0.15	0.0774858
AC	22	40405763	G	A	22_40405763_G_A	TNRC6B	-1.50718	0.391286	0.00176104	-35058	6	6	0.15	0.0774858
AC	22	40405898	A	G	22_40405898_A_G	TNRC6B	-1.50718	0.391286	0.00176104	-34923	6	6	0.15	0.0774858
AC	22	40405931	C	T	22_40405931_C_T	TNRC6B	-1.50718	0.391286	0.00176104	-34890	6	6	0.15	0.0774858
AC	22	40419154	C	G	22_40419154_C_G	TNRC6B	-1.50718	0.391286	0.00176104	-21667	6	6	0.15	0.0774858
AC	22	40496394	A	AT	22_40496394_A_AT	TNRC6B	-1.39681	0.351917	0.00139818	55573	6	6	0.157895	0.0615199
AC	22	40560600	G	C	22_40560600_G_C	SGSM3	-0.954806	0.256339	0.00226356	-205995	10	12	0.3	0.0882788
AC	22	40560810	C	A	22_40560810_C_A	SGSM3	-1.0237	0.261117	0.00153854	-205785	10	12	0.315789	0.0600031
AC	22	40561759	G	T	22_40561759_G_T	SGSM3	-0.954806	0.256339	0.00226356	-204836	10	12	0.3	0.0882788
AC	22	40574170	T	A	22_40574170_T_A	SGSM3	-0.954806	0.256339	0.00226356	-192425	10	12	0.3	0.0882788
AC	22	40579075	C	CAG	22_40579075_C_CAG	SGSM3	-0.954806	0.256339	0.00226356	-187520	10	12	0.3	0.0882788
AC	22	40579423	C	T	22_40579423_C_T	SGSM3	-0.954806	0.256339	0.00226356	-187172	10	12	0.3	0.0882788
AC	22	40599879	C	T	22_40599879_C_T	SGSM3	-0.954806	0.256339	0.00226356	-166716	10	12	0.3	0.0882788
AC	22	40600487	G	A	22_40600487_G_A	SGSM3	-0.954806	0.256339	0.00226356	-166108	10	12	0.3	0.0882788
AC	22	40605681	C	T	22_40605681_C_T	SGSM3	-0.954806	0.256339	0.00226356	-160914	10	12	0.3	0.0882788
AC	22	40606001	A	G	22_40606001_A_G	SGSM3	-0.954806	0.256339	0.00226356	-160594	10	12	0.3	0.0882788
AC	22	40606293	A	T	22_40606293_A_T	SGSM3	-0.954806	0.256339	0.00226356	-160302	10	12	0.3	0.0882788
AC	22	41628902	G	T	22_41628902_G_T	L3MBTL2	-1.00053	0.2519	0.00139057	27693	11	13	0.342105	0.0764814
AC	22	42375761	T	G	22_42375761_T_G	WBP2NL	0.792162	0.179869	0.000600052	-18968	12	18	0.473684	0.0528046
AC	22	42403853	CT	C	22_42403853_CT_C	WBP2NL	0.747626	0.18225	0.00107748	9124	13	20	0.5	0.0948182
AC	22	42466905	C	T	22_42466905_C_T	WBP2NL	0.717532	0.168728	0.000804085	72176	12	19	0.475	0.0707595
AC	22	42525132	G	C	22_42525132_G_C	WBP2NL	0.757709	0.166243	0.000446959	130403	13	20	0.5	0.0393324
AC	22	42935682	C	T	22_42935682_C_T	RRP7A	1.82229	0.375455	0.00025556	19874	7	7	0.184211	0.0247893
AC	22	42935683	A	G	22_42935683_A_G	RRP7A	1.82229	0.375455	0.00025556	19875	7	7	0.184211	0.0247893
AC	22	42935699	G	A	22_42935699_G_A	RRP7A	1.82229	0.375455	0.00025556	19891	7	7	0.184211	0.0247893
AC	22	42935705	C	T	22_42935705_C_T	RRP7A	1.82229	0.375455	0.00025556	19897	7	7	0.184211	0.0247893
AC	22	42943481	G	A	22_42943481_G_A	RRP7A	1.76344	0.378479	0.000368542	27673	7	7	0.175	0.0357486
AC	22	43560112	G	T	22_43560112_G_T	PACSIN2	-0.925527	0.167019	7.26495e-05	148961	10	12	0.3	0.00857264
AC	22	43560430	C	A	22_43560430_C_A	PACSIN2	-0.854784	0.19794	0.000707893	149279	10	12	0.315789	0.0835314
AC	22	43560966	T	C	22_43560966_T_C	PACSIN2	-0.925527	0.167019	7.26495e-05	149815	10	12	0.3	0.00857264
AC	22	43561385	A	G	22_43561385_A_G	PACSIN2	-0.925527	0.167019	7.26495e-05	150234	10	12	0.3	0.00857264
AC	22	45705241	G	T	22_45705241_G_T	FAM118A	-1.88831	0.368233	0.000153571	392	6	6	0.15	0.0133607
AC	22	45713764	G	A	22_45713764_G_A	FAM118A	-1.56961	0.353015	0.000553311	8915	6	6	0.15	0.0481381
AC	22	45731050	A	G	22_45731050_A_G	FAM118A	-1.70418	0.31679	9.71298e-05	26201	7	7	0.175	0.00845029
AC	22	45731539	C	T	22_45731539_C_T	FAM118A	-1.70418	0.31679	9.71298e-05	26690	7	7	0.175	0.00845029
AC	22	51001391	C	G	22_51001391_C_G	SHANK3	1.10262	0.237518	0.000380625	-111452	6	7	0.184211	0.0270244
Rod	1	1194804	T	C	1_1194804_T_C	ANKRD65	-1.25572	0.312913	0.00128294	-162345	7	9	0.225	0.064147
Rod	1	1566177	C	T	1_1566177_C_T	ATAD3A	1.522	0.294888	0.000144474	118646	5	5	0.125	0.00866844
Rod	1	1342612	G	C	1_1342612_G_C	SSU72	-0.451497	0.0763297	3.76826e-05	-167637	7	10	0.263158	0.00267546
Rod	1	1566177	C	T	1_1566177_C_T	MIB2	1.73698	0.375186	0.000389861	14918	5	5	0.125	0.0327483
Rod	1	1606159	TGC	T	1_1606159_TGC_T	SLC35E2	0.947544	0.216345	0.000628834	-71272	14	18	0.45	0.0836349
Rod	1	1606307	G	A	1_1606307_G_A	SLC35E2	0.947544	0.216345	0.000628834	-71124	14	18	0.45	0.0836349
Rod	1	2408834	G	A	1_2408834_G_A	SKI	-1.03988	0.224533	0.000388631	248700	4	5	0.125	0.0388631
Rod	1	2928421	C	T	1_2928421_C_T	TTC34	0.804238	0.228576	0.00340782	210135	8	8	0.210526	0.0988268
Rod	1	9295444	T	C	1_9295444_T_C	H6PD	-0.896817	0.142864	2.03096e-05	610	12	17	0.425	0.00103579
Rod	1	9309746	G	T	1_9309746_G_T	H6PD	-0.879911	0.157772	6.81803e-05	14912	13	18	0.45	0.0034772
Rod	1	9310040	G	A	1_9310040_G_A	H6PD	-0.879911	0.157772	6.81803e-05	15206	13	18	0.45	0.0034772
Rod	1	9310655	T	C	1_9310655_T_C	H6PD	-0.882821	0.188868	0.000358207	15821	12	16	0.421053	0.0182686
Rod	1	10920738	T	C	1_10920738_T_C	MASP2	-1.50987	0.352014	0.000748999	-186552	6	6	0.15	0.0524299
Rod	1	10920745	C	A	1_10920745_C_A	MASP2	-1.50987	0.352014	0.000748999	-186545	6	6	0.15	0.0524299
Rod	1	11494512	C	T	1_11494512_C_T	PTCHD2	-1.12603	0.159502	5.68672e-06	-44711	14	16	0.4	0.000574359
Rod	1	11494573	A	G	1_11494573_A_G	PTCHD2	1.12603	0.159502	5.68672e-06	-44650	14	16	0.4	0.000574359
Rod	1	11494772	G	A	1_11494772_G_A	PTCHD2	0.849848	0.174947	0.000253554	-44451	13	18	0.45	0.025609
Rod	1	11494851	A	G	1_11494851_A_G	PTCHD2	1.12603	0.159502	5.68672e-06	-44372	14	16	0.4	0.000574359
Rod	1	11504083	A	T	1_11504083_A_T	PTCHD2	1.2228	0.23892	0.000156419	-35140	14	16	0.4	0.0157983
Rod	1	11504417	G	A	1_11504417_G_A	PTCHD2	1.13005	0.178732	1.8827e-05	-34806	13	16	0.421053	0.00190153
Rod	1	11504452	G	A	1_11504452_G_A	PTCHD2	1.2228	0.23892	0.000156419	-34771	14	16	0.4	0.0157983
Rod	1	11504514	C	T	1_11504514_C_T	PTCHD2	1.2228	0.23892	0.000156419	-34709	14	16	0.4	0.0157983
Rod	1	11505046	A	G	1_11505046_A_G	PTCHD2	1.2228	0.23892	0.000156419	-34177	14	16	0.4	0.0157983
Rod	1	11505112	T	A	1_11505112_T_A	PTCHD2	1.2228	0.23892	0.000156419	-34111	14	16	0.4	0.0157983
Rod	1	11505118	T	TG	1_11505118_T_TG	PTCHD2	1.2228	0.23892	0.000156419	-34105	14	16	0.4	0.0157983
Rod	1	11506527	A	G	1_11506527_A_G	PTCHD2	1.2228	0.23892	0.000156419	-32696	14	16	0.4	0.0157983
Rod	1	11507564	G	A	1_11507564_G_A	PTCHD2	1.13798	0.170602	1.06035e-05	-31659	14	17	0.425	0.00107095
Rod	1	11508016	G	A	1_11508016_G_A	PTCHD2	1.13798	0.170602	1.06035e-05	-31207	14	17	0.425	0.00107095
Rod	1	11508140	A	T	1_11508140_A_T	PTCHD2	1.13798	0.170602	1.06035e-05	-31083	14	17	0.425	0.00107095
Rod	1	11518432	G	A	1_11518432_G_A	PTCHD2	-0.964391	0.222121	0.000676704	-20791	12	16	0.4	0.0683471
Rod	1	11518725	C	A	1_11518725_C_A	PTCHD2	0.964391	0.222121	0.000676704	-20498	12	16	0.4	0.0683471
Rod	1	11519483	C	T	1_11519483_C_T	PTCHD2	0.964391	0.222121	0.000676704	-19740	12	16	0.4	0.0683471
Rod	1	11520116	C	T	1_11520116_C_T	PTCHD2	0.964391	0.222121	0.000676704	-19107	12	16	0.4	0.0683471
Rod	1	11898849	T	G	1_11898849_T_G	FBXO6	-0.914254	0.195783	0.000361306	174668	10	11	0.275	0.048415
Rod	1	11899635	T	C	1_11899635_T_C	FBXO6	-0.914254	0.195783	0.000361306	175454	10	11	0.275	0.048415
Rod	1	11899636	G	A	1_11899636_G_A	FBXO6	-0.914254	0.195783	0.000361306	175455	10	11	0.275	0.048415
Rod	1	11900385	C	T	1_11900385_C_T	FBXO6	-0.914254	0.195783	0.000361306	176204	10	11	0.275	0.048415
Rod	1	11900802	T	C	1_11900802_T_C	FBXO6	-0.914254	0.195783	0.000361306	176621	10	11	0.275	0.048415
Rod	1	11900825	G	T	1_11900825_G_T	FBXO6	-0.914254	0.195783	0.000361306	176644	10	11	0.275	0.048415
Rod	1	11901592	T	C	1_11901592_T_C	FBXO6	-0.914254	0.195783	0.000361306	177411	10	11	0.275	0.048415
Rod	1	11779762	C	T	1_11779762_C_T	AGTRAP	-0.956768	0.227192	0.000871244	-16379	9	11	0.275	0.0958368
Rod	1	11724092	G	C	1_11724092_G_C	CLCN6	0.722128	0.166909	0.000696926	-143096	11	14	0.35	0.0689957
Rod	1	11724948	G	C	1_11724948_G_C	CLCN6	0.722128	0.166909	0.000696926	-142240	11	14	0.35	0.0689957
Rod	1	11725206	T	A	1_11725206_T_A	CLCN6	0.722128	0.166909	0.000696926	-141982	11	14	0.35	0.0689957
Rod	1	11725436	T	C	1_11725436_T_C	CLCN6	0.722128	0.166909	0.000696926	-141752	11	14	0.35	0.0689957
Rod	1	11953940	G	A	1_11953940_G_A	MIIP	1.35803	0.296493	0.000428225	-125583	17	19	0.475	0.0334016
Rod	1	11968078	C	G	1_11968078_C_G	MIIP	1.21675	0.273572	0.000551888	-111445	16	18	0.45	0.0430473
Rod	1	11969991	C	T	1_11969991_C_T	MIIP	1.55951	0.3527	0.000580153	-109532	17	18	0.45	0.0452519
Rod	1	15850553	C	CGGGGGCG	1_15850553_C_CGGGGGCG	DDI2	0.51866	0.112861	0.000415946	-93442	12	16	0.4	0.03078
Rod	1	15850613	G	A	1_15850613_G_A	DDI2	0.51866	0.112861	0.000415946	-93382	12	16	0.4	0.03078
Rod	1	15851676	C	A	1_15851676_C_A	DDI2	0.561868	0.117797	0.00029908	-92319	11	15	0.416667	0.0221319
Rod	1	15852704	T	C	1_15852704_T_C	DDI2	0.51866	0.112861	0.000415946	-91291	12	16	0.4	0.03078
Rod	1	15852739	C	G	1_15852739_C_G	DDI2	0.51866	0.112861	0.000415946	-91256	12	16	0.4	0.03078
Rod	1	15853289	T	G	1_15853289_T_G	DDI2	0.51866	0.112861	0.000415946	-90706	12	16	0.4	0.03078
Rod	1	15853650	A	G	1_15853650_A_G	DDI2	0.512856	0.115262	0.000549966	-90345	11	15	0.394737	0.0406975
Rod	1	19566627	A	G	1_19566627_A_G	PQLC2	1.15863	0.270338	0.000753886	-72193	8	9	0.225	0.0897124
Rod	1	19578872	C	T	1_19578872_C_T	PQLC2	1.15863	0.270338	0.000753886	-59948	8	9	0.225	0.0897124
Rod	1	23128716	G	C	1_23128716_G_C	KDM1A	-1.41765	0.36194	0.00154962	-217225	5	5	0.125	0.0495878
Rod	1	24126891	G	A	1_24126891_G_A	HMGCL	-0.692059	0.201986	0.0040933	-38219	5	5	0.125	0.0941459
Rod	1	24416950	G	A	1_24416950_G_A	RP11-293P20.2	-0.996733	0.246255	0.00119897	49625	5	5	0.138889	0.040765
Rod	1	24830163	T	G	1_24830163_T_G	RCAN3	1.49284	0.322408	0.000389382	776	12	13	0.342105	0.0237523
Rod	1	25317711	A	T	1_25317711_A_T	SYF2	1.11943	0.285419	0.00153374	-241282	4	4	0.1	0.0291411
Rod	1	25736369	C	T	1_25736369_C_T	RHD	-0.788506	0.207323	0.00193827	137485	9	13	0.325	0.0407037
Rod	1	26303742	G	A	1_26303742_G_A	MTFR1L	1.08074	0.254919	0.000824682	158611	10	10	0.263158	0.0197924
Rod	1	26324520	T	C	1_26324520_T_C	MTFR1L	0.956315	0.25164	0.00194953	179389	10	10	0.25	0.0467887
Rod	1	26491018	G	C	1_26491018_G_C	CEP85	-1.11573	0.247379	0.000489538	-69673	9	10	0.25	0.051891
Rod	1	27595862	C	T	1_27595862_C_T	TMEM222	0.778446	0.167147	0.00036996	-52789	9	11	0.275	0.0122087
Rod	1	28241083	G	A	1_28241083_G_A	RPA2	0.935248	0.243021	0.00177307	-174	4	4	0.1	0.0443267
Rod	1	28533616	C	T	1_28533616_C_T	RP5-1092A3.4	-1.18037	0.232746	0.000170425	-34348	12	14	0.368421	0.0112481
Rod	1	28535233	T	C	1_28535233_T_C	RP5-1092A3.4	-1.1002	0.256116	0.000739677	-32731	15	19	0.475	0.0488187
Rod	1	28546526	A	AGTG	1_28546526_A_AGTG	RP5-1092A3.4	-1.1002	0.256116	0.000739677	-21438	15	19	0.475	0.0488187
Rod	1	28548928	C	T	1_28548928_C_T	RP5-1092A3.4	-1.18037	0.232746	0.000170425	-19036	12	14	0.368421	0.0112481
Rod	1	28559232	T	C	1_28559232_T_C	RP5-1092A3.4	-1.1002	0.256116	0.000739677	-8732	15	19	0.475	0.0488187
Rod	1	28559574	C	G	1_28559574_C_G	RP5-1092A3.4	-1.16443	0.223446	0.000131852	-8390	12	14	0.368421	0.00870223
Rod	1	28559694	A	G	1_28559694_A_G	RP5-1092A3.4	-1.18037	0.232746	0.000170425	-8270	12	14	0.368421	0.0112481
Rod	1	28559820	T	C	1_28559820_T_C	RP5-1092A3.4	-1.17869	0.225606	0.000128681	-8144	13	15	0.375	0.00849295
Rod	1	28560010	T	TTACA	1_28560010_T_TTACA	RP5-1092A3.4	-1.17869	0.225606	0.000128681	-7954	13	15	0.375	0.00849295
Rod	1	28562006	G	A	1_28562006_G_A	RP5-1092A3.4	-1.1002	0.256116	0.000739677	-5958	15	19	0.475	0.0488187
Rod	1	28562236	A	T	1_28562236_A_T	RP5-1092A3.4	-1.02323	0.239712	0.00077958	-5728	10	12	0.315789	0.0514523
Rod	1	28562252	C	G	1_28562252_C_G	RP5-1092A3.4	-1.17869	0.225606	0.000128681	-5712	13	15	0.375	0.00849295
Rod	1	28562540	C	A	1_28562540_C_A	RP5-1092A3.4	-1.17869	0.225606	0.000128681	-5424	13	15	0.375	0.00849295
Rod	1	28562676	A	G	1_28562676_A_G	RP5-1092A3.4	-1.17869	0.225606	0.000128681	-5288	13	15	0.375	0.00849295
Rod	1	28573707	A	AG	1_28573707_A_AG	RP5-1092A3.4	-1.17869	0.225606	0.000128681	5743	13	15	0.375	0.00849295
Rod	1	28573835	C	T	1_28573835_C_T	RP5-1092A3.4	-1.17869	0.225606	0.000128681	5871	13	15	0.375	0.00849295
Rod	1	28574043	T	A	1_28574043_T_A	RP5-1092A3.4	-1.17869	0.225606	0.000128681	6079	13	15	0.375	0.00849295
Rod	1	28574356	A	C	1_28574356_A_C	RP5-1092A3.4	-1.18037	0.232746	0.000170425	6392	12	14	0.368421	0.0112481
Rod	1	28575121	T	G	1_28575121_T_G	RP5-1092A3.4	-1.17869	0.225606	0.000128681	7157	13	15	0.375	0.00849295
Rod	1	28575140	T	G	1_28575140_T_G	RP5-1092A3.4	-1.17869	0.225606	0.000128681	7176	13	15	0.375	0.00849295
Rod	1	29111562	C	G	1_29111562_C_G	SNHG12	1.11058	0.2823	0.00149804	202067	10	10	0.25	0.0494353
Rod	1	32706126	G	A	1_32706126_G_A	TMEM234	1.79833	0.530302	0.00438946	18168	5	5	0.131579	0.0965681
Rod	1	36195372	C	T	1_36195372_C_T	C1orf216	-1.52176	0.416622	0.00261123	10299	7	7	0.175	0.0496134
Rod	1	36243880	G	A	1_36243880_G_A	C1orf216	-1.52176	0.416622	0.00261123	58807	7	7	0.175	0.0496134
Rod	1	36565362	T	C	1_36565362_T_C	ADPRHL2	-1.46358	0.269011	8.70189e-05	10886	10	11	0.275	0.00330672
Rod	1	36565617	G	A	1_36565617_G_A	ADPRHL2	-1.3858	0.255603	9.00271e-05	11141	11	12	0.3	0.00342103
Rod	1	36565999	A	G	1_36565999_A_G	ADPRHL2	-1.46358	0.269011	8.70189e-05	11523	10	11	0.275	0.00330672
Rod	1	36886117	C	T	1_36886117_C_T	OSCP1	1.29934	0.318273	0.00111982	-29969	9	9	0.225	0.0503919
Rod	1	38232264	T	C	1_38232264_T_C	INPP5B	1.03937	0.257724	0.00123397	-180465	11	13	0.325	0.0468909
Rod	1	38260503	C	T	1_38260503_C_T	INPP5B	1.02763	0.27089	0.00197586	-152226	10	12	0.315789	0.0750827
Rod	1	38356870	G	C	1_38356870_G_C	INPP5B	1.03655	0.262934	0.00147405	-55859	11	13	0.342105	0.0560139
Rod	1	38362803	G	A	1_38362803_G_A	INPP5B	1.03937	0.257724	0.00123397	-49926	11	13	0.325	0.0468909
Rod	1	43413384	T	TA	1_43413384_T_TA	SLC2A1-AS1	0.707815	0.170228	0.00096632	-11336	6	8	0.210526	0.0908341
Rod	1	43413653	A	G	1_43413653_A_G	SLC2A1-AS1	0.861524	0.122314	5.83279e-06	-11067	14	16	0.4	0.000548282
Rod	1	43414200	G	A	1_43414200_G_A	SLC2A1-AS1	0.897121	0.140169	1.65365e-05	-10520	15	17	0.425	0.00155443
Rod	1	46035760	A	T	1_46035760_A_T	TESK2	-0.812774	0.183979	0.000584519	78888	13	18	0.45	0.0327331
Rod	1	46109304	G	A	1_46109304_G_A	TESK2	0.855865	0.193619	0.000581583	152432	13	18	0.473684	0.0325686
Rod	1	46144867	A	AG	1_46144867_A_AG	TESK2	0.812774	0.183979	0.000584519	187995	13	18	0.45	0.0327331
Rod	1	46153203	G	A	1_46153203_G_A	TESK2	0.812774	0.183979	0.000584519	196331	13	18	0.45	0.0327331
Rod	1	46502836	A	C	1_46502836_A_C	PIK3R3	-1.14458	0.231961	0.000219754	-139324	9	11	0.275	0.0164816
Rod	1	46600917	A	G	1_46600917_A_G	PIK3R3	-1.34372	0.153473	4.71833e-07	-41243	9	10	0.25	3.53875e-05
Rod	1	46601197	A	G	1_46601197_A_G	PIK3R3	-1.34372	0.153473	4.71833e-07	-40963	9	10	0.25	3.53875e-05
Rod	1	46757292	C	T	1_46757292_C_T	PIK3R3	-1.08922	0.202088	9.53474e-05	115132	9	11	0.275	0.00715105
Rod	1	46768408	T	C	1_46768408_T_C	PIK3R3	-1.06887	0.220996	0.000263798	126248	7	9	0.236842	0.0197848
Rod	1	46786351	G	A	1_46786351_G_A	PIK3R3	-1.05855	0.208685	0.000170114	144191	8	10	0.25	0.0127586
Rod	1	46872698	A	G	1_46872698_A_G	PIK3R3	1.47168	0.302816	0.00025249	230538	6	6	0.15	0.0189367
Rod	1	46806242	G	T	1_46806242_G_T	FAAH	0.894433	0.194997	0.00042288	-53695	11	14	0.35	0.0279101
Rod	1	46806274	CAG	C	1_46806274_CAG_C	FAAH	0.894433	0.194997	0.00042288	-53663	11	14	0.35	0.0279101
Rod	1	46806393	T	C	1_46806393_T_C	FAAH	0.894433	0.194997	0.00042288	-53544	11	14	0.35	0.0279101
Rod	1	46806429	A	T	1_46806429_A_T	FAAH	0.894433	0.194997	0.00042288	-53508	11	14	0.35	0.0279101
Rod	1	46806480	C	T	1_46806480_C_T	FAAH	0.894433	0.194997	0.00042288	-53457	11	14	0.35	0.0279101
Rod	1	46806703	A	G	1_46806703_A_G	FAAH	0.894433	0.194997	0.00042288	-53234	11	14	0.35	0.0279101
Rod	1	46807117	C	A	1_46807117_C_A	FAAH	0.894433	0.194997	0.00042288	-52820	11	14	0.35	0.0279101
Rod	1	46813568	G	A	1_46813568_G_A	FAAH	0.963883	0.187865	0.000152812	-46369	9	12	0.315789	0.0100856
Rod	1	46813589	A	G	1_46813589_A_G	FAAH	0.894433	0.194997	0.00042288	-46348	11	14	0.35	0.0279101
Rod	1	46813619	G	T	1_46813619_G_T	FAAH	0.894433	0.194997	0.00042288	-46318	11	14	0.35	0.0279101
Rod	1	46813635	C	T	1_46813635_C_T	FAAH	0.894433	0.194997	0.00042288	-46302	11	14	0.35	0.0279101
Rod	1	46813663	C	T	1_46813663_C_T	FAAH	0.894433	0.194997	0.00042288	-46274	11	14	0.35	0.0279101
Rod	1	46813888	T	C	1_46813888_T_C	FAAH	0.894433	0.194997	0.00042288	-46049	11	14	0.35	0.0279101
Rod	1	46813967	C	T	1_46813967_C_T	FAAH	0.894433	0.194997	0.00042288	-45970	11	14	0.35	0.0279101
Rod	1	46813982	G	A	1_46813982_G_A	FAAH	0.894433	0.194997	0.00042288	-45955	11	14	0.35	0.0279101
Rod	1	46814008	C	T	1_46814008_C_T	FAAH	0.886032	0.198814	0.000542501	-45929	10	13	0.342105	0.0358051
Rod	1	46814092	T	G	1_46814092_T_G	FAAH	0.894433	0.194997	0.00042288	-45845	11	14	0.35	0.0279101
Rod	1	46814231	A	G	1_46814231_A_G	FAAH	0.894433	0.194997	0.00042288	-45706	11	14	0.35	0.0279101
Rod	1	46814273	T	C	1_46814273_T_C	FAAH	0.894433	0.194997	0.00042288	-45664	11	14	0.35	0.0279101
Rod	1	46814329	T	C	1_46814329_T_C	FAAH	0.881799	0.214092	0.00104318	-45608	11	14	0.368421	0.0688499
Rod	1	46827728	A	C	1_46827728_A_C	FAAH	0.894433	0.194997	0.00042288	-32209	11	14	0.35	0.0279101
Rod	1	46827769	C	T	1_46827769_C_T	FAAH	0.894433	0.194997	0.00042288	-32168	11	14	0.35	0.0279101
Rod	1	46827871	G	A	1_46827871_G_A	FAAH	0.894433	0.194997	0.00042288	-32066	11	14	0.35	0.0279101
Rod	1	46828109	A	G	1_46828109_A_G	FAAH	0.894433	0.194997	0.00042288	-31828	11	14	0.35	0.0279101
Rod	1	46828460	C	T	1_46828460_C_T	FAAH	0.894433	0.194997	0.00042288	-31477	11	14	0.35	0.0279101
Rod	1	46828700	A	G	1_46828700_A_G	FAAH	0.918546	0.193099	0.000306454	-31237	10	13	0.342105	0.020226
Rod	1	46828734	T	C	1_46828734_T_C	FAAH	0.918546	0.193099	0.000306454	-31203	10	13	0.342105	0.020226
Rod	1	46829013	A	G	1_46829013_A_G	FAAH	0.894433	0.194997	0.00042288	-30924	11	14	0.35	0.0279101
Rod	1	46834449	G	A	1_46834449_G_A	FAAH	0.913877	0.220498	0.000991936	-25488	10	13	0.342105	0.0654678
Rod	1	46834775	T	C	1_46834775_T_C	FAAH	0.961051	0.191745	0.000190192	-25162	10	13	0.325	0.0125527
Rod	1	46835139	C	T	1_46835139_C_T	FAAH	0.961051	0.191745	0.000190192	-24798	10	13	0.325	0.0125527
Rod	1	46860827	G	C	1_46860827_G_C	FAAH	0.894433	0.194997	0.00042288	890	11	14	0.35	0.0279101
Rod	1	46861306	A	C	1_46861306_A_C	FAAH	0.894433	0.194997	0.00042288	1369	11	14	0.35	0.0279101
Rod	1	50917596	T	C	1_50917596_T_C	RP5-850O15.3	-1.51997	0.415387	0.00257758	-9545	5	5	0.125	0.0386637
Rod	1	50918388	C	T	1_50918388_C_T	RP5-850O15.3	-1.51997	0.415387	0.00257758	-8753	5	5	0.125	0.0386637
Rod	1	50997461	T	C	1_50997461_T_C	RP5-850O15.3	-1.51975	0.396834	0.00183981	70320	4	4	0.1	0.0275972
Rod	1	51029609	G	T	1_51029609_G_T	RP5-850O15.3	-1.51975	0.396834	0.00183981	102468	4	4	0.1	0.0275972
Rod	1	51086847	T	C	1_51086847_T_C	RP5-850O15.3	-1.57215	0.396944	0.00142176	159706	4	4	0.105263	0.0213264
Rod	1	51748711	C	T	1_51748711_C_T	TTC39A	1.16848	0.443738	0.0196608	-62077	5	5	0.125	0.0786432
Rod	1	52417538	T	C	1_52417538_T_C	ZFYVE9	-0.909222	0.336275	0.0171285	-190508	12	13	0.342105	0.0856425
Rod	1	54646921	T	A	1_54646921_T_A	TMEM59	-0.878253	0.211817	0.000988716	127744	4	4	0.1	0.0751424
Rod	1	54679518	C	T	1_54679518_C_T	MRPL37	0.709266	0.161416	0.000611823	29804	8	9	0.236842	0.052005
Rod	1	58982787	G	T	1_58982787_G_T	DAB1	-0.893508	0.247032	0.00280249	173712	9	10	0.25	0.0896797
Rod	1	59010904	A	T	1_59010904_A_T	DAB1	0.960593	0.23418	0.00107805	201829	8	9	0.225	0.0344976
Rod	1	59010948	A	C	1_59010948_A_C	DAB1	0.893508	0.247032	0.00280249	201873	9	10	0.25	0.0896797
Rod	1	59011003	G	A	1_59011003_G_A	DAB1	0.960593	0.23418	0.00107805	201928	8	9	0.225	0.0344976
Rod	1	59011009	A	T	1_59011009_A_T	DAB1	0.960593	0.23418	0.00107805	201934	8	9	0.225	0.0344976
Rod	1	59011137	C	A	1_59011137_C_A	DAB1	0.960593	0.23418	0.00107805	202062	8	9	0.225	0.0344976
Rod	1	59011573	C	A	1_59011573_C_A	DAB1	0.960593	0.23418	0.00107805	202498	8	9	0.225	0.0344976
Rod	1	59011924	A	G	1_59011924_A_G	DAB1	0.960593	0.23418	0.00107805	202849	8	9	0.225	0.0344976
Rod	1	59011985	C	T	1_59011985_C_T	DAB1	0.893508	0.247032	0.00280249	202910	9	10	0.25	0.0896797
Rod	1	59011987	C	A	1_59011987_C_A	DAB1	0.960593	0.23418	0.00107805	202912	8	9	0.225	0.0344976
Rod	1	59012404	A	C	1_59012404_A_C	DAB1	0.960593	0.23418	0.00107805	203329	8	9	0.225	0.0344976
Rod	1	59012431	C	T	1_59012431_C_T	DAB1	0.960593	0.23418	0.00107805	203356	8	9	0.225	0.0344976
Rod	1	59030264	C	T	1_59030264_C_T	DAB1	-0.960593	0.23418	0.00107805	221189	8	9	0.225	0.0344976
Rod	1	68664913	T	A	1_68664913_T_A	DIRAS3	1.60064	0.361322	0.000570958	147599	6	6	0.15	0.0610925
Rod	1	70954299	G	A	1_70954299_G_A	ANKRD13C	-0.554824	0.145657	0.00191602	133882	12	17	0.447368	0.0689767
Rod	1	76251746	T	C	1_76251746_T_C	MSH4	0.808966	0.208769	0.00168281	-10821	13	18	0.45	0.0387046
Rod	1	76252011	G	A	1_76252011_G_A	MSH4	0.804987	0.210597	0.0018664	-10556	12	17	0.447368	0.0429272
Rod	1	76252335	A	G	1_76252335_A_G	MSH4	0.819095	0.196485	0.000946389	-10232	13	19	0.475	0.0217669
Rod	1	76308413	G	A	1_76308413_G_A	MSH4	-1.35712	0.210919	1.56275e-05	45846	11	11	0.289474	0.000359432
Rod	1	78150634	C	T	1_78150634_C_T	NEXN	0.809405	0.250933	0.00610206	-231106	6	7	0.175	0.0915309
Rod	1	78225880	C	T	1_78225880_C_T	NEXN	0.809405	0.250933	0.00610206	-155860	6	7	0.175	0.0915309
Rod	1	84090203	GGA	G	1_84090203_GGA_G	RP11-475O6.1	0.894372	0.231196	0.00170442	-236503	12	18	0.45	0.0835166
Rod	1	84900093	C	T	1_84900093_C_T	CTBS	0.926049	0.207816	0.00054301	-140070	11	12	0.3	0.0613601
Rod	1	85107858	C	A	1_85107858_C_A	SSX2IP	-0.897769	0.174573	0.000149492	-48628	10	12	0.3	0.0165936
Rod	1	85133589	C	T	1_85133589_C_T	SSX2IP	0.926551	0.18379	0.000180173	-22897	7	8	0.2	0.0199992
Rod	1	89358186	A	T	1_89358186_A_T	RP11-76N22.2	-0.817553	0.242129	0.00451911	207299	8	11	0.275	0.0858631
Rod	1	92559886	G	C	1_92559886_G_C	GLMN	0.627749	0.171802	0.00260458	-204635	7	8	0.210526	0.0390687
Rod	1	92645024	T	G	1_92645024_T_G	GLMN	0.575989	0.169596	0.00434523	-119497	8	9	0.225	0.0651784
Rod	1	92645554	G	C	1_92645554_G_C	GLMN	0.575989	0.169596	0.00434523	-118967	8	9	0.225	0.0651784
Rod	1	92650349	C	T	1_92650349_C_T	GLMN	0.575989	0.169596	0.00434523	-114172	8	9	0.225	0.0651784
Rod	1	92658671	CCACTG	C	1_92658671_CCACTG_C	GLMN	0.630598	0.172645	0.00261148	-105850	8	9	0.236842	0.0391722
Rod	1	100276744	C	G	1_100276744_C_G	AGL	1.15198	0.156938	3.67371e-06	-38896	8	9	0.225	0.000143275
Rod	1	100277011	G	A	1_100277011_G_A	AGL	-0.995882	0.193657	0.000149538	-38629	9	10	0.25	0.00583198
Rod	1	100277039	T	C	1_100277039_T_C	AGL	1.15198	0.156938	3.67371e-06	-38601	8	9	0.225	0.000143275
Rod	1	109499026	G	C	1_109499026_G_C	GPSM2	1.03521	0.269858	0.00181658	81054	16	17	0.425	0.0890124
Rod	1	110791822	C	T	1_110791822_C_T	STRIP1	-0.755782	0.197756	0.00186866	217623	9	11	0.275	0.0784837
Rod	1	110792847	C	A	1_110792847_C_A	STRIP1	-0.755782	0.197756	0.00186866	218648	9	11	0.275	0.0784837
Rod	1	110798581	G	T	1_110798581_G_T	STRIP1	-0.755782	0.197756	0.00186866	224382	9	11	0.275	0.0784837
Rod	1	110804982	A	G	1_110804982_A_G	STRIP1	-0.755782	0.197756	0.00186866	230783	9	11	0.275	0.0784837
Rod	1	110805041	A	T	1_110805041_A_T	STRIP1	-0.755782	0.197756	0.00186866	230842	9	11	0.275	0.0784837
Rod	1	110805123	C	T	1_110805123_C_T	STRIP1	-0.755782	0.197756	0.00186866	230924	9	11	0.275	0.0784837
Rod	1	110805807	G	A	1_110805807_G_A	STRIP1	-0.755782	0.197756	0.00186866	231608	9	11	0.275	0.0784837
Rod	1	114447776	C	G	1_114447776_C_G	PHTF1	-0.81443	0.200298	0.00115629	145665	12	13	0.325	0.0763151
Rod	1	114220305	G	T	1_114220305_G_T	PTPN22	-0.852832	0.176973	0.000272656	-194076	13	14	0.35	0.0188133
Rod	1	114291406	G	A	1_114291406_G_A	PTPN22	-0.852832	0.176973	0.000272656	-122975	13	14	0.35	0.0188133
Rod	1	114447034	G	C	1_114447034_G_C	PTPN22	0.686814	0.162157	0.000831221	32653	13	16	0.4	0.0573542
Rod	1	121122125	A	T	1_121122125_A_T	RP11-343N15.1	-1.37529	0.461668	0.00995834	-18541	13	13	0.325	0.0796667
Rod	1	144932749	TGAGA	T	1_144932749_TGAGA_T	AL590452.1	1.63925	0.384148	0.000781596	-56560	5	5	0.125	0.0382982
Rod	1	145039395	C	G	1_145039395_C_G	AL590452.1	-1.43151	0.361262	0.00141651	50086	6	6	0.15	0.069409
Rod	1	145040381	C	A	1_145040381_C_A	AL590452.1	1.63925	0.384148	0.000781596	51072	5	5	0.125	0.0382982
Rod	1	145028797	G	A	1_145028797_G_A	PDE4DIP	-1.39362	0.342797	0.00115773	-47389	6	6	0.15	0.060202
Rod	1	145039395	C	G	1_145039395_C_G	PDE4DIP	-1.59342	0.310881	0.000154284	-36791	6	6	0.15	0.00802277
Rod	1	145040296	G	T	1_145040296_G_T	PDE4DIP	-1.39461	0.318519	0.000630483	-35890	7	7	0.175	0.0327851
Rod	1	145292407	AC	A	1_145292407_AC_A	PEX11B	-1.05953	0.257838	0.0010627	-223845	16	16	0.421053	0.0308183
Rod	1	146555660	G	A	1_146555660_G_A	CHD1L	1.07171	0.309511	0.00380813	-158631	8	8	0.2	0.0952033
Rod	1	146556025	G	A	1_146556025_G_A	CHD1L	1.07171	0.309511	0.00380813	-158266	8	8	0.2	0.0952033
Rod	1	146556035	ACAAC	A	1_146556035_ACAAC_A	CHD1L	1.07171	0.309511	0.00380813	-158256	8	8	0.2	0.0952033
Rod	1	146556165	G	A	1_146556165_G_A	CHD1L	1.07171	0.309511	0.00380813	-158126	8	8	0.2	0.0952033
Rod	1	146557155	G	A	1_146557155_G_A	CHD1L	1.07171	0.309511	0.00380813	-157136	8	8	0.2	0.0952033
Rod	1	146714255	A	G	1_146714255_A_G	CHD1L	-0.836994	0.237614	0.00338064	-36	10	12	0.3	0.084516
Rod	1	146714588	C	T	1_146714588_C_T	CHD1L	-0.91376	0.209532	0.000652057	297	13	16	0.4	0.0163014
Rod	1	147099287	G	T	1_147099287_G_T	BCL9	1.25717	0.332953	0.00204629	86105	6	6	0.15	0.0368332
Rod	1	151104078	C	T	1_151104078_C_T	CERS2	0.887473	0.212116	0.000918874	156599	11	14	0.368421	0.0431871
Rod	1	151103537	C	T	1_151103537_C_T	SCNM1	1.00308	0.218909	0.000426686	-34961	5	6	0.157895	0.0209076
Rod	1	151120522	TA	T	1_151120522_TA_T	SCNM1	1.1684	0.258843	0.000486066	-17976	6	6	0.15	0.0238172
Rod	1	152161354	T	C	1_152161354_T_C	FLG-AS1	1.12991	0.26259	0.000729357	20753	7	8	0.210526	0.0211514
Rod	1	152161657	T	C	1_152161657_T_C	FLG-AS1	-1.18293	0.222463	0.000108681	21056	8	9	0.225	0.00315175
Rod	1	152161694	A	G	1_152161694_A_G	FLG-AS1	1.18293	0.222463	0.000108681	21093	8	9	0.225	0.00315175
Rod	1	152161709	G	A	1_152161709_G_A	FLG-AS1	0.814078	0.155012	0.000122463	21108	11	16	0.4	0.00355143
Rod	1	152161735	C	T	1_152161735_C_T	FLG-AS1	0.814078	0.155012	0.000122463	21134	11	16	0.4	0.00355143
Rod	1	152161949	C	T	1_152161949_C_T	FLG-AS1	-1.18293	0.222463	0.000108681	21348	8	9	0.225	0.00315175
Rod	1	152162106	A	G	1_152162106_A_G	FLG-AS1	1.18021	0.282065	0.000918364	21505	6	7	0.175	0.0266326
Rod	1	152162133	TAAGTA	T	1_152162133_TAAGTA_T	FLG-AS1	1.18021	0.282065	0.000918364	21532	6	7	0.175	0.0266326
Rod	1	152162568	T	C	1_152162568_T_C	FLG-AS1	1.17579	0.255894	0.000416547	21967	8	9	0.236842	0.0120799
Rod	1	152228545	T	C	1_152228545_T_C	FLG-AS1	1.14117	0.247346	0.000401871	87944	9	10	0.25	0.0116543
Rod	1	153796730	T	C	1_153796730_T_C	CRTC2	-1.02893	0.302796	0.00432926	-134371	9	9	0.225	0.0822559
Rod	1	153854161	G	A	1_153854161_G_A	CRTC2	1.02893	0.302796	0.00432926	-76940	9	9	0.225	0.0822559
Rod	1	153854424	C	T	1_153854424_C_T	CRTC2	1.02893	0.302796	0.00432926	-76677	9	9	0.225	0.0822559
Rod	1	153895953	G	C	1_153895953_G_C	CRTC2	1.02893	0.302796	0.00432926	-35148	9	9	0.225	0.0822559
Rod	1	154263796	G	A	1_154263796_G_A	HAX1	0.367522	0.118019	0.00761604	18809	7	8	0.2	0.0533123
Rod	1	154531910	G	A	1_154531910_G_A	UBE2Q1	1.31244	0.329327	0.00135479	406	6	6	0.15	0.0419985
Rod	1	161368998	G	A	1_161368998_G_A	TOMM40L	-0.995837	0.25852	0.00176037	173205	4	4	0.1	0.0827374
Rod	1	161582500	C	T	1_161582500_C_T	ATF6	0.783678	0.198102	0.00143492	-153584	11	12	0.3	0.0631365
Rod	1	166668970	C	T	1_166668970_C_T	TADA1	0.564675	0.13955	0.00120166	-176594	6	7	0.175	0.0612847
Rod	1	166669237	G	A	1_166669237_G_A	TADA1	0.465759	0.112703	0.00101542	-176327	7	10	0.25	0.0517864
Rod	1	166669936	G	C	1_166669936_G_C	TADA1	0.465759	0.112703	0.00101542	-175628	7	10	0.25	0.0517864
Rod	1	166671058	G	A	1_166671058_G_A	TADA1	0.465759	0.112703	0.00101542	-174506	7	10	0.25	0.0517864
Rod	1	166789561	C	A	1_166789561_C_A	ILDR2	0.66849	0.138558	0.000269803	-155158	14	19	0.475	0.00998271
Rod	1	166789573	TC	T	1_166789573_TC_T	ILDR2	0.66849	0.138558	0.000269803	-155146	14	19	0.475	0.00998271
Rod	1	167685111	CTGAG	C	1_167685111_CTGAG_C	MPZL1	-0.772254	0.177156	0.000654303	-5318	15	17	0.425	0.0320608
Rod	1	168194927	C	T	1_168194927_C_T	TIPRL	-0.736277	0.185723	0.00141132	46756	9	11	0.275	0.0451622
Rod	1	168297465	C	T	1_168297465_C_T	TIPRL	-0.887209	0.214487	0.00100789	149294	7	8	0.2	0.0322525
Rod	1	169527856	T	C	1_169527856_T_C	SLC19A2	-0.995204	0.237548	0.000908948	72615	9	12	0.3	0.0772606
Rod	1	169528075	C	G	1_169528075_C_G	SLC19A2	-1.08937	0.242119	0.000499825	72834	8	11	0.289474	0.0424851
Rod	1	169455008	G	A	1_169455008_G_A	C1orf112	-0.86762	0.204755	0.000828217	-176237	9	10	0.25	0.0695702
Rod	1	171949999	G	T	1_171949999_G_T	METTL13	-0.833011	0.210598	0.00143629	199211	8	10	0.25	0.0876137
Rod	1	173683954	C	T	1_173683954_C_T	KLHL20	0.807078	0.269	0.00954597	-126	12	13	0.325	0.0954597
Rod	1	174775131	A	G	1_174775131_A_G	MRPS14	-0.835912	0.206679	0.00120621	-217430	12	12	0.315789	0.0578981
Rod	1	174980323	T	C	1_174980323_T_C	MRPS14	0.658971	0.164467	0.00129884	-12238	11	12	0.3	0.0623443
Rod	1	176027018	G	C	1_176027018_G_C	RFWD2	0.855984	0.227197	0.00207984	-149611	10	12	0.3	0.0436766
Rod	1	176027989	A	AT	1_176027989_A_AT	RFWD2	0.855984	0.227197	0.00207984	-148640	10	12	0.3	0.0436766
Rod	1	202223143	C	T	1_202223143_C_T	PPP1R12B	-1.30152	0.25964	0.000189963	-94684	6	6	0.157895	0.00664871
Rod	1	202709624	G	A	1_202709624_G_A	RABIF	-0.705539	0.145891	0.000264066	-148639	12	16	0.470588	0.0227097
Rod	1	202821632	G	GT	1_202821632_G_GT	RABIF	0.74645	0.174893	0.000780372	-36631	5	7	0.175	0.067112
Rod	1	202767621	C	G	1_202767621_C_G	CYB5R1	0.734271	0.176374	0.000956733	-168787	4	5	0.125	0.0832358
Rod	1	203829738	T	C	1_203829738_T_C	SNRPE	0.905943	0.226188	0.00130255	-993	5	5	0.125	0.0273536
Rod	1	203830556	C	A	1_203830556_C_A	SNRPE	0.899392	0.234866	0.00184088	-175	5	5	0.131579	0.0386585
Rod	1	203841693	C	T	1_203841693_C_T	SNRPE	0.939886	0.23277	0.00122202	10962	5	5	0.131579	0.0256624
Rod	1	205649159	T	TCGGCC	1_205649159_T_TCGGCC	MFSD4	-1.38458	0.260474	0.000109038	111146	8	10	0.25	0.0101405
Rod	1	205650271	T	G	1_205650271_T_G	MFSD4	-1.38458	0.260474	0.000109038	112258	8	10	0.25	0.0101405
Rod	1	205782509	C	T	1_205782509_C_T	NUCKS1	-1.13866	0.253204	0.000502069	63105	13	15	0.375	0.0306262
Rod	1	205832431	T	C	1_205832431_T_C	SLC41A1	-0.910886	0.161017	5.91716e-05	49555	4	4	0.1	0.00319527
Rod	1	205681370	G	A	1_205681370_G_A	PM20D1	1.03344	0.177385	4.39938e-05	-137890	13	17	0.425	0.00189173
Rod	1	205718858	A	T	1_205718858_A_T	PM20D1	1.03344	0.177385	4.39938e-05	-100402	13	17	0.425	0.00189173
Rod	1	205743663	A	C	1_205743663_A_C	PM20D1	1.03344	0.177385	4.39938e-05	-75597	13	17	0.425	0.00189173
Rod	1	205744138	G	T	1_205744138_G_T	PM20D1	1.04068	0.178598	4.39207e-05	-75122	12	16	0.421053	0.00188859
Rod	1	205762406	C	T	1_205762406_C_T	PM20D1	1.09073	0.137107	1.46155e-06	-56854	11	14	0.35	6.28467e-05
Rod	1	205782718	A	G	1_205782718_A_G	PM20D1	1.09073	0.137107	1.46155e-06	-36542	11	14	0.35	6.28467e-05
Rod	1	205832381	A	G	1_205832381_A_G	PM20D1	-0.864136	0.190125	0.000457976	13121	14	20	0.5	0.019693
Rod	1	213032568	T	A	1_213032568_T_A	FLVCR1	-0.825049	0.208956	0.00145621	971	13	18	0.45	0.062617
Rod	1	213053179	A	G	1_213053179_A_G	FLVCR1	-0.825049	0.208956	0.00145621	21582	13	18	0.45	0.062617
Rod	1	213053820	G	A	1_213053820_G_A	FLVCR1	-0.825049	0.208956	0.00145621	22223	13	18	0.45	0.062617
Rod	1	213054375	A	C	1_213054375_A_C	FLVCR1	-0.825049	0.208956	0.00145621	22778	13	18	0.45	0.062617
Rod	1	214453695	CTT	C	1_214453695_CTT_C	SMYD2	-0.533904	0.158554	0.00460241	-750	11	14	0.35	0.0874458
Rod	1	220624476	T	C	1_220624476_T_C	MARK1	1.346	0.288914	0.000368864	-77092	4	4	0.1	0.0151234
Rod	1	220625287	G	A	1_220625287_G_A	MARK1	1.346	0.288914	0.000368864	-76281	4	4	0.1	0.0151234
Rod	1	220639677	G	A	1_220639677_G_A	MARK1	-1.37839	0.281886	0.000238761	-61891	4	4	0.105263	0.0097892
Rod	1	220662325	G	A	1_220662325_G_A	MARK1	-1.346	0.288914	0.000368864	-39243	4	4	0.1	0.0151234
Rod	1	220662588	G	C	1_220662588_G_C	MARK1	1.346	0.288914	0.000368864	-38980	4	4	0.1	0.0151234
Rod	1	220662616	C	T	1_220662616_C_T	MARK1	-1.346	0.288914	0.000368864	-38952	4	4	0.1	0.0151234
Rod	1	227181554	C	G	1_227181554_C_G	ADCK3	1.06749	0.245133	0.000659961	96317	17	19	0.475	0.034318
Rod	1	227181555	A	G	1_227181555_A_G	ADCK3	1.06749	0.245133	0.000659961	96318	17	19	0.475	0.034318
Rod	1	227181838	T	G	1_227181838_T_G	ADCK3	1.06749	0.245133	0.000659961	96601	17	19	0.475	0.034318
Rod	1	227181923	C	T	1_227181923_C_T	ADCK3	1.07226	0.244546	0.000622924	96686	16	18	0.473684	0.032392
Rod	1	227183022	C	T	1_227183022_C_T	ADCK3	1.06749	0.245133	0.000659961	97785	17	19	0.475	0.034318
Rod	1	227183125	C	T	1_227183125_C_T	ADCK3	1.06749	0.245133	0.000659961	97888	17	19	0.475	0.034318
Rod	1	227183203	C	CCA	1_227183203_C_CCA	ADCK3	1.06749	0.245133	0.000659961	97966	17	19	0.475	0.034318
Rod	1	229762276	C	G	1_229762276_C_G	NUP133	-1.09776	0.277156	0.00142126	118173	11	12	0.3	0.0966457
Rod	1	229781532	T	G	1_229781532_T_G	NUP133	-1.09776	0.277156	0.00142126	137429	11	12	0.3	0.0966457
Rod	1	229781744	T	C	1_229781744_T_C	NUP133	-1.09776	0.277156	0.00142126	137641	11	12	0.3	0.0966457
Rod	1	230286016	C	T	1_230286016_C_T	GALNT2	-0.913474	0.197298	0.000389663	92480	5	6	0.15	0.0759843
Rod	1	233176090	T	G	1_233176090_T_G	NTPCR	0.918934	0.231005	0.00137415	89739	5	6	0.15	0.0219864
Rod	1	233176456	T	C	1_233176456_T_C	NTPCR	0.918934	0.231005	0.00137415	90105	5	6	0.15	0.0219864
Rod	1	241649184	C	T	1_241649184_C_T	FH	0.625586	0.178868	0.00355294	-33877	13	14	0.35	0.0746117
Rod	1	244815949	G	C	1_244815949_G_C	C1orf101	-1.00765	0.217713	0.000390826	198270	14	17	0.425	0.00742569
Rod	1	244816153	G	GA	1_244816153_G_GA	C1orf101	-0.910033	0.231787	0.00152139	198474	12	15	0.394737	0.0289064
Rod	1	245028592	G	C	1_245028592_G_C	COX20	-0.75215	0.193811	0.00166333	29968	11	13	0.325	0.0698599
Rod	1	246853820	G	A	1_246853820_G_A	TFB2M	-0.732114	0.170584	0.000745262	124194	15	16	0.4	0.048442
Rod	1	246860213	A	C	1_246860213_A_C	TFB2M	0.732114	0.170584	0.000745262	130587	15	16	0.4	0.048442
Rod	1	246729990	A	G	1_246729990_A_G	CNST	0.729994	0.184963	0.0014612	244	12	14	0.35	0.094978
Rod	2	3382440	G	T	2_3382440_G_T	TSSC1	-1.3513	0.281181	0.000279507	787	15	19	0.475	0.0424851
Rod	2	3383662	C	T	2_3383662_C_T	TSSC1	-1.3513	0.281181	0.000279507	2009	15	19	0.475	0.0424851
Rod	2	3383741	G	A	2_3383741_G_A	TSSC1	-1.34296	0.282467	0.000307894	2088	14	18	0.473684	0.0467999
Rod	2	3383957	C	T	2_3383957_C_T	TSSC1	-1.3513	0.281181	0.000279507	2304	15	19	0.475	0.0424851
Rod	2	9424847	C	T	2_9424847_C_T	ASAP2	-0.765521	0.195939	0.00158002	77953	12	14	0.35	0.0553007
Rod	2	9591919	C	T	2_9591919_C_T	RP11-400L8.2	1.27236	0.226412	6.32222e-05	-53655	13	16	0.421053	0.00265533
Rod	2	9602307	C	T	2_9602307_C_T	RP11-400L8.2	1.21689	0.23967	0.000168581	-43267	14	17	0.425	0.0070804
Rod	2	9615556	T	C	2_9615556_T_C	RP11-400L8.2	1.21689	0.23967	0.000168581	-30018	14	17	0.425	0.0070804
Rod	2	9615675	A	G	2_9615675_A_G	RP11-400L8.2	1.21689	0.23967	0.000168581	-29899	14	17	0.425	0.0070804
Rod	2	9695906	A	G	2_9695906_A_G	RP11-400L8.2	1.07745	0.291147	0.00237399	50332	13	16	0.4	0.0997076
Rod	2	9564196	G	GA	2_9564196_G_GA	ADAM17	0.618625	0.120311	0.00014971	-131725	12	16	0.4	0.00538956
Rod	2	9602307	C	T	2_9602307_C_T	ADAM17	0.784305	0.21472	0.00261094	-93614	14	17	0.425	0.0939938
Rod	2	9615556	T	C	2_9615556_T_C	ADAM17	0.784305	0.21472	0.00261094	-80365	14	17	0.425	0.0939938
Rod	2	9615675	A	G	2_9615675_A_G	ADAM17	0.784305	0.21472	0.00261094	-80246	14	17	0.425	0.0939938
Rod	2	9695282	C	T	2_9695282_C_T	ADAM17	0.863798	0.233249	0.00236168	-639	13	15	0.375	0.0850205
Rod	2	9695906	A	G	2_9695906_A_G	ADAM17	0.819796	0.210964	0.00164668	-15	13	16	0.4	0.0592805
Rod	2	9695282	C	T	2_9695282_C_T	RP11-214N9.1	0.983546	0.269582	0.0026331	-746	13	15	0.375	0.0947916
Rod	2	10798850	G	A	2_10798850_G_A	PDIA6	-1.06133	0.265292	0.00131448	-179253	10	10	0.25	0.0512647
Rod	2	10830744	C	T	2_10830744_C_T	PDIA6	-1.06133	0.265292	0.00131448	-147359	10	10	0.25	0.0512647
Rod	2	11841565	C	G	2_11841565_C_G	LPIN1	1.25535	0.307214	0.00111165	23844	6	7	0.175	0.088932
Rod	2	11841724	A	G	2_11841724_A_G	LPIN1	1.25535	0.307214	0.00111165	24003	6	7	0.175	0.088932
Rod	2	11846512	G	C	2_11846512_G_C	LPIN1	1.25535	0.307214	0.00111165	28791	6	7	0.175	0.088932
Rod	2	11847771	G	A	2_11847771_G_A	LPIN1	1.25535	0.307214	0.00111165	30050	6	7	0.175	0.088932
Rod	2	15731859	A	C	2_15731859_A_C	DDX1	0.618128	0.165857	0.00225418	557	11	14	0.368421	0.0743879
Rod	2	15751581	A	G	2_15751581_A_G	DDX1	0.562422	0.133653	0.000876657	20279	12	17	0.425	0.0289297
Rod	2	15777429	G	A	2_15777429_G_A	DDX1	0.626978	0.132773	0.00032719	46127	9	12	0.3	0.0107973
Rod	2	17901485	G	A	2_17901485_G_A	SMC6	0.885591	0.244847	0.00280286	-80024	6	8	0.2	0.0308315
Rod	2	20306581	C	T	2_20306581_C_T	LAPTM4A	0.883725	0.214678	0.0010478	54792	15	19	0.475	0.0722982
Rod	2	20306909	A	G	2_20306909_A_G	LAPTM4A	0.883725	0.214678	0.0010478	55120	15	19	0.475	0.0722982
Rod	2	20814715	G	A	2_20814715_G_A	HS1BP3	1.14451	0.257801	0.000560559	-36134	4	5	0.125	0.038118
Rod	2	20817493	C	T	2_20817493_C_T	HS1BP3	1.14451	0.257801	0.000560559	-33356	4	5	0.125	0.038118
[truncated: 14,590 more rows]

## Sheet: Table S5
Table S5. The effect size of sc-eQTL in significant retinal cell types
eQTL type	Effective cell type	eGene-eQTL pair	eQTL effect size	OCR harboring the eQTL	The number of cell types where the eQTL is significant
1Celltype	BC	KCNK2_1_215197598_C_A	-0.827029	1:215196378-215197797	1
1Celltype	Rod	GPSM2_1_109499026_G_C	1.03521	1:109498001-109500111	1
1Celltype	MG	MTMR10_15_31323672_G_C	-1.54519	15:31323062-31323731	1
1Celltype	HC	FAM118A_22_45832873_C_G	1.67781	22:45832731-45833196	1
1Celltype	MG	MVP_16_29932064_C_T	-0.67035	16:29931423-29932515	1
2OrMoreCelltype	AC	POMZP3_7_76235700_G_A	-0.982543	7:76235069-76235815	4
2OrMoreCelltype	BC	POMZP3_7_76235700_G_A	-1.09912	7:76235069-76235815	4
2OrMoreCelltype	HC	POMZP3_7_76235700_G_A	-0.912962	7:76235069-76235815	4
2OrMoreCelltype	MG	POMZP3_7_76235700_G_A	-1.12481	7:76235069-76235815	4
2OrMoreCelltype	AC	ZNF273_7_64348740_C_T	-0.991128	7:64348412-64351074	2
2OrMoreCelltype	Cone	ZNF273_7_64348740_C_T	-0.82041	7:64348412-64351074	2
1Celltype	Rod	RP11-111A21.1_14_39859161_T_G	-0.676718	14:39857939-39859646	1
2OrMoreCelltype	Cone	LPAR6_13_49067103_T_C	-1.41044	13:49066124-49068416	2
2OrMoreCelltype	Rod	LPAR6_13_49067103_T_C	-1.44271	13:49066124-49068416	2
1Celltype	AC	DNASE1_16_3740342_G_T	-0.814853	16:3740206-3741255	1
1Celltype	Rod	TTC37_5_94783175_A_C	-0.687617	5:94783160-94785486	1
2OrMoreCelltype	AC	CTD-2651B20.3_15_45618730_G_A	-1.17186	15:45618374-45619587	2
2OrMoreCelltype	HC	CTD-2651B20.3_15_45618730_G_A	-1.125	15:45618374-45619587	2
1Celltype	Rod	SETD3_14_99907532_T_C	0.921518	14:99906690-99908231	1
1Celltype	AC	WAC-AS1_10_28768350_C_T	1.24597	10:28768108-28768885	1
1Celltype	HC	KPNA1_3_122347389_T_C	1.47622	3:122345917-122347773	1
1Celltype	BC	HEATR3_16_50092291_G_A	0.824339	16:50091533-50092336	1
1Celltype	Cone	PDGFRL_8_17466313_T_C	1.74703	8:17465441-17467035	1
1Celltype	BC	HSF4_16_67318242_A_G	0.813977	16:67318212-67319414	1
1Celltype	HC	SLC35A5_3_112294999_G_A	0.945379	3:112294756-112295020	1
1Celltype	Cone	ZBTB49_4_4286170_G_C	1.08137	4:4285686-4286313	1
2OrMoreCelltype	BC	LMBRD1_6_70484738_C_T	1.09439	6:70484609-70485804	2
2OrMoreCelltype	Rod	LMBRD1_6_70484738_C_T	1.12696	6:70484609-70485804	2
1Celltype	BC	RQCD1_2_219659787_C_G	0.943105	2:219659557-219660733	1
1Celltype	Rod	FYCO1_3_46008790_G_A	0.906331	3:46007694-46010410	1
1Celltype	Rod	PDCD6IP_3_33886133_C_T	-0.843392	3:33886006-33886356	1
1Celltype	Cone	AC007285.6_7_29787449_T_C	-1.19118	7:29787277-29788186	1
1Celltype	Cone	FAM227A_22_38877461_T_G	0.683835	22:38877171-38878564	1
1Celltype	AC	RP11-457M11.5_6_26870119_T_C	-1.05968	6:26870101-26871440	1
1Celltype	Rod	FAAH_1_46814092_T_G	0.894433	1:46813501-46814553	1
1Celltype	Rod	DNAJB6_7_157177367_C_G	-0.603168	7:157177083-157177445	1
1Celltype	Cone	ZBTB49_4_4286180_G_T	1.08137	4:4285686-4286313	1
1Celltype	Rod	WWC1_5_167846644_A_G	0.927611	5:167846480-167848203	1
1Celltype	BC	SGCD_5_155432857_T_C	-1.29015	5:155431809-155434261	1
1Celltype	BC	RP11-768F21.1_12_120095319_G_T	0.979468	12:120094685-120096756	1
1Celltype	MG	KREMEN1_22_29641278_A_G	-1.52068	22:29641117-29642142	1
1Celltype	BC	MAGI3_1_113966941_G_C	1.34879	1:113964497-113967563	1
1Celltype	Cone	MRPL52_14_23249539_A_G	1.30877	14:23249067-23251111	1
1Celltype	Cone	RP11-83M16.5_5_66932238_C_G	-1.36517	5:66931875-66932378	1
1Celltype	Cone	RP11-634B7.4_1_247985819_G_A	-1.50801	1:247985396-247986140	1
1Celltype	Cone	MAPK14_6_36089050_T_A	-0.955983	6:36088551-36089558	1
1Celltype	AC	TACR1_2_75389409_T_C	0.941642	2:75389155-75390361	1
2OrMoreCelltype	Cone	PDCD6IP_3_33841422_C_G	-0.832236	3:33841299-33841699	2
2OrMoreCelltype	Rod	PDCD6IP_3_33841422_C_G	-0.785596	3:33841299-33841699	2
1Celltype	BC	CPPED1_16_12669673_T_C	-0.832909	16:12668381-12670140	1
2OrMoreCelltype	BC	KNOP1_16_19735697_T_C	1.4034	16:19733196-19735994	2
2OrMoreCelltype	Cone	KNOP1_16_19735697_T_C	1.44571	16:19733196-19735994	2
1Celltype	HC	SEMA4D_9_92064001_C_T	0.93846	9:92063219-92064521	1
1Celltype	Cone	SLC38A10_17_79450494_G_A	-1.49929	17:79450383-79451935	1
1Celltype	MG	NUDT6_4_124090579_C_G	-1.25794	4:124089969-124091629	1
1Celltype	BC	MICU1_10_74138489_T_C	-0.97307	10:74138221-74139909	1
2OrMoreCelltype	Cone	WDR17_4_177001378_A_T	-1.00942	4:177000180-177001726	2
2OrMoreCelltype	Rod	WDR17_4_177001378_A_T	-1.01595	4:177000180-177001726	2
1Celltype	BC	CLK4_5_177811471_C_T	1.73577	5:177810841-177811821	1
1Celltype	Cone	MARCH8_10_46017933_GGGTGTAATACAAA_G	1.04311	10:46017839-46018158	1
1Celltype	HC	RP11-724M22.1_4_99554953_G_A	1.76556	4:99553675-99554971	1
1Celltype	Rod	ARHGAP26-AS1_5_142253673_C_G	-1.29047	5:142253568-142253935	1
1Celltype	MG	DNAJC24_11_31257725_ACTT_A	0.628338	11:31257574-31258036	1
1Celltype	HC	RSBN1_1_114119237_A_G	1.09421	1:114119016-114119585	1
1Celltype	MG	TMEM161B-AS1_5_87552492_T_C	-1.13279	5:87552233-87553706	1
1Celltype	AC	CPD_17_28850342_G_A	0.910459	17:28849865-28851078	1
1Celltype	Cone	USP42_7_6199166_C_T	0.653893	7:6197415-6200407	1
2OrMoreCelltype	BC	FAM184B_4_17638020_A_C	-1.19844	4:17637878-17639004	3
2OrMoreCelltype	HC	FAM184B_4_17638020_A_C	-0.715929	4:17637878-17639004	3
2OrMoreCelltype	Rod	FAM184B_4_17638020_A_C	-1.07592	4:17637878-17639004	3
1Celltype	HC	MYO1E_15_59736724_C_T	-0.647472	15:59735671-59736816	1
1Celltype	BC	TMEM254-AS1_10_81807175_G_A	1.13961	10:81806597-81807504	1
1Celltype	AC	RP11-168G16.2_15_100912913_T_C	1.17542	15:100912810-100914440	1
1Celltype	BC	CDC40_6_110662915_C_T	1.49714	6:110662880-110664199	1
1Celltype	HC	CCDC38_12_96312069_T_C	-0.92029	12:96312064-96312814	1
1Celltype	BC	SYNJ1_21_34168573_G_A	0.905754	21:34166817-34169264	1
1Celltype	Cone	CTD-2001C12.1_5_99735178_G_A	-0.82665	5:99734116-99735318	1
1Celltype	Rod	WWC1_5_167847164_A_G	0.927611	5:167846480-167848203	1
1Celltype	BC	TRIO_5_13988485_C_T	-1.82725	5:13987747-13989047	1
1Celltype	BC	ZCCHC10_5_132380284_G_A	-1.09636	5:132379575-132380836	1
1Celltype	BC	SLC25A15_13_41599953_C_T	0.870463	13:41599435-41600783	1
1Celltype	HC	SNHG7_9_139421684_C_T	1.16536	9:139420292-139423118	1
1Celltype	MG	PSMD5-AS1_9_123492575_T_TA	-1.25399	9:123492144-123493866	1
1Celltype	Rod	WWTR1_3_149626430_G_A	0.742072	3:149626065-149628863	1
1Celltype	Cone	RP11-510J16.5_16_81975964_T_G	-2.16843	16:81974343-81976456	1
1Celltype	Rod	C9orf78_9_132574862_C_T	-0.707844	9:132573970-132575084	1
1Celltype	HC	NDUFAF5_20_13794566_G_A	-0.580639	20:13794343-13795161	1
2OrMoreCelltype	AC	CTD-2651B20.3_15_45570781_G_T	1.14613	15:45570680-45572243	4
2OrMoreCelltype	Cone	CTD-2651B20.3_15_45570781_G_T	1.04574	15:45570680-45572243	4
2OrMoreCelltype	HC	CTD-2651B20.3_15_45570781_G_T	0.853399	15:45570680-45572243	4
2OrMoreCelltype	Rod	CTD-2651B20.3_15_45570781_G_T	1.09971	15:45570680-45572243	4
1Celltype	Rod	NR4A2_2_157307905_G_A	1.25505	2:157306654-157307967	1
1Celltype	Cone	B4GALT1_9_33146393_C_A	1.03286	9:33146128-33146993	1
1Celltype	BC	PRR4_12_11265851_C_T	0.847478	12:11264822-11266109	1
1Celltype	HC	BCL7C_16_31014179_C_T	-0.848726	16:31013319-31014916	1
1Celltype	MG	TSFM_12_58212528_G_A	-0.581264	12:58212437-58213659	1
1Celltype	BC	APIP_11_34954893_A_G	-1.46435	11:34954127-34955366	1
1Celltype	Rod	MARVELD3_16_71717849_C_CT	0.744696	16:71716835-71719183	1
2OrMoreCelltype	BC	LMBRD1_6_70461363_C_T	1.09439	6:70461144-70461859	3
2OrMoreCelltype	Cone	LMBRD1_6_70461363_C_T	1.11253	6:70461144-70461859	3
2OrMoreCelltype	Rod	LMBRD1_6_70461363_C_T	1.12696	6:70461144-70461859	3
1Celltype	Cone	IFITM3_11_406473_A_C	-1.51287	11:405512-407922	1
2OrMoreCelltype	BC	SYNPR_3_63001870_G_C	1.07968	3:63000847-63002023	2
2OrMoreCelltype	Rod	SYNPR_3_63001870_G_C	1.01076	3:63000847-63002023	2
2OrMoreCelltype	AC	GPR171_3_151010281_T_C	1.07227	3:151009510-151010594	3
2OrMoreCelltype	BC	GPR171_3_151010281_T_C	1.04418	3:151009510-151010594	3
2OrMoreCelltype	HC	GPR171_3_151010281_T_C	0.953505	3:151009510-151010594	3
1Celltype	MG	PLA2G16_11_63531175_C_G	-0.857521	11:63529153-63531781	1
1Celltype	BC	MACC1-AS1_7_19973125_T_C	1.05853	7:19971512-19973253	1
1Celltype	MG	NDNF_4_122030864_A_G	1.24831	4:122030330-122031609	1
1Celltype	Cone	NCK2_2_106193419_G_A	0.93543	2:106192244-106193637	1
1Celltype	BC	NCR3LG1_11_17405950_G_C	-0.995138	11:17405244-17406143	1
1Celltype	AC	CFDP1_16_75488935_C_T	-1.0187	16:75488688-75491436	1
1Celltype	Rod	KLHL18_3_47431417_G_A	-1.04799	3:47431291-47431614	1
1Celltype	MG	CD82_11_44601260_G_A	0.942327	11:44600809-44601643	1
1Celltype	Rod	RPP25_15_75189930_A_G	0.707559	15:75189361-75191156	1
1Celltype	Rod	KLHL18_3_47500662_G_A	1.04799	3:47500494-47502666	1
1Celltype	BC	VPS26A_10_71053686_C_T	1.06791	10:71052105-71054041	1
1Celltype	BC	ASB15_7_123298160_G_A	-1.4875	7:123298013-123298537	1
1Celltype	AC	CREB3L4_1_153774683_A_T	-1.3157	1:153773712-153774956	1
1Celltype	BC	CTD-2571L23.6_19_48317640_GC_G	-1.58175	19:48316463-48317875	1
1Celltype	HC	TRIM69_15_45068584_G_A	-1.37317	15:45068021-45068879	1
1Celltype	Cone	STK40_1_36750518_T_A	-1.1604	1:36750004-36750675	1
1Celltype	BC	CKAP2_13_52975580_C_G	-0.738518	13:52975234-52975863	1
1Celltype	Rod	CDK5RAP1_20_32053492_TC_T	-0.504357	20:32053051-32054096	1
1Celltype	MG	GATSL1_7_74282675_G_A	-1.01718	7:74282270-74283501	1
1Celltype	Rod	MRPL37_1_54679518_C_T	0.709266	1:54679506-54679673	1
1Celltype	HC	RP11-390N6.1_12_79400783_C_T	2.15223	12:79399485-79401600	1
1Celltype	AC	ALDH2_12_112249884_T_G	-1.16798	12:112249365-112251881	1
1Celltype	BC	SULF2_20_46403224_T_C	1.74646	20:46402506-46403435	1
2OrMoreCelltype	AC	LINS_15_101125082_C_T	-1.10456	15:101124223-101126672	2
2OrMoreCelltype	BC	LINS_15_101125082_C_T	-0.909288	15:101124223-101126672	2
1Celltype	MG	IL34_16_70681130_G_A	-0.838459	16:70679920-70681786	1
1Celltype	MG	RP11-344E13.3_17_20981942_T_C	0.954867	17:20980703-20983313	1
1Celltype	BC	RP11-389K14.3_9_93145905_A_G	-1.27696	9:93145718-93146048	1
1Celltype	Cone	ZBTB49_4_4287796_A_G	1.08137	4:4286642-4288582	1
1Celltype	AC	RP11-19O2.1_5_16143189_T_C	-1.04691	5:16142490-16145581	1
1Celltype	MG	NUP133_1_229796919_C_A	-0.533542	1:229796713-229797644	1
1Celltype	Rod	ACVR2A_2_148591232_G_T	0.740049	2:148591108-148591528	1
1Celltype	Cone	LARP1_5_154071033_C_T	-0.911415	5:154070467-154071846	1
1Celltype	BC	SREBF1_17_17544835_T_C	-1.23334	17:17544573-17545898	1
1Celltype	HC	MIS12_17_5610090_C_A	1.12613	17:5609645-5610699	1
1Celltype	AC	ECM2_9_95373251_T_C	1.06337	9:95372858-95373475	1
1Celltype	MG	MAPKAPK5_12_112211833_T_C	-0.661317	12:112211731-112213874	1
1Celltype	Cone	SLC2A9_4_9915874_A_G	-1.0412	4:9915242-9916514	1
1Celltype	MG	GSTT2_22_24299072_T_C	-0.761664	22:24297996-24299276	1
1Celltype	BC	RP11-53O19.1_5_44914285_A_G	0.989311	5:44913358-44915278	1
1Celltype	Rod	LBH_2_30479155_G_C	-1.17986	2:30477605-30479901	1
1Celltype	AC	XRCC3_14_104061646_G_A	-0.984147	14:104060507-104062406	1
1Celltype	BC	CYB5A_18_71948921_A_G	1.30452	18:71948231-71949332	1
1Celltype	BC	CTD-2005H7.1_11_86317462_G_T	0.847132	11:86317097-86317871	1
1Celltype	BC	BZRAP1_17_56650356_A_G	-1.03096	17:56650273-56650552	1
1Celltype	HC	UFM1_13_39001419_G_A	0.672073	13:39001281-39002045	1
1Celltype	Cone	RP11-83M16.5_5_67027234_T_C	-1.49672	5:67026819-67028112	1
1Celltype	BC	COMMD7_20_31297788_C_T	-1.01162	20:31296959-31298522	1
1Celltype	Cone	RNF150_4_141949869_A_G	0.766292	4:141948574-141949878	1
1Celltype	Rod	LPCAT2_16_55496529_C_A	-0.996959	16:55495862-55497083	1
1Celltype	BC	AC087294.2_17_21023006_G_A	-0.791084	17:21022751-21023406	1
1Celltype	Rod	TMSB10_2_85010023_G_GT	-1.24301	2:85009307-85010448	1
1Celltype	AC	MED27_9_135017491_C_G	0.991074	9:135016476-135018061	1
1Celltype	HC	RAD51C_17_56709058_G_C	0.889495	17:56708488-56710154	1
1Celltype	Rod	ACVR2A_2_148732703_A_G	0.740049	2:148732011-148733131	1
1Celltype	MG	GFAP_17_43038209_C_T	0.832089	17:43037247-43038467	1
1Celltype	HC	OTUD7A_15_31984889_A_AT	-1.24838	15:31983477-31986431	1
1Celltype	Rod	RP3-406P24.3_6_4126763_C_G	1.24277	6:4126658-4126906	1
1Celltype	Rod	MARK3_14_103972990_T_C	0.946423	14:103972150-103973689	1
1Celltype	Rod	AC104135.3_2_75204946_C_T	1.02431	2:75204944-75205175	1
1Celltype	AC	AKAP8L_19_15359259_G_A	0.787496	19:15357849-15359464	1
1Celltype	BC	STK39_2_168993739_T_C	-0.878989	2:168992693-168995692	1
1Celltype	MG	CAND1_12_67835533_A_G	0.635039	12:67835173-67837604	1
1Celltype	Cone	RP11-338H14.1_11_95215678_T_C	-0.868892	11:95215657-95216471	1
1Celltype	Cone	RP11-567L7.5_17_57719881_A_C	1.8265	17:57719611-57721313	1
2OrMoreCelltype	Cone	RP11-535M15.1_9_99468996_C_A	-1.17659	9:99468573-99470390	2
2OrMoreCelltype	Rod	RP11-535M15.1_9_99468996_C_A	-1.09102	9:99468573-99470390	2
1Celltype	Rod	FBXO25_8_427325_G_A	1.18085	8:427270-427930	1
1Celltype	Rod	CSE1L_20_47677834_T_C	-0.859625	20:47677682-47677934	1
1Celltype	BC	SPAG8_9_35903370_A_G	0.998621	9:35902937-35903694	1
1Celltype	MG	COL16A1_1_32180872_G_A	0.826556	1:32179919-32181894	1
1Celltype	Cone	RP11-298J20.3_10_126616467_G_A	0.873256	10:126616316-126617476	1
1Celltype	BC	RHOA_3_49674458_A_G	0.785863	3:49673676-49675049	1
1Celltype	BC	DNAH17_17_76618811_A_G	0.874095	17:76618643-76621273	1
1Celltype	AC	KHSRP_19_6228935_C_T	-0.98594	19:6227960-6229142	1
1Celltype	Rod	ERP29_12_112463296_A_G	-0.49141	12:112462801-112463548	1
1Celltype	Rod	WFDC3_20_44389752_A_G	-0.978895	20:44388683-44393020	1
1Celltype	MG	FOXRED2_22_36806302_T_A	-1.14049	22:36805643-36806665	1
1Celltype	AC	APIP_11_34892271_A_G	1.22531	11:34891743-34892549	1
1Celltype	MG	ANGPTL2_9_129921282_G_A	-1.35636	9:129921231-129922848	1
1Celltype	Rod	ENTPD3-AS1_3_40307914_C_T	-1.06476	3:40307825-40308758	1
1Celltype	HC	RAB33B_4_140549479_A_G	-1.007	4:140549306-140550082	1
1Celltype	AC	CERKL_2_182419719_G_C	0.976781	2:182418782-182419737	1
1Celltype	Cone	CHN1_2_175738058_T_C	0.946689	2:175737977-175738357	1
1Celltype	MG	RP11-324I22.4_10_35751897_C_T	1.14327	10:35751378-35751969	1
1Celltype	Rod	ZNF266_19_9542342_T_C	0.842119	19:9542171-9542396	1
2OrMoreCelltype	BC	ANAPC13_3_134321669_T_A	0.714473	3:134319425-134321703	2
2OrMoreCelltype	MG	ANAPC13_3_134321669_T_A	0.710347	3:134319425-134321703	2
1Celltype	Cone	ZNF317_19_9247573_G_C	-1.0633	19:9247126-9247599	1
1Celltype	Cone	PLA2G12A_4_110519112_G_A	-1.09384	4:110517952-110519161	1
1Celltype	Cone	RP11-567L7.5_17_57719802_C_G	1.8265	17:57719611-57721313	1
1Celltype	AC	PTPRE_10_129798995_T_C	-0.936303	10:129798985-129800936	1
1Celltype	Rod	VPS37C_11_60914133_C_G	-1.19264	11:60913953-60914403	1
1Celltype	Cone	RP11-718O11.1_15_46051922_T_G	-0.987014	15:46051681-46052933	1
1Celltype	Rod	FAM184B_4_17994298_T_C	1.2106	4:17993453-17994430	1
1Celltype	AC	RP11-711K1.8_12_11329633_G_A	0.982574	12:11329496-11329877	1
1Celltype	Cone	COX14_12_50523601_CACAA_C	-1.07711	12:50522646-50523773	1
1Celltype	BC	RQCD1_2_219599268_G_A	0.916895	2:219597717-219600916	1
1Celltype	Cone	RP11-29B9.1_9_7844665_A_G	1.84493	9:7844023-7846019	1
2OrMoreCelltype	Cone	RPS20_8_56972900_C_CAG	0.767007	8:56972312-56973488	2
2OrMoreCelltype	Rod	RPS20_8_56972900_C_CAG	0.782723	8:56972312-56973488	2
1Celltype	Rod	TIMM10_11_57490750_G_A	0.707553	11:57490560-57491037	1
1Celltype	MG	ASCC1_10_74081216_C_T	-0.836251	10:74078974-74081276	1
1Celltype	Rod	RRP1B_21_45121987_T_C	-0.99079	21:45121857-45123749	1
1Celltype	MG	LAP3_4_17711554_A_G	1.03991	4:17710595-17711736	1
1Celltype	HC	ENPP5_6_46038348_C_A	-1.55303	6:46038118-46038727	1
1Celltype	HC	NOP58_2_203192669_T_C	0.64661	2:203192473-203193479	1
1Celltype	HC	AL139147.1_1_67072031_C_T	0.988806	1:67070946-67073897	1
1Celltype	BC	STX18_4_4365066_C_T	-0.735474	4:4364494-4366096	1
1Celltype	Cone	RP11-310E22.5_10_97019937_G_T	-1.10231	10:97019254-97020645	1
1Celltype	BC	AC073957.15_7_1054517_T_C	0.829885	7:1053631-1055788	1
1Celltype	BC	CBWD5_9_70609304_C_T	1.06871	9:70608782-70609656	1
2OrMoreCelltype	AC	ETFDH_4_159546539_ACTT_A	-1.57681	4:159544864-159546682	2
2OrMoreCelltype	MG	ETFDH_4_159546539_ACTT_A	-0.807359	4:159544864-159546682	2
1Celltype	MG	RHOBTB3_5_95097234_A_G	0.721509	5:95095943-95098772	1
1Celltype	MG	SRGAP3_3_9215296_T_C	-0.554387	3:9214304-9215389	1
1Celltype	AC	NIPSNAP1_22_29913272_C_T	-0.859578	22:29912965-29914096	1
1Celltype	AC	NDUFB2_7_140239503_A_G	1.13155	7:140239353-140240562	1
1Celltype	HC	CLINT1_5_157513846_T_C	-1.15505	5:157513655-157514305	1
1Celltype	MG	C5orf17_5_23951999_G_A	-0.804122	5:23951364-23952215	1
1Celltype	Cone	RERGL_12_18629717_T_C	1.03313	12:18629075-18630850	1
1Celltype	HC	SHD_19_4277435_G_A	0.875558	19:4276869-4277556	1
2OrMoreCelltype	Cone	RP11-277P12.20_12_10486077_T_C	-1.14601	12:10485255-10489929	2
2OrMoreCelltype	Rod	RP11-277P12.20_12_10486077_T_C	-1.08966	12:10485255-10489929	2
1Celltype	BC	RP11-431M3.2_8_34099522_T_A	0.987548	8:34098835-34101064	1
1Celltype	MG	C10orf11_10_77138624_T_C	0.616452	10:77138097-77140026	1
1Celltype	BC	AC007038.7_2_211126333_C_T	0.820342	2:211126264-211127907	1
1Celltype	Rod	HS1BP3_2_20821562_T_A	1.12965	2:20820865-20822280	1
1Celltype	MG	CABP4_11_67124333_T_G	1.97363	11:67124264-67124903	1
1Celltype	BC	RP11-348J24.2_5_91161378_C_G	-1.62846	5:91160155-91161400	1
1Celltype	Rod	ITGA6_2_173326619_T_C	1.64414	2:173326302-173327326	1
1Celltype	BC	RP11-443A13.5_10_78885542_T_C	1.04438	10:78883276-78885700	1
1Celltype	Rod	CTD-2368P22.1_19_58504419_A_G	1.57755	19:58503591-58505316	1
1Celltype	MG	SLFN5_17_33593387_T_G	1.17046	17:33592212-33593433	1
2OrMoreCelltype	Cone	ELOVL7_5_60211496_A_G	-0.737875	5:60211399-60212136	2
2OrMoreCelltype	Rod	ELOVL7_5_60211496_A_G	-0.941376	5:60211399-60212136	2
1Celltype	MG	NDUFS1_2_206791009_T_G	-1.24832	2:206790318-206791143	1
1Celltype	BC	ZCCHC3_20_357570_T_C	-0.577793	20:357256-358100	1
1Celltype	Rod	AGK_7_141070218_G_A	-0.762523	7:141069237-141071167	1
1Celltype	Cone	SYPL1_7_105612858_G_C	-1.54149	7:105612245-105612910	1
1Celltype	BC	DNAH17_17_76618426_T_C	0.920463	17:76617694-76618609	1
1Celltype	Rod	CADM2-AS2_3_85646002_A_G	-0.994587	3:85645697-85646671	1
1Celltype	Rod	CADM2-AS2_3_85642479_G_A	-0.994587	3:85642391-85643213	1
1Celltype	Cone	ARCN1_11_118203113_G_A	-0.994139	11:118201052-118203142	1
1Celltype	Rod	RP11-239H6.2_6_20278323_T_C	-1.21656	6:20277457-20280856	1
1Celltype	Cone	AC114765.1_2_220854097_T_C	1.44347	2:220853259-220856036	1
2OrMoreCelltype	Cone	RP11-152L20.3_15_92869340_G_A	1.05138	15:92869139-92871632	2
2OrMoreCelltype	Rod	RP11-152L20.3_15_92869340_G_A	1.21983	15:92869139-92871632	2
1Celltype	AC	SMYD3_1_246843315_A_G	-1.28753	1:246842458-246845604	1
1Celltype	HC	OGN_9_95140351_T_G	0.880202	9:95139955-95140637	1
1Celltype	Cone	PDCD6IP_3_34062469_G_T	-1.0653	3:34062245-34063322	1
1Celltype	Cone	SMARCD1_12_50513519_G_T	-1.20836	12:50513442-50515200	1
1Celltype	Cone	C16orf93_16_30743522_C_T	1.11082	16:30743069-30744442	1
1Celltype	MG	RFTN1_3_16592838_C_A	1.23397	3:16591433-16592887	1
1Celltype	MG	ANGPTL2_9_129798509_G_A	-1.34712	9:129797859-129798789	1
1Celltype	BC	EEF2_19_3808563_C_T	-0.624337	19:3808487-3808947	1
1Celltype	BC	RP11-1055B8.4_17_79596811_C_T	-1.18709	17:79596461-79597163	1
1Celltype	Rod	TMSB10_2_85073550_G_A	-1.24301	2:85073147-85074103	1
1Celltype	BC	TPT1-AS1_13_45780831_T_G	-0.630971	13:45780448-45781748	1
1Celltype	HC	FBXO9_6_52841526_TTC_T	0.786429	6:52841155-52841987	1
1Celltype	MG	RPS9_19_54902589_C_T	0.813558	19:54902553-54903885	1
1Celltype	BC	SKIV2L2_5_54620882_A_G	-0.899887	5:54620412-54621318	1
1Celltype	MG	PTBP2_1_97196678_C_T	1.02785	1:97196213-97196739	1
1Celltype	BC	CTD-3064M3.7_8_142450094_G_A	0.729419	8:142449425-142453629	1
2OrMoreCelltype	Cone	RP11-152L20.3_15_92869291_A_T	1.05138	15:92869139-92871632	2
2OrMoreCelltype	Rod	RP11-152L20.3_15_92869291_A_T	1.21983	15:92869139-92871632	2
1Celltype	HC	RP11-173D3.1_15_20599587_A_T	-1.20032	15:20599471-20599851	1
1Celltype	BC	ESD_13_47217780_C_A	-0.722424	13:47215928-47219261	1
1Celltype	Rod	ADAL_15_43737880_C_A	-0.908204	15:43737252-43738203	1
1Celltype	MG	GSTM5_1_110247240_C_A	-0.843865	1:110246582-110248126	1
1Celltype	BC	C1orf162_1_112257784_C_T	-0.871073	1:112257251-112258069	1
1Celltype	Rod	C6orf120_6_170253233_CAT_C	0.546663	6:170251019-170253552	1
1Celltype	MG	ANGPTL2_9_129702744_A_G	-1.18546	9:129701708-129703475	1
1Celltype	Rod	CLTCL1_22_19248059_A_G	0.965075	22:19246653-19248357	1
1Celltype	HC	TMOD2_15_52091785_G_A	-0.803253	15:52090580-52092069	1
1Celltype	Rod	TTC3_21_38462028_G_T	1.17318	21:38462008-38462258	1
1Celltype	Cone	SNX25_4_186138359_G_A	0.752959	4:186138105-186138683	1
1Celltype	BC	TUG1_22_31171120_A_C	-0.791811	22:31169817-31171543	1
1Celltype	Cone	ZBTB49_4_4288168_G_A	1.08137	4:4286642-4288582	1
1Celltype	BC	RQCD1_2_219600316_A_T	0.916895	2:219597717-219600916	1
1Celltype	BC	RP11-768F21.1_12_120095932_C_A	0.979468	12:120094685-120096756	1
2OrMoreCelltype	AC	POMZP3_7_76266035_T_C	-0.982543	7:76265826-76267172	6
2OrMoreCelltype	BC	POMZP3_7_76266035_T_C	-1.09912	7:76265826-76267172	6
2OrMoreCelltype	Cone	POMZP3_7_76266035_T_C	-1.06947	7:76265826-76267172	6
2OrMoreCelltype	HC	POMZP3_7_76266035_T_C	-0.912962	7:76265826-76267172	6
2OrMoreCelltype	MG	POMZP3_7_76266035_T_C	-1.12481	7:76265826-76267172	6
2OrMoreCelltype	Rod	POMZP3_7_76266035_T_C	-1.23513	7:76265826-76267172	6
1Celltype	Cone	DUSP14_17_35754910_C_G	-1.22221	17:35754761-35755315	1
1Celltype	Cone	RP13-726E6.1_11_3533396_A_G	-0.90489	11:3533060-3535356	1
1Celltype	BC	VPS13A_9_79935559_A_T	0.49848	9:79934729-79935912	1
1Celltype	BC	RBBP5_1_205000138_C_T	0.877472	1:204999810-205000637	1
1Celltype	MG	CTD-2537O9.1_11_84566486_A_G	-0.956287	11:84564632-84567116	1
1Celltype	AC	CALB2_16_71346116_G_C	-0.964342	16:71344763-71346132	1
1Celltype	HC	HSPA8_11_123172184_G_A	-0.644243	11:123171958-123173280	1
1Celltype	Cone	DDX17_22_39021522_G_A	0.956312	22:39021373-39022002	1
1Celltype	AC	TRAIP_3_49649071_C_T	-0.957504	3:49648079-49649116	1
1Celltype	Rod	PTPN22_1_114220305_G_T	-0.852832	1:114219236-114221014	1
1Celltype	Cone	SNRPN_15_25093620_T_G	-1.05923	15:25092084-25093848	1
1Celltype	BC	STK39_2_168995071_G_C	-1.21212	2:168992693-168995692	1
2OrMoreCelltype	Cone	SPATA7_14_88971758_T_G	-0.952808	14:88970957-88971800	2
2OrMoreCelltype	Rod	SPATA7_14_88971758_T_G	-1.00722	14:88970957-88971800	2
1Celltype	Cone	CIRH1A_16_69145948_A_C	1.26617	16:69145707-69147261	1
1Celltype	Rod	C2orf27A_2_132440073_G_C	0.847332	2:132439322-132441003	1
1Celltype	Rod	PCBD2_5_134279940_G_A	1.32134	5:134279016-134281218	1
1Celltype	BC	PRR4_12_11260761_G_C	0.847478	12:11260521-11261443	1
1Celltype	Cone	REEP1_2_86489294_T_C	-1.05928	2:86487529-86489653	1
1Celltype	Cone	AC114765.1_2_220855630_T_C	1.44347	2:220853259-220856036	1
1Celltype	BC	FAM214A_15_52785247_GCC_G	1.01957	15:52784380-52785261	1
1Celltype	Cone	CCDC154_16_1458381_G_C	-1.06754	16:1457661-1458906	1
1Celltype	Rod	BCAR1_16_75392806_G_A	-0.974744	16:75392628-75392868	1
1Celltype	AC	ZNF213_16_3174545_A_G	0.925563	16:3173791-3175102	1
1Celltype	Cone	MEGF10_5_126641770_G_A	-1.09303	5:126640890-126644203	1
1Celltype	BC	FAM214A_15_52778567_T_A	1.01957	15:52777986-52779651	1
1Celltype	HC	SLC2A13_12_40299391_G_C	-0.990779	12:40298072-40299584	1
1Celltype	MG	LOXL2_8_23399524_A_T	1.0636	8:23398040-23399567	1
1Celltype	BC	DDX11_12_31221072_C_A	-1.05942	12:31220139-31221267	1
2OrMoreCelltype	BC	SYNJ1_21_34126212_A_G	0.920188	21:34126182-34126578	2
2OrMoreCelltype	Cone	SYNJ1_21_34126212_A_G	1.02257	21:34126182-34126578	2
1Celltype	HC	PFKM_12_48396364_G_C	0.513489	12:48394780-48397182	1
2OrMoreCelltype	AC	FAM118A_22_45731050_A_G	-1.70418	22:45730513-45731647	3
2OrMoreCelltype	BC	FAM118A_22_45731050_A_G	-1.75218	22:45730513-45731647	3
2OrMoreCelltype	MG	FAM118A_22_45731050_A_G	-1.93004	22:45730513-45731647	3
1Celltype	BC	KCNK12_2_48032613_G_A	0.762032	2:48032304-48032687	1
2OrMoreCelltype	BC	OPA1-AS1_3_193302934_C_T	-1.41897	3:193301643-193303151	3
2OrMoreCelltype	Cone	OPA1-AS1_3_193302934_C_T	-1.31164	3:193301643-193303151	3
2OrMoreCelltype	Rod	OPA1-AS1_3_193302934_C_T	-1.28138	3:193301643-193303151	3
1Celltype	Cone	RBM26_13_80073327_A_G	-1.43409	13:80072569-80073406	1
1Celltype	Rod	SLC25A15_13_41457692_T_C	0.766229	13:41457201-41459765	1
1Celltype	BC	RP5-1007M22.2_1_90032940_A_G	0.970805	1:90029748-90033812	1
2OrMoreCelltype	Cone	GLP2R_17_9803713_G_A	1.669	17:9801988-9803783	2
2OrMoreCelltype	Rod	GLP2R_17_9803713_G_A	1.76719	17:9801988-9803783	2
1Celltype	BC	CAV3_3_9014251_T_G	-0.919338	3:9012456-9014804	1
1Celltype	MG	INPP5F_10_121427330_A_G	0.984342	10:121427052-121428173	1
1Celltype	BC	MAP7D1_1_36720575_G_T	-1.33532	1:36720502-36721462	1
1Celltype	BC	BCDIN3D_12_50277129_T_G	0.914015	12:50276005-50277318	1
2OrMoreCelltype	Cone	GLP2R_17_9800744_AGGG_A	1.43467	17:9799625-9801766	2
2OrMoreCelltype	Rod	GLP2R_17_9800744_AGGG_A	1.43453	17:9799625-9801766	2
1Celltype	Cone	LIAS_4_39344961_G_C	0.815327	4:39344132-39345625	1
1Celltype	AC	COA6_1_234695188_C_T	-1.18858	1:234695167-234695817	1
1Celltype	Cone	TMEM244_6_130142585_G_T	0.982943	6:130141440-130142722	1
1Celltype	Cone	NRF1_7_129380421_C_T	-0.838669	7:129379159-129380540	1
1Celltype	AC	MSANTD4_11_105661240_G_A	0.53429	11:105660690-105661314	1
1Celltype	HC	WASF1_6_110360565_T_C	-0.705169	6:110360229-110361563	1
2OrMoreCelltype	AC	RP11-81N13.1_3_67559857_CA_C	0.875777	3:67559295-67560387	2
2OrMoreCelltype	MG	RP11-81N13.1_3_67559857_CA_C	0.845327	3:67559295-67560387	2
1Celltype	BC	HEATR5A_14_31849524_T_A	-1.01126	14:31848286-31849805	1
1Celltype	Cone	RP11-196E1.3_11_119386445_C_T	-0.723628	11:119386322-119387407	1
1Celltype	AC	MRAP2_6_84534357_C_T	1.09153	6:84534034-84535033	1
1Celltype	BC	PLRG1_4_155285052_C_T	-0.906226	4:155285015-155286096	1
1Celltype	BC	AC006262.4_19_46783877_G_A	-0.9535	19:46783806-46784667	1
1Celltype	MG	RASD1_17_17356510_C_T	0.876428	17:17356281-17357419	1
1Celltype	BC	APIP_11_34927442_T_C	-1.46435	11:34927273-34927489	1
1Celltype	AC	GABRG1_4_46173113_T_C	-1.01806	4:46173029-46173337	1
1Celltype	HC	PCBD2_5_134462596_G_A	0.598294	5:134462256-134463102	1
1Celltype	Rod	SESN1_6_109376647_C_G	1.38152	6:109375718-109376854	1
1Celltype	BC	MBOAT2_2_9020665_C_T	-1.07292	2:9019784-9020882	1
1Celltype	Cone	WDR43_2_29134513_T_C	0.966866	2:29134210-29134833	1
1Celltype	MG	LINC00299_2_8477495_T_C	1.05931	2:8477235-8477603	1
1Celltype	Rod	KDM1B_6_18210109_G_A	0.701328	6:18209626-18210620	1
1Celltype	Cone	NPAT_11_108165407_C_G	-0.887882	11:108165145-108165448	1
1Celltype	Cone	CBX6_22_39320054_C_G	1.32422	22:39319677-39320825	1
1Celltype	Rod	ARHGEF4_2_131724072_C_T	1.40703	2:131723276-131725229	1
1Celltype	BC	AP003025.2_11_131373875_G_A	2.15007	11:131373666-131375147	1
1Celltype	BC	AC105760.2_2_237808747_T_TAG	-0.785578	2:237807506-237809100	1
1Celltype	HC	PRKAR1A_17_66672620_T_C	-0.611456	17:66672082-66673293	1
1Celltype	Cone	KLHL8_4_88118675_G_A	2.17982	4:88117916-88119046	1
1Celltype	MG	CA11_19_49087197_T_C	-1.11176	19:49087126-49087981	1
2OrMoreCelltype	AC	LSAMP-AS1_3_116032441_G_C	1.4382	3:116031729-116034158	2
2OrMoreCelltype	HC	LSAMP-AS1_3_116032441_G_C	1.50517	3:116031729-116034158	2
1Celltype	BC	RCAN1_21_35978868_T_C	-1.55156	21:35978859-35979408	1
1Celltype	MG	RP11-890B15.3_11_130764409_T_C	0.992054	11:130764067-130765181	1
1Celltype	Rod	TRMT44_4_8403089_G_A	0.773549	4:8402482-8403747	1
1Celltype	Rod	SYNE2_14_64433382_C_T	-1.16037	14:64432934-64433792	1
1Celltype	Cone	CFLAR-AS1_2_201906661_T_C	1.01644	2:201904641-201908011	1
1Celltype	Cone	MAP10_1_232727572_A_G	0.878093	1:232726890-232727745	1
1Celltype	HC	LACTB_15_63233316_C_T	1.34601	15:63232520-63233815	1
1Celltype	HC	NDUFB9_8_125570800_C_T	-0.809639	8:125570774-125570964	1
1Celltype	Cone	ABLIM1_10_116411547_C_T	-1.23381	10:116410796-116412813	1
1Celltype	Rod	C8orf12_8_11182704_G_A	-0.766223	8:11181470-11183144	1
1Celltype	Rod	RP11-242D8.1_17_41438562_T_C	-1.07426	17:41437647-41439823	1
1Celltype	BC	ARHGEF28_5_73093958_G_A	-0.830772	5:73092620-73094007	1
1Celltype	MG	SLC38A9_5_55069176_G_A	0.962875	5:55068965-55069236	1
1Celltype	Cone	C16orf93_16_30786927_C_T	-1.11082	16:30785991-30787774	1
1Celltype	BC	PEBP4_8_22803050_C_A	-0.940624	8:22802618-22803484	1
1Celltype	BC	CAMK2N1_1_20576773_C_T	-0.630936	1:20576393-20577820	1
2OrMoreCelltype	AC	WAPAL_10_88159997_G_A	1.18263	10:88159423-88161597	3
2OrMoreCelltype	BC	WAPAL_10_88159997_G_A	1.37882	10:88159423-88161597	3
2OrMoreCelltype	Rod	WAPAL_10_88159997_G_A	1.56192	10:88159423-88161597	3
1Celltype	BC	NOD1_7_30505604_C_T	-1.0403	7:30505306-30505755	1
1Celltype	BC	STK39_2_169039370_C_T	-0.885455	2:169039076-169043343	1
1Celltype	Cone	RP11-13N12.2_8_16637512_A_G	1.0931	8:16637353-16638064	1
1Celltype	AC	TMEM233_12_120187869_G_A	0.891437	12:120186075-120188411	1
1Celltype	MG	RP11-638I2.8_14_100750826_C_T	-0.717263	14:100750810-100752707	1
1Celltype	HC	IQSEC1_3_13135593_A_G	0.827107	3:13133455-13135657	1
1Celltype	Cone	FBXO32_8_124699175_A_G	1.13303	8:124697185-124700462	1
1Celltype	Cone	FLNB_3_58011602_G_A	-1.03998	3:58011272-58012713	1
2OrMoreCelltype	Cone	ARHGAP18_6_130162938_A_G	1.16262	6:130162864-130163674	2
2OrMoreCelltype	Rod	ARHGAP18_6_130162938_A_G	0.933861	6:130162864-130163674	2
1Celltype	Rod	ZNF708_19_21751578_A_G	0.955949	19:21750799-21752689	1
1Celltype	Cone	FBXO32_8_124699329_G_A	1.13303	8:124697185-124700462	1
1Celltype	AC	LRRC37A2_17_44795234_A_G	0.988965	17:44795042-44795675	1
1Celltype	BC	FBXW4_10_103379882_G_T	1.07359	10:103379289-103380550	1
1Celltype	Rod	NRCAM_7_107976561_G_A	-1.37612	7:107975636-107976998	1
1Celltype	HC	NDUFAF2_5_60400848_G_A	-0.887352	5:60400357-60401215	1
1Celltype	Cone	NCOR2_12_124926143_G_A	-1.24712	12:124925429-124927183	1
1Celltype	AC	OLFM3_1_102586842_T_G	1.24481	1:102586647-102586972	1
1Celltype	Cone	LIAS_4_39286949_C_T	-0.968987	4:39286694-39287189	1
1Celltype	Rod	FXR1_3_180389056_C_A	0.77062	3:180388403-180389898	1
1Celltype	Rod	VPS37C_11_60913148_T_C	0.822178	11:60912760-60913236	1
1Celltype	BC	NMNAT2_1_183314293_G_T	0.875644	1:183314002-183315101	1
1Celltype	Rod	PRPSAP2_17_18790678_A_G	-0.873788	17:18790667-18790833	1
2OrMoreCelltype	Cone	DDRGK1_20_3161010_C_T	-0.531267	20:3160820-3161464	2
2OrMoreCelltype	Rod	DDRGK1_20_3161010_C_T	-0.67379	20:3160820-3161464	2
1Celltype	AC	EXOC2_6_624922_C_A	-0.965114	6:624790-625434	1
1Celltype	MG	RP11-361F15.2_6_147879709_C_T	-0.949923	6:147879475-147880358	1
1Celltype	Rod	REST_4_57812112_G_A	1.00433	4:57811338-57813540	1
1Celltype	AC	GTF2IRD2B_7_74282488_T_C	0.508422	7:74282270-74283501	1
2OrMoreCelltype	BC	ACAD8_11_134009253_G_A	1.57248	11:134007500-134010355	2
2OrMoreCelltype	Rod	ACAD8_11_134009253_G_A	0.956282	11:134007500-134010355	2
1Celltype	HC	UBALD1_16_4591632_C_T	-1.32674	16:4591109-4591697	1
1Celltype	Rod	DAB1_1_58982787_G_T	-0.893508	1:58981403-58983041	1
1Celltype	BC	FAM153A_5_177382215_A_G	1.26705	5:177382041-177382783	1
1Celltype	HC	HERC1_15_64360155_A_AT	0.661706	15:64359297-64360281	1
1Celltype	Rod	GUCA1B_6_42127953_T_C	0.995547	6:42127309-42128267	1
1Celltype	BC	PHF11_13_50011149_C_T	-1.37442	13:50011017-50012701	1
1Celltype	BC	PRR4_12_11261117_T_C	0.847478	12:11260521-11261443	1
1Celltype	BC	PPAT_4_57168398_G_A	1.22939	4:57167132-57168759	1
1Celltype	BC	FAM219A_9_34419752_G_C	1.29656	9:34419445-34419857	1
1Celltype	HC	PPP1R1A_12_54774379_A_G	1.06234	12:54772644-54774648	1
1Celltype	BC	KNOP1_16_19792534_C_A	1.4034	16:19792365-19793289	1
1Celltype	BC	RP11-386D6.2_8_87706538_C_A	1.31978	8:87705745-87707476	1
1Celltype	Cone	NAA60_16_3414937_C_T	-1.01884	16:3414495-3416006	1
1Celltype	AC	PTP4A1_6_64426894_A_G	0.631656	6:64425657-64427539	1
1Celltype	BC	MARVELD3_16_71761061_T_C	0.91484	16:71760617-71761181	1
1Celltype	Cone	ATM_11_108165407_C_G	-1.01761	11:108165145-108165448	1
1Celltype	AC	RP11-396B14.2_16_11504940_A_G	-1.40286	16:11504744-11505142	1
1Celltype	MG	RP11-38P22.2_3_152324110_T_G	0.748125	3:152323679-152324537	1
1Celltype	MG	ANKRD23_2_97747894_T_C	1.19421	2:97746840-97748503	1
1Celltype	Cone	RP11-430G17.3_1_62035138_C_T	-0.625925	1:62034185-62035661	1
1Celltype	Cone	ZNF609_15_64953635_G_A	-0.963382	15:64951702-64953864	1
1Celltype	Rod	PDLIM1_10_97036247_G_A	0.730366	10:97036081-97036925	1
1Celltype	MG	TP53INP1_8_95972819_T_A	-0.558559	8:95972641-95974555	1
1Celltype	AC	VMP1_17_57719801_G_T	-1.27525	17:57719611-57721313	1
2OrMoreCelltype	AC	GPR171_3_150820000_G_A	0.959231	3:150819053-150820010	3
2OrMoreCelltype	BC	GPR171_3_150820000_G_A	1.1263	3:150819053-150820010	3
2OrMoreCelltype	MG	GPR171_3_150820000_G_A	1.15232	3:150819053-150820010	3
1Celltype	Rod	RAB30-AS1_11_82844267_G_C	1.26755	11:82843959-82845505	1
1Celltype	Rod	KCTD8_4_44434717_A_C	-1.14183	4:44434346-44437060	1
1Celltype	MG	RP11-1042B17.3_14_61091913_C_G	-1.59894	14:61091883-61093148	1
1Celltype	BC	RP11-161I2.1_8_18484498_G_A	-0.753758	8:18483944-18485126	1
1Celltype	Cone	KDM1A_1_23511407_G_C	-0.690076	1:23511009-23511677	1
1Celltype	Cone	LRRFIP1_2_238508099_T_C	0.734888	2:238507070-238508292	1
1Celltype	AC	VSX1_20_25235736_A_T	-0.94038	20:25235192-25236422	1
1Celltype	AC	HEATR3_16_50079253_C_A	1.00308	16:50079006-50080090	1
1Celltype	BC	ENTPD3-AS1_3_40336789_G_A	1.17292	3:40336543-40337589	1
1Celltype	Rod	ATG2B_14_97059845_G_A	1.12821	14:97058221-97060155	1
1Celltype	AC	RP11-2O17.2_5_61028529_G_A	-1.13168	5:61027610-61029029	1
1Celltype	AC	NMT2_10_15252397_T_C	-1.57638	10:15251637-15252813	1
1Celltype	Rod	SKIL_3_170315805_G_A	1.00763	3:170315199-170316461	1
1Celltype	AC	RP11-2O17.2_5_61026710_A_AT	-1.13168	5:61026356-61026919	1
1Celltype	Rod	ZNF638_2_71584201_C_T	-0.536419	2:71583242-71585336	1
1Celltype	HC	PTPRF_1_44036085_G_A	-0.810877	1:44035993-44036226	1
1Celltype	MG	RP1-102H19.8_6_87949190_C_A	0.880043	6:87948552-87950295	1
1Celltype	BC	UPK3B_7_76268277_T_C	-1.13158	7:76268110-76268888	1
1Celltype	BC	PACSIN2_22_43443952_C_G	1.02749	22:43443098-43444542	1
1Celltype	MG	SH3TC2_5_148361365_G_C	-1.12454	5:148360824-148361371	1
1Celltype	Cone	MEGF10_5_126641296_G_A	-1.09303	5:126640890-126644203	1
1Celltype	MG	CACNA1B_9_140652056_G_A	0.765498	9:140651483-140652132	1
1Celltype	Cone	AF146191.4_4_190732522_A_G	1.24046	4:190731645-190732533	1
1Celltype	HC	SENP7_3_101119754_C_G	-1.44724	3:101119298-101119824	1
1Celltype	BC	STK39_2_169026567_C_A	-0.916308	2:169026339-169029046	1
1Celltype	Cone	RPL13A_19_49932393_A_G	0.912407	19:49930915-49932769	1
1Celltype	MG	OGDH_7_44675326_A_T	1.75929	7:44673196-44675389	1
1Celltype	Rod	TMSB10_2_85010313_C_T	-1.24301	2:85009307-85010448	1
2OrMoreCelltype	BC	PILRB_7_100091215_G_A	1.0107	7:100091075-100091956	3
2OrMoreCelltype	HC	PILRB_7_100091215_G_A	0.737846	7:100091075-100091956	3
2OrMoreCelltype	MG	PILRB_7_100091215_G_A	0.642091	7:100091075-100091956	3
1Celltype	Rod	MBLAC2_5_90005214_G_A	0.608516	5:90005109-90005941	1
1Celltype	BC	THUMPD2_2_39970368_T_G	0.868355	2:39968799-39971255	1
1Celltype	Rod	RP11-323J4.1_4_99034962_C_T	-1.00463	4:99033125-99035485	1
1Celltype	Rod	KIAA1430_4_186108883_G_C	-0.667387	4:186108083-186108938	1
1Celltype	Cone	MTFR1L_1_26250059_C_T	0.89161	1:26248630-26250408	1
1Celltype	MG	PSMD5-AS1_9_123460769_A_C	-1.20552	9:123459259-123461526	1
1Celltype	Cone	PTCHD2_1_11518498_C_T	1.04795	1:11518424-11520522	1
1Celltype	Cone	RFC1_4_39355434_T_C	-0.923637	4:39354801-39356935	1
1Celltype	BC	ACYP1_14_75334199_T_C	0.55314	14:75333648-75334900	1
1Celltype	Cone	SLC20A1_2_113389476_A_G	-1.16819	2:113387421-113390049	1
1Celltype	HC	RPS19BP1_22_39812409_T_G	0.589006	22:39812366-39812909	1
1Celltype	BC	UFL1_6_97075331_G_C	0.70637	6:97074426-97075555	1
1Celltype	BC	RP11-176N18.2_18_74975540_G_A	0.999124	18:74974543-74976068	1
1Celltype	Rod	EPS15L1_19_16658684_T_C	0.987488	19:16658423-16659958	1
1Celltype	BC	SSH2_17_28072848_A_ACT	-0.676505	17:28071101-28072995	1
1Celltype	BC	FAM153A_5_177318842_AAG_A	-1.81334	5:177318572-177319911	1
1Celltype	Rod	XRRA1_11_74446791_T_C	0.930292	11:74445855-74447170	1
2OrMoreCelltype	Cone	RP11-344E13.3_17_20923750_T_C	0.944606	17:20923440-20924336	3
2OrMoreCelltype	MG	RP11-344E13.3_17_20923750_T_C	1.02533	17:20923440-20924336	3
2OrMoreCelltype	Rod	RP11-344E13.3_17_20923750_T_C	1.05467	17:20923440-20924336	3
1Celltype	HC	OLFM1_9_138001629_A_G	0.911221	9:138000595-138002083	1
1Celltype	Cone	DYNLL1_12_121021193_A_G	1.27424	12:121021174-121021710	1
1Celltype	MG	RHOB_2_20725298_T_C	1.11534	2:20725139-20725490	1
1Celltype	Rod	RP11-323J4.1_4_99071415_T_G	-1.00463	4:99071049-99071704	1
1Celltype	Rod	METTL12_11_62437647_G_C	-1.24355	11:62436808-62437838	1
1Celltype	Rod	RP11-567L7.5_17_57477273_T_G	-1.10055	17:57476767-57477580	1
1Celltype	Rod	SESN1_6_109369745_T_C	1.42873	6:109368315-109370055	1
1Celltype	Rod	RAB30-AS1_11_82844918_A_C	1.20868	11:82843959-82845505	1
1Celltype	AC	EIF3E_8_109595712_A_C	0.903287	8:109595541-109597247	1
1Celltype	Rod	TNKS_8_9221219_A_G	-1.43616	8:9220607-9221817	1
1Celltype	MG	KLHL3_5_137035117_T_C	-1.65136	5:137034943-137036112	1
1Celltype	Rod	RP11-507K2.2_14_89134480_C_T	0.76889	14:89133741-89135003	1
1Celltype	BC	MRPS30_5_44842796_AGTTC_A	0.734593	5:44842426-44843000	1
1Celltype	BC	LINC00693_3_28787352_C_CTT	-1.01712	3:28787087-28788053	1
1Celltype	BC	PCNXL3_11_65467953_T_C	1.25798	11:65467883-65468207	1
1Celltype	Cone	RP13-726E6.1_11_3533792_G_C	-0.90489	11:3533060-3535356	1
1Celltype	MG	AGBL3_7_134862341_C_T	-1.25679	7:134862269-134863683	1
1Celltype	Cone	GNG12-AS1_1_68316501_C_A	-0.696706	1:68315293-68316889	1
1Celltype	Cone	DMPK_19_46518682_G_A	-1.17267	19:46517950-46520534	1
1Celltype	BC	RP11-276H19.1_9_89595328_G_T	-0.853302	9:89593445-89596283	1
1Celltype	Rod	RP11-242D8.1_17_41438707_T_G	-1.04651	17:41437647-41439823	1
1Celltype	MG	KCTD1_18_24357736_C_T	-0.771516	18:24356973-24357916	1
1Celltype	HC	TET3_2_74246902_A_G	-1.32459	2:74246113-74248854	1
1Celltype	MG	CDKN1A_6_36703783_C_A	0.851176	6:36702835-36703910	1
1Celltype	MG	RP11-890B15.3_11_130764526_C_T	1.27887	11:130764067-130765181	1
1Celltype	BC	PTPRB_12_71246304_C_A	-1.3051	12:71245854-71247555	1
1Celltype	Rod	SESN1_6_109369246_A_G	1.36076	6:109368315-109370055	1
1Celltype	BC	APIP_11_34947040_C_T	-1.46435	11:34946671-34948907	1
1Celltype	MG	ACTN4_19_39209888_C_G	-1.18258	19:39209451-39211327	1
1Celltype	AC	FBXO7_22_32883103_G_A	0.991396	22:32883049-32883534	1
1Celltype	Cone	ABLIM1_10_116375134_C_T	-1.23381	10:116374672-116375362	1
1Celltype	BC	STOML2_9_35216224_A_C	0.632899	9:35215979-35216501	1
1Celltype	Rod	RP3-402G11.26_22_50838241_T_C	-1.01183	22:50837835-50838698	1
1Celltype	BC	NMNAT2_1_183308942_C_T	0.909491	1:183308879-183310259	1
1Celltype	MG	DPY19L2_12_64311399_C_CT	1.01737	12:64309838-64311618	1
1Celltype	HC	RPS3_11_75335799_C_T	0.673172	11:75334369-75337464	1
1Celltype	Rod	RP11-323J4.1_4_99033860_G_A	-1.00463	4:99033125-99035485	1
1Celltype	MG	SEPHS2_16_30501609_C_T	-0.555811	16:30501221-30502327	1
1Celltype	MG	RTN2_19_45798379_A_G	1.05781	19:45797484-45798583	1
1Celltype	Rod	LINC00883_3_107163962_A_C	0.488965	3:107163920-107164157	1
1Celltype	MG	ASRGL1_11_62079218_C_T	1.07543	11:62078210-62079929	1
1Celltype	Cone	REEP1_2_86550657_T_C	-0.962185	2:86549911-86551078	1
1Celltype	Rod	OMG_17_29430916_G_C	0.809233	17:29430791-29431105	1
1Celltype	Cone	REEP1_2_86480938_A_C	-0.953068	2:86480597-86481143	1
1Celltype	Rod	CRHR1_17_43743079_C_T	0.936042	17:43742611-43744093	1
1Celltype	Rod	RALGPS1_9_129702757_T_C	-1.08847	9:129701708-129703475	1
1Celltype	Rod	RHOBTB1_10_62643168_T_A	-0.893211	10:62641833-62644144	1
1Celltype	Rod	ADAMTS18_16_77454479_T_A	-1.39508	16:77454179-77455558	1
1Celltype	MG	CTD-2054N24.2_15_100360718_G_C	0.721477	15:100360035-100360901	1
1Celltype	MG	CLHC1_2_55382026_C_G	0.816209	2:55381522-55384934	1
1Celltype	Cone	ZNF418_19_58418021_T_C	1.39391	19:58417651-58418184	1
1Celltype	Rod	FAAH_1_46835139_C_T	0.961051	1:46834441-46835227	1
1Celltype	MG	TOR1AIP1_1_179779054_G_A	0.835433	1:179778722-179780206	1
1Celltype	Cone	PPIE_1_40038597_G_C	0.779694	1:40038128-40038765	1
1Celltype	BC	LURAP1L_9_12673882_A_G	0.890323	9:12673792-12674422	1
1Celltype	Cone	ZFHX2_14_24163181_G_C	0.506532	14:24162870-24165400	1
1Celltype	AC	TMTC2_12_83259968_C_CA	0.77437	12:83259857-83261293	1
1Celltype	Cone	UBAP2L_1_154390575_A_G	-1.28801	1:154390360-154392964	1
1Celltype	MG	RFTN1_3_16643248_G_C	1.1718	3:16642101-16643532	1
1Celltype	Cone	PDCD6IP_3_33911635_C_G	-0.867504	3:33911388-33911880	1
1Celltype	MG	RP11-324I22.4_10_35745352_G_A	-0.940601	10:35744883-35745601	1
1Celltype	Cone	BAZ1B_7_73067631_AC_A	-0.607121	7:73066474-73068584	1
1Celltype	BC	STK39_2_169013165_C_T	-1.20383	2:169013014-169015466	1
1Celltype	AC	GLIPR1L2_12_76023110_C_A	-1.01971	12:76022415-76023265	1
1Celltype	MG	HECW2_2_197248876_A_T	-0.572101	2:197248524-197249077	1
1Celltype	Rod	LRP2_2_170076024_T_C	-0.946509	2:170075780-170078719	1
1Celltype	Rod	HS1BP3_2_20818286_A_C	-1.14451	2:20816502-20818610	1
1Celltype	Cone	RP11-383C5.4_10_127503213_C_T	1.00196	10:127502168-127503273	1
1Celltype	Rod	PIP4K2A_10_22965011_G_A	-0.974665	10:22964488-22967308	1
1Celltype	BC	CTC-325H20.4_19_9413456_A_G	0.911668	19:9413248-9413617	1
1Celltype	MG	MTO1_6_74349066_A_G	-1.44054	6:74348693-74349068	1
1Celltype	AC	CUL2_10_35390535_A_C	-1.34191	10:35390027-35391111	1
1Celltype	Cone	RCHY1_4_76621906_G_A	0.428988	4:76621484-76622517	1
1Celltype	MG	RP11-729I10.2_12_22044843_C_T	1.10118	12:22044402-22045615	1
1Celltype	HC	CCDC81_11_86144792_T_C	0.768519	11:86144674-86144941	1
1Celltype	Rod	SETD9_5_56197078_C_T	1.06585	5:56195825-56197321	1
1Celltype	HC	AF131217.1_21_30103429_G_T	0.908701	21:30103280-30103468	1
1Celltype	Cone	RIOK3_18_21058082_C_T	-0.960445	18:21057340-21058509	1
1Celltype	MG	RRBP1_20_17630045_C_T	1.14899	20:17629504-17630210	1
1Celltype	Cone	BSN_3_49557095_G_T	0.874658	3:49556750-49558037	1
1Celltype	Rod	ENTPD3-AS1_3_40308648_T_C	1.09164	3:40307825-40308758	1
1Celltype	Rod	COPS2_15_49308000_G_A	-1.17944	15:49307950-49308652	1
1Celltype	Rod	LPCAT2_16_55469404_A_G	1.05497	16:55468378-55469740	1
1Celltype	Cone	NOP58_2_203312867_C_CT	-1.56803	2:203312771-203313973	1
1Celltype	HC	PDE8B_5_76612911_G_A	1.24643	5:76612626-76613762	1
1Celltype	Cone	NSUN4_1_46827728_A_C	0.952464	1:46827304-46829370	1
1Celltype	Cone	SLC37A1_21_43880001_G_A	1.12303	21:43878533-43880375	1
1Celltype	Rod	HLCS_21_38321909_A_G	-1.51041	21:38321396-38322928	1
1Celltype	HC	AIP_11_67296669_G_A	-0.603558	11:67296595-67298828	1
2OrMoreCelltype	AC	MESDC2_15_81270420_G_T	1.1903	15:81268388-81270485	2
2OrMoreCelltype	Cone	MESDC2_15_81270420_G_T	1.20643	15:81268388-81270485	2
1Celltype	HC	PDSS1_10_26845040_C_T	1.46542	10:26844947-26847093	1
1Celltype	BC	C2orf82_2_233656627_G_A	-0.858576	2:233656318-233658721	1
1Celltype	Rod	C2orf88_2_190640475_A_G	-1.19463	2:190638084-190640535	1
1Celltype	HC	C15orf57_15_40818499_A_G	-0.725468	15:40818286-40818802	1
1Celltype	Cone	DDX50_10_70890929_C_T	1.16913	10:70889329-70891356	1
1Celltype	AC	SLC30A7_1_101461303_A_G	-1.18579	1:101461028-101461419	1
1Celltype	BC	STK39_2_169022613_A_G	-1.13815	2:169020705-169023282	1
1Celltype	BC	APIP_11_34954715_A_G	-1.46435	11:34954127-34955366	1
1Celltype	AC	RP11-718O11.1_15_45996818_T_C	-0.76834	15:45996470-45998817	1
1Celltype	Rod	RRP1B_21_45123611_C_G	-1.11685	21:45121857-45123749	1
1Celltype	Rod	RP11-400L8.2_2_9591919_C_T	1.27236	2:9591809-9592000	1
1Celltype	Cone	SYBU_8_110678692_A_G	-0.814082	8:110677706-110678807	1
1Celltype	HC	TMEM240_1_1604499_G_A	1.18533	1:1604401-1604626	1
1Celltype	Rod	ACSL5_10_114074617_G_A	-0.852563	10:114074252-114075373	1
1Celltype	Rod	TAB1_22_39740078_G_A	-0.863981	22:39739190-39740233	1
1Celltype	Cone	OPA1_3_193329300_T_C	0.870052	3:193328246-193329749	1
1Celltype	BC	TOP1_20_39525956_G_T	1.3668	20:39525585-39526529	1
1Celltype	AC	TRIM5_11_5830163_G_A	1.41696	11:5829594-5830260	1
1Celltype	AC	AF146191.4_4_190803922_G_A	-1.38414	4:190803747-190803977	1
1Celltype	Rod	RP11-400L8.2_2_9602307_C_T	1.21689	2:9601914-9603599	1
1Celltype	MG	KCTD1_18_24383919_A_G	-0.668488	18:24383761-24383991	1
1Celltype	Cone	AC068039.4_2_172620152_T_C	0.940425	2:172619730-172620750	1
1Celltype	Rod	MASP2_1_10920745_C_A	-1.50987	1:10920273-10922411	1
1Celltype	Cone	ZMYM2_13_20429691_C_T	-1.18895	13:20429441-20430195	1
1Celltype	BC	EDNRB_13_78388009_C_T	-0.935687	13:78387974-78388742	1
1Celltype	MG	PDE3A_12_20745834_A_G	1.32276	12:20745481-20745902	1
1Celltype	BC	FAM214A_15_52785250_TG_T	1.01957	15:52784380-52785261	1
1Celltype	AC	DHRS11_17_35054772_G_A	-0.962592	17:35054393-35055165	1
1Celltype	Cone	SNRPD2_19_46139000_G_A	-1.02999	19:46138659-46139714	1
2OrMoreCelltype	BC	STK39_2_169027732_C_T	-0.916688	2:169026339-169029046	2
2OrMoreCelltype	Rod	STK39_2_169027732_C_T	-0.877928	2:169026339-169029046	2
2OrMoreCelltype	Cone	SMDT1_22_42397469_G_A	1.11633	22:42396876-42398203	2
2OrMoreCelltype	Rod	SMDT1_22_42397469_G_A	0.728417	22:42396876-42398203	2
1Celltype	MG	PSMD5-AS1_9_123438125_C_T	-1.29718	9:123437744-123438529	1
1Celltype	Cone	CAPRIN2_12_30791328_T_C	-1.03683	12:30790581-30792026	1
1Celltype	BC	PIGF_2_46850571_G_A	-0.821205	2:46850426-46850990	1
1Celltype	Rod	RP11-239H6.2_6_20265811_T_C	1.08833	6:20265563-20266829	1
1Celltype	AC	PSMD5-AS1_9_123648085_A_G	-0.828555	9:123647777-123649110	1
1Celltype	BC	SKP2_5_36030144_A_G	-0.795684	5:36028980-36030358	1
1Celltype	Cone	NOP58_2_203359566_T_A	-1.56803	2:203358760-203360268	1
1Celltype	HC	LYSMD2_15_52010843_TA_T	-0.673233	15:52009388-52011367	1
2OrMoreCelltype	Cone	RP11-284M14.1_4_144145779_T_TGAA	-0.958905	4:144145282-144147669	2
2OrMoreCelltype	HC	RP11-284M14.1_4_144145779_T_TGAA	-0.922533	4:144145282-144147669	2
2OrMoreCelltype	BC	TTC3_21_38467857_C_G	1.1126	21:38467790-38468636	2
2OrMoreCelltype	Rod	TTC3_21_38467857_C_G	1.00528	21:38467790-38468636	2
2OrMoreCelltype	Cone	TMEM244_6_130156910_T_C	1.00638	6:130156252-130157477	2
2OrMoreCelltype	Rod	TMEM244_6_130156910_T_C	0.938949	6:130156252-130157477	2
1Celltype	Rod	RP11-323J4.1_4_99071062_G_A	-1.00463	4:99071049-99071704	1
1Celltype	Rod	DNA2_10_70385680_T_C	-0.905596	10:70385568-70385804	1
1Celltype	HC	ZNF184_6_27447296_G_A	-1.00093	6:27445825-27447827	1
1Celltype	MG	RP11-944L7.4_3_44727553_G_A	-0.402566	3:44726372-44727833	1
1Celltype	BC	MBOAT2_2_9133569_G_A	-1.07292	2:9133381-9133672	1
1Celltype	HC	PAIP2_5_138906733_G_A	-0.71025	5:138905325-138906741	1
1Celltype	BC	KIAA1377_11_101732270_A_T	0.745978	11:101731249-101732346	1
1Celltype	BC	CNBD1_8_87717764_G_T	1.35688	8:87717217-87718200	1
2OrMoreCelltype	AC	PIGF_2_46781580_C_G	-0.941406	2:46781382-46783540	2
2OrMoreCelltype	BC	PIGF_2_46781580_C_G	-0.627015	2:46781382-46783540	2
1Celltype	MG	PLA2G16_11_63530641_G_T	-0.857521	11:63529153-63531781	1
1Celltype	BC	RP11-886D15.1_11_104559698_T_C	0.84311	11:104559253-104562010	1
1Celltype	Rod	RIPK1_6_2912201_C_A	0.992211	6:2912035-2912363	1
2OrMoreCelltype	Cone	RP11-277P12.20_12_10487289_C_T	-1.14601	12:10485255-10489929	2
2OrMoreCelltype	Rod	RP11-277P12.20_12_10487289_C_T	-1.08966	12:10485255-10489929	2
1Celltype	MG	CTD-2336O2.1_8_1846907_C_T	-0.864538	8:1846485-1848198	1
1Celltype	Rod	KRAS_12_25514597_G_A	-0.815087	12:25514411-25515386	1
1Celltype	BC	ANAPC13_3_134335034_T_C	0.714473	3:134334421-134335103	1
1Celltype	BC	MXRA7_17_74681613_A_G	-1.35815	17:74681147-74681907	1
1Celltype	Cone	PKN2_1_89128245_G_A	0.796971	1:89127603-89129361	1
1Celltype	AC	DGCR14_22_19187375_G_A	0.670097	22:19186859-19187560	1
1Celltype	MG	SCAND3_6_28351728_C_T	0.870981	6:28350794-28351905	1
1Celltype	Cone	SDC4_20_43956527_G_A	0.874432	20:43956498-43958397	1
1Celltype	Cone	RRM2B_8_103050515_G_A	1.03548	8:103050197-103051376	1
1Celltype	Rod	LPCAT2_16_55494811_C_T	-0.996959	16:55494573-55494933	1
1Celltype	BC	MFI2-AS1_3_196917572_C_T	-0.906051	3:196916381-196918574	1
1Celltype	MG	MRPL17_11_6845271_C_G	-1.22965	11:6845139-6846077	1
1Celltype	BC	CAMK2N1_1_20582418_G_A	-0.630936	1:20582150-20582671	1
1Celltype	BC	PACSIN2_22_43362976_T_C	1.02749	22:43362114-43363356	1
1Celltype	MG	PRR4_12_11347203_A_G	-1.20564	12:11347154-11347357	1
1Celltype	HC	TBP_6_170782518_G_A	-0.812215	6:170782146-170782770	1
1Celltype	Rod	CTC-542B22.2_17_30132592_T_G	0.759381	17:30132135-30133716	1
1Celltype	MG	ZNF331_19_53863983_C_T	-0.666297	19:53863539-53864031	1
2OrMoreCelltype	Cone	AF131216.5_8_11183765_CTTA_C	0.932745	8:11183495-11184371	2
2OrMoreCelltype	Rod	AF131216.5_8_11183765_CTTA_C	0.781775	8:11183495-11184371	2
2OrMoreCelltype	Cone	SLC2A1-AS1_1_43413212_G_A	0.90479	1:43411979-43414339	2
2OrMoreCelltype	MG	SLC2A1-AS1_1_43413212_G_A	1.15211	1:43411979-43414339	2
1Celltype	BC	LAMC1_1_183157753_A_G	-1.12949	1:183157470-183158618	1
1Celltype	BC	CRMP1_4_5963465_T_C	-0.763986	4:5963262-5964601	1
2OrMoreCelltype	Cone	WDR17_4_176993183_C_T	-0.866731	4:176992391-176993762	2
2OrMoreCelltype	Rod	WDR17_4_176993183_C_T	-0.773568	4:176992391-176993762	2
1Celltype	Cone	SEZ6_17_27266440_C_T	1.17707	17:27265313-27268202	1
1Celltype	MG	CDH4_20_60037066_G_A	-0.565111	20:60036418-60037212	1
1Celltype	AC	TMEM261_9_7845912_C_A	-0.790041	9:7844023-7846019	1
1Celltype	AC	LSAMP-AS1_3_116108499_T_C	-1.64085	3:116107622-116108562	1
1Celltype	BC	NDUFAF6_8_95739642_G_T	1.12179	8:95738989-95739767	1
1Celltype	BC	EFCAB10_7_105258149_G_A	1.77201	7:105257888-105258578	1
1Celltype	Rod	PRR14L_22_32346468_G_A	-0.973683	22:32346288-32347460	1
2OrMoreCelltype	BC	SLC2A1-AS1_1_43412360_C_CCAAT	0.802344	1:43411979-43414339	3
2OrMoreCelltype	Cone	SLC2A1-AS1_1_43412360_C_CCAAT	0.888202	1:43411979-43414339	3
2OrMoreCelltype	MG	SLC2A1-AS1_1_43412360_C_CCAAT	1.24529	1:43411979-43414339	3
1Celltype	Cone	COPS4_4_83890250_C_A	0.953276	4:83889124-83890872	1
1Celltype	Rod	MARVELD3_16_71813959_C_T	0.744696	16:71813935-71814177	1
2OrMoreCelltype	Cone	GLP2R_17_9803061_A_G	1.62801	17:9801988-9803783	2
2OrMoreCelltype	Rod	GLP2R_17_9803061_A_G	1.65232	17:9801988-9803783	2
1Celltype	Cone	PKN2_1_89188544_A_G	0.868946	1:89188322-89189469	1
1Celltype	BC	RP11-536I6.2_3_14345500_A_G	0.991222	3:14344406-14345609	1
1Celltype	Rod	FAAH_1_46834449_G_A	0.913877	1:46834441-46835227	1
1Celltype	MG	IMPA1_8_82727515_C_T	-1.19967	8:82726667-82727576	1
2OrMoreCelltype	Cone	PDCD6IP_3_33850279_A_C	-0.867504	3:33849811-33850354	2
2OrMoreCelltype	Rod	PDCD6IP_3_33850279_A_C	-0.843392	3:33849811-33850354	2
1Celltype	MG	ST7-AS2_7_116990048_T_C	0.447225	7:116989845-116990355	1
1Celltype	Cone	FAM227A_22_39068789_T_C	0.683835	22:39068783-39069003	1
1Celltype	BC	CCDC112_5_114709538_G_C	-1.22995	5:114709489-114710767	1
1Celltype	BC	NAPG_18_10560104_G_A	-0.846002	18:10559493-10561160	1
1Celltype	Rod	WFDC3_20_44389153_A_AC	-0.974648	20:44388683-44393020	1
1Celltype	HC	TMEM143_19_48651605_A_G	1.06619	19:48650985-48652627	1
1Celltype	BC	RP11-276H19.1_9_89595742_A_G	-0.853302	9:89593445-89596283	1
1Celltype	BC	CDC73_1_193152720_T_C	0.730072	1:193152111-193152838	1
1Celltype	Rod	ABHD10_3_111494844_T_C	0.738092	3:111494280-111495195	1
1Celltype	Cone	DIXDC1_11_111729950_C_T	0.414767	11:111728593-111730793	1
1Celltype	HC	ZMIZ1-AS1_10_80980815_A_G	-1.59942	10:80980493-80981822	1
1Celltype	HC	RP11-624C23.1_8_24945957_T_C	-1.13454	8:24945644-24946398	1
1Celltype	HC	TMOD2_15_52049821_A_G	-0.740105	15:52049583-52050084	1
1Celltype	Rod	RP11-111A21.1_14_40063267_G_A	-0.919772	14:40061212-40063890	1
1Celltype	Rod	QKI_6_163936810_G_A	0.733122	6:163936258-163937620	1
1Celltype	MG	SLMAP_3_57928377_TG_T	1.27142	3:57927906-57930180	1
1Celltype	MG	RP11-295P9.3_10_13884752_G_A	-0.786635	10:13884015-13884802	1
1Celltype	Cone	NDRG1_8_134369384_C_T	0.940244	8:134368375-134369478	1
1Celltype	AC	NELFB_9_140302277_C_CGCGGGAG	-0.79445	9:140301186-140302425	1
1Celltype	BC	RNF130_5_179474975_T_C	1.10624	5:179474608-179477596	1
1Celltype	Rod	MPHOSPH10_2_71174230_T_C	-1.09411	2:71173760-71174571	1
1Celltype	MG	LINC00617_14_96482880_C_T	1.80973	14:96482785-96483461	1
1Celltype	Cone	PITPNA_17_1458872_A_G	0.957074	17:1456443-1459359	1
1Celltype	BC	CCDC138_2_109343738_C_G	-0.841515	2:109341304-109344353	1
1Celltype	HC	LYSMD2_15_52049821_A_G	-0.673233	15:52049583-52050084	1
1Celltype	MG	PSMD5-AS1_9_123492960_G_A	-1.21657	9:123492144-123493866	1
1Celltype	Cone	NSUN4_1_46834449_G_A	0.986056	1:46834441-46835227	1
1Celltype	Rod	RP11-351A11.1_6_119305684_TA_T	0.753703	6:119305547-119307629	1
1Celltype	AC	FOXO1_13_41063596_C_T	1.61258	13:41063043-41064399	1
1Celltype	BC	MARVELD3_16_71645670_A_T	-0.780784	16:71644843-71645744	1
1Celltype	Cone	MLLT3_9_20815426_G_A	-0.987049	9:20815282-20815514	1
1Celltype	Rod	CRTAC1_10_99561385_G_T	-0.877378	10:99560111-99561432	1
2OrMoreCelltype	Cone	MUC20_3_195577630_A_G	-1.05029	3:195577598-195578413	2
2OrMoreCelltype	Rod	MUC20_3_195577630_A_G	-0.993387	3:195577598-195578413	2
1Celltype	AC	MAP3K9_14_71120447_A_AC	-1.02929	14:71120190-71121694	1
1Celltype	MG	TM2D2_8_38706369_C_T	1.19583	8:38705306-38706453	1
1Celltype	BC	RNF130_5_179408174_G_GT	-1.10624	5:179407817-179408361	1
1Celltype	BC	IQCH-AS1_15_67875025_T_C	1.48118	15:67874974-67875479	1
1Celltype	HC	CLUAP1_16_3744038_C_G	1.12942	16:3743976-3744418	1
1Celltype	Cone	CTC-552D5.1_5_119879922_T_G	1.40924	5:119879374-119880123	1
1Celltype	MG	ASCC1_10_74081183_G_T	-1.12011	10:74078974-74081276	1
1Celltype	Rod	LARP1_5_154063032_T_A	0.96351	5:154061770-154063823	1
1Celltype	HC	NSG2_5_173687113_T_C	-1.07436	5:173686584-173687400	1
1Celltype	Cone	RP11-907D1.1_14_97585529_T_C	1.2966	14:97584634-97587395	1
2OrMoreCelltype	Cone	AC104135.3_2_75168029_G_A	-1.02917	2:75166957-75168709	2
2OrMoreCelltype	Rod	AC104135.3_2_75168029_G_A	-0.986473	2:75166957-75168709	2
1Celltype	Cone	C16orf93_16_30703155_G_A	-1.11082	16:30702769-30703866	1
1Celltype	HC	C9orf3_9_97531339_T_C	1.15116	9:97531212-97531446	1
1Celltype	Rod	ATG2B_14_97059246_T_C	1.17685	14:97058221-97060155	1
1Celltype	Rod	KCTD8_4_44435648_A_C	0.996861	4:44434346-44437060	1
1Celltype	BC	UTP3_4_71370790_C_T	1.50516	4:71370098-71371287	1
1Celltype	Cone	LIAS_4_39302665_A_G	-1.04518	4:39302632-39302889	1
1Celltype	AC	PTP4A1_6_64427095_C_T	0.631656	6:64425657-64427539	1
1Celltype	Rod	RP11-354M20.3_10_119943195_T_A	1.17668	10:119942824-119944446	1
1Celltype	Cone	RP5-1021I20.1_14_74264833_C_G	1.20376	14:74263512-74265282	1
1Celltype	Rod	POMZP3_7_76240529_T_C	-1.23513	7:76240423-76240614	1
1Celltype	BC	RICTOR_5_38994234_G_A	1.0417	5:38994030-38994782	1
1Celltype	HC	MAST4_5_66103482_T_C	0.973743	5:66103274-66104178	1
1Celltype	Rod	RP11-111A21.1_14_39758081_G_A	-0.678165	14:39757757-39758094	1
1Celltype	BC	NMNAT2_1_183314011_T_C	0.909491	1:183314002-183315101	1
1Celltype	Cone	PAXBP1_21_34064640_C_G	-0.966676	21:34064631-34064859	1
1Celltype	BC	CDC73_1_193309045_T_G	-0.775203	1:193308435-193309360	1
1Celltype	AC	PODXL2_3_127203699_G_A	0.622385	3:127203465-127204050	1
1Celltype	Cone	NSUN4_1_46835139_C_T	1.0113	1:46834441-46835227	1
1Celltype	AC	CALB2_16_71345781_G_C	-0.971655	16:71344763-71346132	1
1Celltype	HC	SSBP1_7_141574911_C_T	-0.395543	7:141574795-141575291	1
1Celltype	BC	CTD-2571L23.6_19_48316999_C_A	-1.58175	19:48316463-48317875	1
1Celltype	Cone	CDK8_13_26909078_C_T	1.09215	13:26909031-26910430	1
1Celltype	BC	CCDC167_6_37459576_C_T	-0.936015	6:37458627-37461701	1
1Celltype	HC	RSBN1_1_114420462_G_A	1.01641	1:114420310-114423240	1
1Celltype	MG	FAM90A1_12_8179855_A_C	-0.942425	12:8178670-8180260	1
1Celltype	AC	SEC24A_5_133891415_T_A	0.919153	5:133889606-133892872	1
1Celltype	Cone	USP12-AS1_13_27720437_A_G	-1.20963	13:27720254-27721409	1
1Celltype	Rod	TOMM40L_1_161368998_G_A	-0.995837	1:161368551-161370564	1
2OrMoreCelltype	AC	FAM182B_20_25968143_T_G	-1.13103	20:25967296-25968577	2
2OrMoreCelltype	BC	FAM182B_20_25968143_T_G	-0.872925	20:25967296-25968577	2
1Celltype	Cone	NMRAL1_16_4378272_T_A	-1.34507	16:4377866-4379435	1
2OrMoreCelltype	AC	DUS3L_19_5669282_C_T	-1.2348	19:5669048-5669763	2
2OrMoreCelltype	HC	DUS3L_19_5669282_C_T	-1.24562	19:5669048-5669763	2
1Celltype	BC	CPNE3_8_87721437_T_G	0.726917	8:87721189-87721797	1
1Celltype	Rod	PILRA_7_99952970_A_G	1.02916	7:99952300-99953449	1
1Celltype	HC	C1orf159_1_1036876_T_A	-1.39022	1:1036843-1037089	1
1Celltype	HC	ZFAND3_6_37819906_A_G	0.940113	6:37819541-37820324	1
1Celltype	Cone	PURA_5_139623901_G_T	0.913788	5:139623758-139625376	1
1Celltype	MG	PLEKHA5_12_19074715_C_T	1.60834	12:19074653-19076524	1
1Celltype	AC	DNAH10_12_124373456_C_A	0.954373	12:124373268-124374023	1
1Celltype	Cone	RP11-356I2.4_6_138166068_C_G	0.691007	6:138165654-138166460	1
2OrMoreCelltype	Cone	RP13-578N3.3_4_144453083_C_T	-0.921713	4:144451851-144453111	2
2OrMoreCelltype	Rod	RP13-578N3.3_4_144453083_C_T	-1.09128	4:144451851-144453111	2
2OrMoreCelltype	Cone	PHLPP2_16_71726943_C_T	-0.717936	16:71726911-71727176	2
2OrMoreCelltype	Rod	PHLPP2_16_71726943_C_T	-0.475167	16:71726911-71727176	2
1Celltype	HC	LINC00871_14_46627778_G_T	0.835616	14:46627713-46628226	1
1Celltype	HC	ASTN2_9_120111419_C_A	-0.927373	9:120111130-120111924	1
1Celltype	Rod	SUPT3H_6_45153681_G_C	1.17911	6:45152325-45153987	1
1Celltype	BC	MAP7D1_1_36720861_T_C	-1.33532	1:36720502-36721462	1
1Celltype	Rod	SESN1_6_109353413_T_C	1.36076	6:109353335-109354435	1
1Celltype	Cone	TOP3B_22_22326668_T_C	-0.893127	22:22326417-22327247	1
1Celltype	Cone	TTC9_14_71104918_TG_T	-0.990811	14:71104676-71105259	1
1Celltype	Rod	APBB2_4_41218216_T_C	1.13687	4:41218036-41218993	1
1Celltype	HC	BAI2_1_32059764_T_A	0.64936	1:32059574-32060132	1
1Celltype	Cone	PKIA_8_79330267_A_G	1.16683	8:79330081-79330679	1
1Celltype	Cone	RTTN_18_68091496_A_G	0.698304	18:68090495-68092802	1
1Celltype	MG	PTP4A3_8_142577695_C_T	0.848922	8:142576774-142579078	1
1Celltype	MG	DLST_14_75497984_C_T	-0.996063	14:75497973-75498218	1
1Celltype	BC	PRR4_12_11264980_G_A	0.847478	12:11264822-11266109	1
1Celltype	Cone	PPIE_1_39989327_C_T	0.816809	1:39988404-39989360	1
1Celltype	Rod	LINC00599_8_9898363_C_T	1.09907	8:9897999-9900187	1
1Celltype	HC	FGD6_12_95629684_G_A	1.39592	12:95628088-95630663	1
1Celltype	Rod	TLK1_2_172175068_G_A	1.03556	2:172172430-172176084	1
1Celltype	MG	ALG10_12_34276084_C_G	-0.959568	12:34275796-34277789	1
1Celltype	Cone	FAM149B1_10_74741928_A_C	1.40831	10:74740436-74742333	1
1Celltype	HC	LCA5L_21_40757887_G_A	-1.08445	21:40757182-40758572	1
1Celltype	Rod	EIF4A2_3_186545784_G_A	0.766901	3:186542867-186545800	1
1Celltype	HC	NDUFAF2_5_60226586_T_C	-0.887352	5:60226369-60226736	1
1Celltype	MG	DCLRE1C_10_15126692_A_C	-1.33829	10:15126265-15127092	1
1Celltype	MG	SH2B2_7_101904262_G_A	-0.781143	7:101903990-101905094	1
1Celltype	BC	PACSIN2_22_43373570_C_A	1.02749	22:43373530-43373991	1
1Celltype	BC	PAK7_20_9767660_C_A	-1.13001	20:9766218-9768352	1
1Celltype	BC	RP11-53O19.3_5_44804525_C_T	-0.630344	5:44804247-44804628	1
1Celltype	BC	NECAP1_12_8107886_C_T	-1.07393	12:8107212-8108045	1
1Celltype	Cone	FAM193A_4_2404125_A_G	-1.22323	4:2402746-2405182	1
1Celltype	HC	DPYSL5_2_27315714_C_T	-1.02264	2:27315523-27315906	1
1Celltype	MG	MGAT4A_2_99265241_A_C	1.05084	2:99265211-99266515	1
1Celltype	Cone	RP11-423O2.5_1_142722329_G_A	-1.83673	1:142721888-142722333	1
1Celltype	BC	EDNRB_13_78385208_G_A	-0.935687	13:78384508-78385488	1
1Celltype	Rod	SGMS1_10_52612662_C_T	1.24493	10:52611828-52613194	1
1Celltype	HC	CCNL1_3_156823204_T_C	0.707213	3:156822292-156823651	1
1Celltype	Cone	AFF3_2_100790581_C_T	-0.937736	2:100790377-100791247	1
1Celltype	Rod	PUS7_7_105230355_C_T	-1.12004	7:105229304-105230439	1
1Celltype	Cone	CASC2_10_119777293_A_G	1.43776	10:119776620-119777917	1
1Celltype	MG	AP001347.6_21_15492653_A_G	1.24177	21:15492387-15492843	1
1Celltype	Rod	WDR54_2_74436227_G_A	0.383149	2:74436113-74436588	1
1Celltype	Rod	PDE8B_5_76312265_T_C	-1.3537	5:76309897-76312429	1
1Celltype	BC	FBXO25_8_455383_G_A	0.989281	8:455058-457469	1
1Celltype	Rod	TSR1_17_2256026_C_A	0.824454	17:2255512-2257143	1
1Celltype	Rod	H6PD_1_9310040_G_A	-0.879911	1:9309606-9312154	1
1Celltype	BC	MRPS30_5_44684243_A_G	-0.803437	5:44683771-44684474	1
1Celltype	BC	RP11-53O19.1_5_44842792_CT_C	0.952808	5:44842426-44843000	1
1Celltype	AC	RP5-1043L13.1_20_58692574_C_T	-1.12819	20:58691281-58693919	1
1Celltype	Rod	KCTD8_4_44398116_G_A	-1.10334	4:44396686-44399037	1
1Celltype	MG	LMTK3_19_49076929_T_G	1.03785	19:49076292-49077004	1
1Celltype	MG	CTB-171A8.1_19_45227255_C_T	1.6226	19:45226978-45227722	1
2OrMoreCelltype	Cone	NSUN4_1_46814008_C_T	0.943817	1:46813501-46814553	2
2OrMoreCelltype	HC	NSUN4_1_46814008_C_T	0.986265	1:46813501-46814553	2
1Celltype	Rod	SDK1_7_3286230_T_C	-0.83771	7:3285342-3286533	1
1Celltype	BC	CKAP2_13_52975837_T_C	-0.738518	13:52975234-52975863	1
1Celltype	Rod	ZHX1_8_124474986_A_C	-0.991306	8:124474132-124475538	1
1Celltype	AC	ALDH2_12_112073916_A_G	-1.16798	12:112073246-112075010	1
1Celltype	Rod	TMEM180_10_104366353_T_C	1.00181	10:104365732-104366848	1
1Celltype	Rod	AC074117.10_2_27740404_C_G	-0.892363	2:27739764-27741208	1
1Celltype	Cone	FIGN_2_164559332_C_A	-1.35672	2:164559283-164560508	1
1Celltype	HC	SFTPD_10_81982050_T_C	-1.00238	10:81981981-81982640	1
1Celltype	BC	GFM1_3_158382093_G_A	-0.925033	3:158381809-158383621	1
1Celltype	MG	AC074391.1_2_65663158_C_A	0.822466	2:65662662-65664380	1
1Celltype	AC	STX4_16_30868485_A_G	1.4081	16:30867719-30868677	1
2OrMoreCelltype	AC	ATG10_5_81279021_C_G	0.945746	5:81278083-81280146	5
2OrMoreCelltype	BC	ATG10_5_81279021_C_G	0.97212	5:81278083-81280146	5
2OrMoreCelltype	Cone	ATG10_5_81279021_C_G	0.625403	5:81278083-81280146	5
2OrMoreCelltype	HC	ATG10_5_81279021_C_G	0.793488	5:81278083-81280146	5
2OrMoreCelltype	Rod	ATG10_5_81279021_C_G	0.874284	5:81278083-81280146	5
1Celltype	BC	C7orf63_7_89730395_A_G	0.914005	7:89729677-89730753	1
1Celltype	Cone	MYRFL_12_70153141_A_G	1.64706	12:70152845-70154266	1
1Celltype	BC	CRLF1_19_18707973_T_C	1.06824	19:18707462-18707997	1
1Celltype	MG	KLHDC8B_3_49269270_C_A	-1.21218	3:49268898-49269923	1
1Celltype	Cone	MEGF10_5_126640971_T_C	-1.07353	5:126640890-126644203	1
1Celltype	HC	CTC-436K13.1_5_157492321_A_T	-1.34052	5:157491353-157492638	1
1Celltype	Cone	SAMD5_6_147606007_T_A	0.890443	6:147605661-147607346	1
1Celltype	BC	POMGNT2_3_43060481_T_C	-1.35853	3:43058877-43060845	1
1Celltype	Cone	FAM149A_4_187025556_G_C	2.03032	4:187025253-187028260	1
1Celltype	Rod	THSD4_15_71505577_G_T	0.805325	15:71504368-71506461	1
1Celltype	AC	PACSIN2_22_43560112_G_T	-0.925527	22:43559778-43561567	1
1Celltype	BC	APIP_11_34947496_A_G	-1.46435	11:34946671-34948907	1
1Celltype	HC	SBF2_11_10343981_C_T	-1.13735	11:10343720-10345240	1
1Celltype	MG	RP11-890B15.3_11_130731437_C_T	0.992054	11:130731256-130732595	1
1Celltype	BC	CDC40_6_110670157_G_C	1.49714	6:110669802-110671171	1
1Celltype	HC	HAGHL_16_760298_A_G	1.13133	16:759324-760563	1
1Celltype	HC	LSM1_8_38217612_C_G	-1.09999	8:38216853-38217781	1
1Celltype	MG	CLHC1_2_55384062_T_G	0.816209	2:55381522-55384934	1
1Celltype	Cone	C1orf52_1_85706113_T_C	0.983473	1:85705809-85706349	1
1Celltype	Cone	RP11-383C5.4_10_127568260_G_A	0.932895	10:127567957-127568761	1
1Celltype	HC	ATXN1_6_16899120_G_A	-1.09554	6:16898900-16899700	1
1Celltype	Rod	TFB2M_1_246853820_G_A	-0.732114	1:246852659-246853873	1
1Celltype	Rod	FAM126A_7_23125544_A_T	0.891679	7:23125395-23126283	1
1Celltype	AC	C6orf62_6_24632532_G_A	-1.09719	6:24631127-24633580	1
1Celltype	Cone	KIAA2018_3_113568841_G_A	0.931574	3:113568203-113568854	1
1Celltype	BC	FAM138C_9_53609_C_T	-0.682822	9:52349-53784	1
1Celltype	MG	RSPRY1_16_57323531_G_A	-0.908274	16:57323328-57324465	1
1Celltype	Cone	CHMP5_9_33128617_G_A	-1.12272	9:33128602-33129053	1
1Celltype	Rod	YWHAG_7_76093565_TG_T	1.46788	7:76093035-76094018	1
2OrMoreCelltype	BC	RPL34-AS1_4_109635231_T_G	1.18732	4:109634241-109637017	2
2OrMoreCelltype	Rod	RPL34-AS1_4_109635231_T_G	1.31157	4:109634241-109637017	2
1Celltype	BC	FAM219A_9_34419581_T_C	1.29656	9:34419445-34419857	1
1Celltype	BC	RP1-3J17.3_6_86333029_C_T	0.755505	6:86333005-86333273	1
1Celltype	AC	RHD_1_25808948_T_C	0.713446	1:25807665-25809323	1
2OrMoreCelltype	Cone	FBXL13_7_102906396_A_T	-0.597995	7:102906104-102908738	2
2OrMoreCelltype	Rod	FBXL13_7_102906396_A_T	-0.626812	7:102906104-102908738	2
1Celltype	Cone	TSGA10_2_99773702_T_G	0.87971	2:99773468-99773720	1
1Celltype	BC	KCNK12_2_48033551_C_G	0.820106	2:48033489-48033708	1
1Celltype	BC	NAPG_18_10560503_TA_T	-0.846002	18:10559493-10561160	1
1Celltype	AC	KLHDC8B_3_49435636_T_TAGCCAAGTG	-0.992737	3:49434593-49435759	1
1Celltype	BC	RP11-53O19.2_5_44827680_G_C	-1.07366	5:44827442-44828294	1
1Celltype	BC	RGPD8_2_113130532_C_T	-1.44478	2:113130317-113130553	1
2OrMoreCelltype	AC	UPK3B_7_76229194_C_G	-0.998612	7:76228660-76230270	2
2OrMoreCelltype	BC	UPK3B_7_76229194_C_G	-1.1267	7:76228660-76230270	2
1Celltype	Rod	DDX5_17_62359527_A_G	1.37093	17:62358799-62360074	1
1Celltype	Rod	BCAR1_16_75491072_G_T	-0.974744	16:75488688-75491436	1
1Celltype	Rod	FLG-AS1_1_152161354_T_C	1.12991	1:152161000-152162655	1
1Celltype	AC	COL11A1_1_103564441_C_T	-0.933435	1:103564273-103564571	1
1Celltype	Cone	ASAH2B_10_52491321_T_C	-1.69278	10:52491274-52491668	1
1Celltype	BC	LSM1_8_38249795_T_C	-0.955622	8:38249537-38250102	1
1Celltype	Cone	RTDR1_22_23538587_G_A	-1.33417	22:23538376-23539246	1
1Celltype	Rod	CHCHD2_7_56072841_C_T	-0.387583	7:56072271-56073065	1
1Celltype	BC	LMO1_11_8250811_C_A	0.970825	11:8250638-8251415	1
1Celltype	Rod	RP11-143A22.1_6_58466815_T_A	-0.972874	6:58464775-58467822	1
1Celltype	Rod	LBH_2_30478223_A_G	-1.09876	2:30477605-30479901	1
1Celltype	Cone	PTPLA_10_17692957_A_G	1.3385	10:17691891-17693555	1
1Celltype	Rod	SRP68_17_73844748_A_G	0.843142	17:73844474-73845437	1
1Celltype	HC	PAK4_19_39528932_G_A	-1.31339	19:39528596-39529123	1
1Celltype	Rod	APIP_11_34950196_G_C	1.12037	11:34950083-34950275	1
1Celltype	MG	AP5M1_14_57953820_A_G	-0.803599	14:57953413-57954851	1
1Celltype	HC	CTC-436K13.3_5_157513846_T_C	-1.35853	5:157513655-157514305	1
1Celltype	HC	TMEM179_14_104842016_C_G	1.10405	14:104841933-104842672	1
1Celltype	BC	RP11-434D9.1_5_66505618_C_T	1.05977	5:66504878-66505642	1
2OrMoreCelltype	AC	CKAP2_13_53144238_G_C	-0.742291	13:53144141-53144828	4
2OrMoreCelltype	BC	CKAP2_13_53144238_G_C	-0.76881	13:53144141-53144828	4
2OrMoreCelltype	HC	CKAP2_13_53144238_G_C	-0.673624	13:53144141-53144828	4
2OrMoreCelltype	MG	CKAP2_13_53144238_G_C	-0.941585	13:53144141-53144828	4
1Celltype	Rod	SMDT1_22_42513824_G_C	-0.660569	22:42513755-42514996	1
1Celltype	HC	UBXN2B_8_59308320_C_T	0.93056	8:59307133-59308852	1
1Celltype	Rod	ZNF350_19_52464238_G_A	-2.43669	19:52463212-52464597	1
1Celltype	Rod	C5orf51_5_41760023_A_G	1.05137	5:41758109-41760245	1
1Celltype	BC	RP11-286N3.2_18_5467379_GC_G	1.00086	18:5466969-5468617	1
1Celltype	BC	NOD1_7_30508784_T_C	-1.0403	7:30508352-30511225	1
1Celltype	Rod	MARK1_1_220625287_G_A	1.346	1:220623967-220625505	1
1Celltype	BC	BZRAP1_17_56655786_T_G	-1.2577	17:56654894-56656923	1
1Celltype	Cone	USP42_7_6198202_G_A	0.653893	7:6197415-6200407	1
1Celltype	Rod	FLG-AS1_1_152162568_T_C	1.17579	1:152161000-152162655	1
1Celltype	HC	TTC19_17_15870401_T_A	0.707764	17:15869581-15870534	1
2OrMoreCelltype	Cone	GLP2R_17_9800736_C_A	1.40433	17:9799625-9801766	2
2OrMoreCelltype	Rod	GLP2R_17_9800736_C_A	1.44217	17:9799625-9801766	2
1Celltype	BC	CAMK2N1_1_20576777_A_G	-0.630936	1:20576393-20577820	1
1Celltype	Rod	FXR1_3_180388710_C_T	0.729029	3:180388403-180389898	1
1Celltype	HC	RP11-252P19.1_6_166298349_C_A	1.43349	6:166297480-166299104	1
1Celltype	Rod	IQCB1_3_121530360_T_C	0.955574	3:121529797-121531069	1
1Celltype	Cone	LEO1_15_52273625_T_C	0.640136	15:52273559-52274861	1
1Celltype	BC	EDNRB_13_78400617_A_C	-1.06117	13:78400122-78400638	1
1Celltype	MG	ACACB_12_109569394_C_T	-1.12323	12:109568225-109569823	1
1Celltype	AC	SPARCL1_4_88443443_C_G	-0.937368	4:88442491-88443861	1
1Celltype	HC	EPHX2_8_27126551_G_A	-1.3871	8:27125334-27127228	1
1Celltype	MG	LRRK2_12_40706375_G_T	0.980511	12:40706136-40707014	1
1Celltype	Rod	RP11-446N19.1_12_46736729_T_C	1.15744	12:46736240-46737481	1
1Celltype	Rod	TNKS_8_9535056_A_G	-1.23528	8:9533285-9535549	1
1Celltype	HC	RNF34_12_121592689_T_C	1.50639	12:121592437-121593713	1
1Celltype	MG	PAXIP1-AS1_7_154694734_A_T	-0.943223	7:154694258-154695196	1
1Celltype	Rod	ZXDC_3_126007150_T_C	-1.30711	3:126006014-126007619	1
2OrMoreCelltype	Cone	GLP2R_17_9800735_C_G	1.53474	17:9799625-9801766	2
2OrMoreCelltype	Rod	GLP2R_17_9800735_C_G	1.53168	17:9799625-9801766	2
1Celltype	AC	EML5_14_89358280_T_G	1.08888	14:89357482-89359647	1
1Celltype	Cone	PDCD6IP_3_33857813_A_G	-0.832236	3:33857717-33857939	1
1Celltype	Rod	EXOSC6_16_70083560_C_T	-0.596067	16:70083266-70083628	1
1Celltype	BC	BLMH_17_28667579_T_C	-0.844076	17:28666888-28667739	1
1Celltype	BC	CKAP2_13_52946001_GT_G	-0.738518	13:52945860-52946581	1
1Celltype	Rod	WAPAL_10_88269128_A_G	1.09284	10:88268442-88269883	1
1Celltype	Rod	ENTPD3_3_40307914_C_T	-0.864495	3:40307825-40308758	1
1Celltype	MG	NBEA_13_35591643_G_A	0.99992	13:35590407-35591886	1
2OrMoreCelltype	Cone	AF131216.5_8_11182148_G_C	0.913814	8:11181470-11183144	2
2OrMoreCelltype	Rod	AF131216.5_8_11182148_G_C	0.777957	8:11181470-11183144	2
1Celltype	Cone	BAIAP2L1_7_97793209_G_T	-0.771446	7:97792873-97794637	1
1Celltype	Cone	ATP6AP1L_5_81590070_A_T	0.95751	5:81589770-81590664	1
1Celltype	MG	UNC119B_12_121067686_C_T	0.741929	12:121067464-121069137	1
1Celltype	MG	PILRB_7_100065443_A_T	0.642091	7:100065313-100066229	1
1Celltype	BC	CKAP4_12_106478826_T_G	1.0097	12:106477669-106478827	1
1Celltype	Rod	POMZP3_7_76015903_C_T	-1.27771	7:76015692-76017100	1
1Celltype	Cone	RP11-354M20.3_10_119599086_G_A	1.1432	10:119598156-119599129	1
1Celltype	AC	POLR3B_12_106912219_G_A	1.36954	12:106910829-106912260	1
2OrMoreCelltype	Cone	PTCHD2_1_11507564_G_A	1.01425	1:11507550-11509263	2
2OrMoreCelltype	Rod	PTCHD2_1_11507564_G_A	1.13798	1:11507550-11509263	2
1Celltype	BC	POLR3H_22_42062822_C_T	-1.31835	22:42062218-42063673	1
1Celltype	MG	PRDM5_4_121765527_C_T	-1.24842	4:121764669-121766165	1
1Celltype	Rod	ZP3_7_76016222_C_A	1.11174	7:76015692-76017100	1
1Celltype	HC	FAM98A_2_33899250_T_C	0.918648	2:33898844-33899424	1
2OrMoreCelltype	BC	OMG_17_29699859_C_G	-0.669198	17:29699822-29700787	2
2OrMoreCelltype	Rod	OMG_17_29699859_C_G	-0.782133	17:29699822-29700787	2
1Celltype	Cone	DUSP14_17_35860964_T_C	-0.724375	17:35860910-35861925	1
1Celltype	HC	SAR1B_5_133930528_G_A	-1.3978	5:133929923-133931744	1
2OrMoreCelltype	Cone	AC104135.2_2_75223693_G_C	1.03898	2:75223385-75224268	2
2OrMoreCelltype	Rod	AC104135.2_2_75223693_G_C	1.1065	2:75223385-75224268	2
1Celltype	Cone	ZBTB49_4_4287582_C_T	1.08137	4:4286642-4288582	1
1Celltype	Rod	TESK2_1_46144867_A_AG	0.812774	1:46144629-46145504	1
1Celltype	Cone	NUBPL_14_32040901_C_T	-1.08202	14:32039746-32040950	1
1Celltype	MG	S100A13_1_153613783_A_G	0.940949	1:153613180-153613821	1
1Celltype	BC	RP11-430H10.1_11_45393005_C_G	0.767124	11:45392529-45394248	1
1Celltype	BC	PCBP3_21_46859818_G_A	1.66425	21:46858575-46860041	1
1Celltype	Cone	MYBPHL_1_109915363_T_C	1.23711	1:109913337-109916057	1
1Celltype	AC	COL11A1_1_103591909_A_C	1.07975	1:103590937-103592359	1
1Celltype	MG	MTRR_5_7837843_T_A	-0.891367	5:7837338-7838180	1
1Celltype	Rod	KCNB2_8_73491716_T_C	1.40696	8:73491163-73492623	1
2OrMoreCelltype	HC	TMEM180_10_104239100_T_C	-0.966716	10:104238308-104239448	2
2OrMoreCelltype	Rod	TMEM180_10_104239100_T_C	-0.758726	10:104238308-104239448	2
1Celltype	MG	SLC16A9_10_61638804_G_T	-0.874499	10:61638681-61639972	1
1Celltype	Rod	ATG2B_14_97058948_C_CG	1.17116	14:97058221-97060155	1
1Celltype	Cone	CHORDC1_11_89938266_GGTC_G	0.469737	11:89937841-89939226	1
2OrMoreCelltype	BC	SLC2A1-AS1_1_43412662_C_A	0.780923	1:43411979-43414339	3
2OrMoreCelltype	Cone	SLC2A1-AS1_1_43412662_C_A	0.911283	1:43411979-43414339	3
2OrMoreCelltype	MG	SLC2A1-AS1_1_43412662_C_A	1.2376	1:43411979-43414339	3
1Celltype	BC	PRR4_12_11304132_A_G	-1.18851	12:11303587-11304282	1
2OrMoreCelltype	AC	FAM182B_20_25975674_A_G	-1.13103	20:25975147-25976214	2
2OrMoreCelltype	BC	FAM182B_20_25975674_A_G	-0.872925	20:25975147-25976214	2
1Celltype	HC	CARD8_19_48985579_A_G	1.5068	19:48984965-48987182	1
2OrMoreCelltype	Cone	SPATA7_14_88949786_T_C	-0.952808	14:88949050-88950784	2
2OrMoreCelltype	Rod	SPATA7_14_88949786_T_C	-1.00722	14:88949050-88950784	2
1Celltype	Rod	ELAVL3_19_11414136_T_C	1.03025	19:11413514-11414142	1
1Celltype	HC	RP11-252P19.1_6_166298612_C_T	1.15138	6:166297480-166299104	1
2OrMoreCelltype	Cone	C15orf57_15_40713878_A_G	0.822666	15:40712281-40714856	2
2OrMoreCelltype	MG	C15orf57_15_40713878_A_G	1.28767	15:40712281-40714856	2
1Celltype	BC	IQCH-AS1_15_67843033_G_A	1.48118	15:67842843-67843054	1
1Celltype	BC	CHSY3_5_129192881_G_A	1.34096	5:129192725-129193680	1
1Celltype	BC	ANAPC13_3_134334975_A_G	0.714473	3:134334421-134335103	1
1Celltype	HC	SGK223_8_8207339_A_G	-1.15435	8:8206903-8207697	1
1Celltype	Rod	ACBD5_10_27516059_CT_C	-0.800457	10:27515186-27517474	1
1Celltype	MG	ADIPOR2_12_1901546_A_C	0.664773	12:1899311-1901662	1
1Celltype	Cone	OTX2_14_57381598_G_A	-0.926311	14:57381238-57381645	1
1Celltype	HC	FBXO11_2_47995249_A_G	0.696507	2:47994705-47995659	1
1Celltype	Cone	DDX17_22_39130971_A_G	0.718028	22:39130851-39132243	1
1Celltype	AC	ZNF730_19_23527862_T_C	1.37004	19:23527381-23527995	1
1Celltype	HC	SH3BP1_22_38213383_A_G	-0.839718	22:38213295-38215256	1
1Celltype	HC	TBX2_17_59494535_C_T	-0.721918	17:59493874-59494746	1
1Celltype	BC	PRR4_12_11304004_G_A	0.884918	12:11303587-11304282	1
1Celltype	Rod	NACA_12_57047020_G_A	0.826144	12:57046906-57048127	1
1Celltype	AC	GLIPR1L2_12_75955371_T_C	-1.01971	12:75955317-75955614	1
1Celltype	Cone	RP11-430B1.2_15_52427081_T_C	1.01268	15:52426717-52429242	1
1Celltype	BC	MRPS30_5_44870237_A_T	0.734593	5:44870102-44870681	1
1Celltype	BC	AJAP1_1_4756601_A_G	-0.940886	1:4756351-4756946	1
1Celltype	BC	RP11-389K14.3_9_93194969_CTA_C	-1.1968	9:93194665-93196487	1
1Celltype	HC	C1orf159_1_1057524_C_T	-1.33224	1:1057228-1058069	1
1Celltype	AC	ZNF670_1_247234581_A_T	-1.05759	1:247234131-247234634	1
1Celltype	BC	RP11-53O19.2_5_44843494_C_T	1.07366	5:44843442-44844766	1
1Celltype	MG	RP11-696N14.1_4_99923493_A_T	1.50254	4:99922959-99924506	1
1Celltype	HC	NAV2-AS3_11_19870947_T_C	0.88032	11:19870844-19871504	1
1Celltype	BC	SRSF10_1_24088128_G_A	0.840289	1:24087377-24088242	1
1Celltype	BC	PICALM_11_85673270_C_T	-0.716777	11:85672979-85673955	1
1Celltype	AC	UBXN2B_8_59135088_G_A	0.958486	8:59134954-59135156	1
1Celltype	HC	ZNF830_17_33334112_C_T	-0.843307	17:33333466-33335914	1
1Celltype	Rod	RP11-338K17.8_12_124201524_G_A	1.11817	12:124201302-124201679	1
1Celltype	BC	LMF2_22_50805824_G_C	-0.824991	22:50804770-50805877	1
1Celltype	Cone	IPP_1_46124088_C_G	-0.874858	1:46123414-46124765	1
1Celltype	BC	FAM71D_14_67735385_C_T	-1.42931	14:67734979-67735846	1
2OrMoreCelltype	MG	RP11-111A22.1_15_40712737_T_C	0.947692	15:40712281-40714856	2
2OrMoreCelltype	Rod	RP11-111A22.1_15_40712737_T_C	0.943208	15:40712281-40714856	2
1Celltype	BC	WAC-AS1_10_28886626_G_A	1.31861	10:28886467-28887723	1
1Celltype	MG	GRIN2A_16_10132476_A_G	0.833684	16:10132371-10133970	1
2OrMoreCelltype	Cone	AC104135.2_2_75223516_C_T	1.03898	2:75223385-75224268	2
2OrMoreCelltype	Rod	AC104135.2_2_75223516_C_T	1.1065	2:75223385-75224268	2
1Celltype	BC	RSAD2_2_7149737_A_G	-1.08949	2:7147547-7150443	1
1Celltype	BC	RQCD1_2_219597960_A_G	0.916895	2:219597717-219600916	1
1Celltype	MG	GRIN2A_16_10130987_A_C	0.830148	16:10130359-10131322	1
1Celltype	Rod	TADA1_1_166669936_G_C	0.465759	1:166668610-166672560	1
1Celltype	MG	CD82_11_44601114_C_T	-0.930132	11:44600809-44601643	1
1Celltype	Cone	INVS_9_103025834_C_T	-0.964767	9:103025481-103026186	1
1Celltype	Cone	KIAA1456_8_12826582_C_T	1.40883	8:12825430-12826792	1
1Celltype	Rod	RP11-51M24.1_4_175138239_G_C	-0.902526	4:175137751-175139845	1
1Celltype	Rod	RAB31_18_9770969_C_G	1.44191	18:9770808-9773108	1
1Celltype	BC	KLKB1_4_187137482_G_A	0.964127	4:187136870-187138434	1
1Celltype	BC	RSBN1L_7_77349936_C_G	1.76107	7:77349599-77351024	1
1Celltype	HC	CYC1_8_145007947_G_A	0.453847	8:145007780-145008622	1
1Celltype	MG	RPRD1B_20_36622055_G_C	1.10586	20:36621149-36622443	1
1Celltype	BC	NAPG_18_10560334_C_T	-0.846002	18:10559493-10561160	1
1Celltype	HC	AIP_11_67312466_G_A	-0.47745	11:67312260-67313483	1
1Celltype	BC	LAMC1_1_183108611_T_G	-1.31011	1:183108458-183109074	1
1Celltype	BC	LAMC1_1_183099821_G_A	-1.24051	1:183099502-183100191	1
1Celltype	Rod	HSF1_8_145517883_G_A	-0.908399	8:145517173-145518073	1
1Celltype	MG	SYNE3_14_95898240_A_G	1.18039	14:95897300-95898938	1
2OrMoreCelltype	Cone	PDE5A_4_120477616_A_G	-0.828692	4:120477258-120478515	2
2OrMoreCelltype	Rod	PDE5A_4_120477616_A_G	-1.07363	4:120477258-120478515	2
1Celltype	BC	DNAH17_17_76619883_G_A	0.874095	17:76618643-76621273	1
1Celltype	Cone	WBP1L_10_104723022_C_T	0.969761	10:104722738-104723505	1
1Celltype	Cone	WBP1L_10_104723015_C_A	0.969761	10:104722738-104723505	1
1Celltype	Rod	TRMT44_4_8436249_G_C	0.720973	4:8435892-8437337	1
1Celltype	AC	RP11-262H14.3_9_66458329_T_C	1.44166	9:66454751-66458936	1
1Celltype	Rod	ENTPD3-AS1_3_40342743_G_C	1.15582	3:40341717-40342799	1
1Celltype	BC	MRPL48_11_73345882_T_C	-1.08613	11:73345485-73347736	1
1Celltype	MG	PINK1_1_20757820_T_C	0.926579	1:20756666-20757931	1
1Celltype	HC	CTC-436K13.1_5_157405032_G_A	-1.02888	5:157404929-157405937	1
1Celltype	AC	CTC-459M5.2_5_111551893_C_T	0.877708	5:111551349-111552060	1
1Celltype	MG	IGHMBP2_11_68637737_G_C	1.12307	11:68637541-68637992	1
2OrMoreCelltype	Cone	RP11-344E13.3_17_20924236_A_G	0.944606	17:20923440-20924336	3
2OrMoreCelltype	MG	RP11-344E13.3_17_20924236_A_G	1.02533	17:20923440-20924336	3
2OrMoreCelltype	Rod	RP11-344E13.3_17_20924236_A_G	1.05467	17:20923440-20924336	3
1Celltype	HC	DPYSL5_2_27137671_C_T	1.1755	2:27136223-27138212	1
1Celltype	Cone	AC073635.5_7_76678913_C_G	1.36472	7:76677950-76679021	1
1Celltype	MG	RSPRY1_16_57323346_G_A	-0.883233	16:57323328-57324465	1
1Celltype	BC	CYTH2_19_48770693_G_A	0.826896	19:48770091-48771027	1
1Celltype	AC	RP4-669L17.10_1_540540_GC_G	-0.948087	1:540451-541185	1
1Celltype	Rod	KIAA1456_8_12834768_T_G	1.14968	8:12834242-12835605	1
1Celltype	Rod	SNRNP200_2_97126685_C_T	-0.811869	2:97126559-97128793	1
1Celltype	HC	TPD52_8_81051930_A_G	0.77761	8:81051897-81052907	1
1Celltype	MG	TMEM161B-AS1_5_87701483_T_G	1.13279	5:87700082-87701795	1
2OrMoreCelltype	BC	E2F4_16_66982994_C_T	1.99561	16:66980807-66983193	2
2OrMoreCelltype	Rod	E2F4_16_66982994_C_T	1.8476	16:66980807-66983193	2
1Celltype	Rod	THUMPD2_2_39979581_T_G	0.691388	2:39978878-39979748	1
1Celltype	AC	NAMPTL_10_36734783_G_A	0.62213	10:36733949-36734960	1
1Celltype	Cone	RTDR1_22_23441515_C_G	-0.833373	22:23439843-23441773	1
1Celltype	Cone	NSUN4_1_46828700_A_G	0.96975	1:46827304-46829370	1
1Celltype	Cone	RP11-550P17.5_1_159439913_A_G	-1.07367	1:159439461-159440618	1
1Celltype	Rod	TMEM244_6_130142623_G_A	-0.891757	6:130141440-130142722	1
1Celltype	MG	KIAA1430_4_186139331_C_T	0.872988	4:186138851-186139543	1
1Celltype	BC	DNAJC24_11_31386150_C_T	-0.529746	11:31385134-31386291	1
1Celltype	BC	CAV1_7_116198001_A_G	1.61914	7:116196865-116198318	1
1Celltype	Rod	ADAL_15_43813387_T_C	-0.908204	15:43812467-43814275	1
1Celltype	Rod	AC093818.1_2_173403028_A_G	1.07177	2:173402555-173403733	1
1Celltype	Rod	NEXN_1_78150634_C_T	0.809405	1:78150397-78151080	1
2OrMoreCelltype	Cone	AF131216.5_8_11182455_A_G	0.932745	8:11181470-11183144	2
2OrMoreCelltype	Rod	AF131216.5_8_11182455_A_G	0.781775	8:11181470-11183144	2
1Celltype	AC	CBWD2_2_114148082_CA_C	1.01375	2:114147765-114148611	1
1Celltype	BC	TPM4_19_16197377_C_T	-1.67975	19:16197147-16197481	1
1Celltype	Rod	ZBTB10_8_81594872_TG_T	-0.532086	8:81593751-81595622	1
1Celltype	AC	TAB2_6_149404049_G_A	0.652228	6:149403334-149404308	1
1Celltype	Rod	AC104135.3_2_75187869_T_C	1.02431	2:75187846-75188224	1
1Celltype	MG	MVP_16_29931899_G_A	-0.67035	16:29931423-29932515	1
1Celltype	AC	RP5-921G16.1_7_123505744_C_T	-1.44947	7:123505534-123506196	1
1Celltype	BC	GLIPR1L2_12_75705581_C_T	-0.734118	12:75704188-75705659	1
1Celltype	Rod	DIRAS3_1_68664913_T_A	1.60064	1:68664761-68665658	1
1Celltype	HC	FAM218A_4_165668491_G_A	0.811519	4:165667968-165668641	1
1Celltype	BC	RUNDC3A_17_42173782_C_G	0.966623	17:42172607-42174052	1
2OrMoreCelltype	BC	PUS3_11_125812350_T_C	1.13016	11:125811176-125812427	2
2OrMoreCelltype	Rod	PUS3_11_125812350_T_C	1.39872	11:125811176-125812427	2
[truncated: 9,605 more rows]

## Sheet: Table S6
Table S6. The distance between eGene TSS and sc-eQTL in significant retinal cell types
[truncated: 10,735 more rows]

[truncated: 8 more sheets: Table S7, Table S8, Table S9, Table S10, Table S11, Table S12, Table S13, Table S14]
